# Supplementary material for: Modeling hormonal and inflammatory contributions to preterm and term labor using uterine temporal transcriptomics
Source: BMC Med. 2016 Jun 13;14:86. doi: 10.1186/s12916-016-0632-4 (PMC4904357; doi:10.1186/s12916-016-0632-4)
Supplement: Additional file 1 — List of the total number of reads generated for each sample using RNA-Seq. (XLSX 10 kb) [file 12916_2016_632_MOESM1_ESM.xlsx]

## Sheet: Additional data 13
Additional data 1: List of the total number of reads generated for each sample using RNA-Seq.
Model:	TERM GESTATION			RU486			LPS
Sample	Reads		Sample	Reads		Sample	Reads
E14.1_2204	102489746		DMSO_6.1-614	87408092		PBS_2.1-419	107969646
E14.2_2206	88914076		DMSO_6.2-834	74188540		PBS_2.2-420	81230484
E14.3_2207	60822386		DMSO_6.3-848	65729356		PBS_2.3-430	77399894
E14.4_2208	81608278		DMSO_6.4-850	75735384		PBS_2.4-432	110227790
E16.1_56	65399892		RU486_6.1-616	78563156		LPS_2.1-421	85602490
E16.2_1719	111067720		RU486_6.2-821	131948164		LPS_2.2-422	106324428
E16.3_1435	108932866		RU486_6.3-849	69206718		LPS_2.3-423	112716142
E16.4_146	62579678		RU486_6.4-829	103039088		LPS_2.4-450	83795360
E18.1_51	137762894		DMSO_18.1-856	141236506		PBS_6.1-496	127670610
E18.2_1690	108330410		DMSO_18.2-862	75533464		PBS_6.2-447	71810470
E18.3_50	88021834		DMSO_18.3-855	58591702		PBS_6.3-498	87660598
E18.4_1691	69436978		DMSO_18.4-853	62915942		PBS_6.4-482	76254592
Lab.1_1003	59640128		RU486_18.1-860	61429738		LPS_6.1-471	63363360
Lab.2_990	74273750		RU486_18.2-852	86507916		LPS_6.2-492	82479198
Lab.3_991	103151136		RU486_18.3-1244	82402872		LPS_6.3-497	75870178
Lab.4_1010	68086182		RU486_18.4-1246	109805266		LPS_6.4-1592	86974526
			RU486_Lab.1-857	81020652		LPS_Lab.1-445	122670278
			RU486_Lab.2-872	72001356		LPS_Lab.2-493	101168334
			RU486_Lab.3-1243	67452642		LPS_Lab.3-495	63946124
			RU486_Lab.4-2248	114912194		LPS_Lab.4-483	101545712
			RU486_Lab.5-2250	95969152
