# Supplementary material for: Modeling hormonal and inflammatory contributions to preterm and term labor using uterine temporal transcriptomics
Source: BMC Med. 2016 Jun 13;14:86. doi: 10.1186/s12916-016-0632-4 (PMC4904357; doi:10.1186/s12916-016-0632-4)
Supplement: Additional file 3: — Complete RNA-Seq dataset as Excel file. (XLSX 34680 kb) [file 12916_2016_632_MOESM3_ESM.xlsx]

## Sheet: Sheet1
ID	E16.vs.E18 logFC	E16.vs.E18 logCPM	E16.vs.E18 PValue	E16.vs.E18 FDR	E16.vs.LAB logFC	E16.vs.LAB logCPM	E16.vs.LAB PValue	E16.vs.LAB FDR	E18.vs.LAB logFC	E18.vs.LAB logCPM	E18.vs.LAB PValue	E18.vs.LAB FDR	6h_RU486.vs.18h_RU486 logFC	6h_RU486.vs.18h_RU486 logCPM	6h_RU486.vs.18h_RU486 PValue	6h_RU486.vs.18h_RU486 FDR	6h_RU486.vs.LAB_RU486 logFC	6h_RU486.vs.LAB_RU486 logCPM	6h_RU486.vs.LAB_RU486 PValue	6h_RU486.vs.LAB_RU486 FDR	18h_RU486.vs.LAB_RU486 logFC	18h_RU486.vs.LAB_RU486 logCPM	18h_RU486.vs.LAB_RU486 PValue	18h_RU486.vs.LAB_RU486 FDR	2h_LPS.vs.6h_LPS logFC	2h_LPS.vs.6h_LPS logCPM	2h_LPS.vs.6h_LPS PValue	2h_LPS.vs.6h_LPS FDR	2h_LPS.vs.LAB_LPS logFC	2h_LPS.vs.LAB_LPS logCPM	2h_LPS.vs.LAB_LPS PValue	2h_LPS.vs.LAB_LPS FDR	6h_LPS.vs.LAB_LPS logFC	6h_LPS.vs.LAB_LPS logCPM	6h_LPS.vs.LAB_LPS PValue	6h_LPS.vs.LAB_LPS FDR	ID	E16.vs.E18	E16.vs.LAB	E18.vs.LAB	6h_RU486.vs.18h_RU486	6h_RU486.vs.LAB_RU486	18h_RU486.vs.LAB_RU486	2h_LPS.vs.6h_LPS	2h_LPS.vs.LAB_LPS	6h_LPS.vs.LAB_LPS	ID	E14 mean	E14 sd
ENSMUSG00000031570	-0.308964	5.31143	0.0927179	0.698177	-0.536777	5.31143	0.00358071	0.0400038	-0.227817	5.31143	0.215426	1	-0.476347	5.2261	0.00828968	0.0822581	-0.287354	5.2261	0.0905216	0.46984	0.188994	5.2261	0.27252	1	-0.409852	5.25545	0.0296866	0.169271	-0.238603	5.25545	0.167628	0.6013	0.17125	5.25545	0.362408	1	ENSMUSG00000031570	0	0	0	0	0	0	0	0	0	ENSMUSG00000031570	2688.13	55.6897
ENSMUSG00000019579	-0.464977	6.09595	0.0112932	0.222909	-0.524197	6.09595	0.00431657	0.0463402	-0.0592223	6.09595	0.746301	1	-0.48559	6.06637	0.014895	0.12856	-0.430644	6.06637	0.0217904	0.176936	0.0549454	6.06637	0.774623	1	-0.0839445	6.29391	0.620446	1	-0.166691	6.29391	0.283267	0.821368	-0.0827455	6.29391	0.619404	1	ENSMUSG00000019579	0	0	0	0	0	0	0	0	0	ENSMUSG00000019579	4462.56	392.769
ENSMUSG00000025007	-0.350384	5.07694	0.064287	0.583018	-0.554748	5.07694	0.00348867	0.0392045	-0.204368	5.07694	0.280953	1	-0.564733	5.098	0.00900515	0.0879209	-0.592206	5.098	0.00354525	0.0452658	-0.0274729	5.098	0.888432	1	0.34804	4.73107	0.047199	0.236725	0.119982	4.73107	0.465293	1	-0.228059	4.73107	0.192564	1	ENSMUSG00000025007	0	0	0	0	0	0	0	0	0	ENSMUSG00000025007	2288.46	200.684
ENSMUSG00000037553	-0.200052	4.99839	0.270745	1	-0.130291	4.99839	0.473868	1	0.0697599	4.99839	0.701734	1	-0.265344	4.94093	0.149112	0.612084	-0.201976	4.94093	0.243757	0.838529	0.063368	4.94093	0.720755	1	0.429593	5.1224	0.0359914	0.194295	0.387013	5.1224	0.0430658	0.242621	-0.0425827	5.1224	0.83212	1	ENSMUSG00000037553	0	0	0	0	0	0	0	0	0	ENSMUSG00000037553	2141.71	149.62
ENSMUSG00000046841	-0.53139	7.09715	0.00527971	0.13807	-0.663276	7.09715	0.000509836	0.0082186	-0.131887	7.09715	0.487882	1	-0.490412	7.04362	0.0156138	0.133321	-0.633946	7.04362	0.000894617	0.0151546	-0.143534	7.04362	0.451011	1	0.328328	7.25864	0.0291515	0.166886	0.334686	7.25864	0.0170901	0.123139	0.00635818	7.25864	0.970763	1	ENSMUSG00000046841	0	0	0	0	0	0	0	0	0	ENSMUSG00000046841	8977.29	549.096
ENSMUSG00000032383	-0.563583	7.75556	0.00213073	0.0768208	-0.871369	7.75556	2.27e-06	8.36e-05	-0.307787	7.75556	0.0928982	0.727392	-0.823395	7.61635	1.31e-05	0.000429899	-0.790163	7.61635	8.16e-06	0.000304936	0.0332319	7.61635	0.855545	1	-0.15799	7.62402	0.343681	0.889682	-0.0834225	7.62402	0.586401	1	0.0745674	7.62402	0.656167	1	ENSMUSG00000032383	0	-1	0	-1	-1	0	0	0	0	ENSMUSG00000032383	14439.1	1516.11
ENSMUSG00000074916	-0.382857	4.21844	0.0535975	0.53448	-0.348826	4.21844	0.0793331	0.402324	0.0340247	4.21844	0.864828	1	-0.508154	4.24453	0.022609	0.174632	-0.335385	4.24453	0.109491	0.527909	0.172768	4.24453	0.41782	1	-0.120086	3.66075	0.614479	1	-0.586396	3.66075	0.00658545	0.0605707	-0.466292	3.66075	0.0439417	1	ENSMUSG00000074916	0	0	0	0	0	0	0	0	0	ENSMUSG00000074916	1238.47	19.6929
ENSMUSG00000090996	-0.965132	5.98173	1.27e-06	0.000599827	-1.05448	5.98173	1.28e-07	6.98e-06	-0.0893482	5.98173	0.651278	1	-0.651051	5.95873	0.00110958	0.0175464	-0.351889	5.95873	0.0605568	0.361724	0.299161	5.95873	0.115666	1	-0.137869	5.95184	0.486991	1	-0.0363305	5.95184	0.841302	1	0.101538	5.95184	0.610059	1	ENSMUSG00000090996	-1	-1	0	0	0	0	0	0	0	ENSMUSG00000090996	3803.78	635.488
ENSMUSG00000027248	-0.327395	8.77045	0.0782336	0.647484	-0.511033	8.77045	0.00605894	0.06061	-0.183638	8.77045	0.322895	1	-0.418038	8.73748	0.0154326	0.132068	-0.570779	8.73748	0.000447566	0.00857323	-0.152741	8.73748	0.347331	1	-0.192993	8.61624	0.267797	0.767401	-0.211425	8.61624	0.186078	0.641607	-0.0184322	8.61624	0.910668	1	ENSMUSG00000027248	0	0	0	0	0	0	0	0	0	ENSMUSG00000027248	30432.5	2213.59
ENSMUSG00000041084	-0.640863	6.69803	0.000283913	0.0210596	-0.88179	6.69803	6.55e-07	2.83e-05	-0.240929	6.69803	0.171336	0.950838	-0.597095	6.54047	0.000519459	0.00950758	-0.622252	6.54047	0.000120247	0.00292795	-0.0251566	6.54047	0.874548	1	-0.127036	6.48066	0.401372	0.974404	-0.0762624	6.48066	0.582261	1	0.0507742	6.48066	0.740382	1	ENSMUSG00000041084	0	-1	0	0	0	0	0	0	0	ENSMUSG00000041084	6875.25	299.745
ENSMUSG00000026657	-0.532532	4.97597	0.00602383	0.150313	-0.547612	4.97597	0.00481344	0.0505709	-0.0150853	4.97597	0.93991	1	-0.522511	4.85478	0.0538839	0.317208	-0.557453	4.85478	0.0284982	0.213413	-0.0349422	4.85478	0.886784	1	0.211616	4.95934	0.241223	0.720137	0.0324747	4.95934	0.844453	1	-0.179141	4.95934	0.323356	1	ENSMUSG00000026657	0	0	0	0	0	0	0	0	0	ENSMUSG00000026657	2073.49	235.723
ENSMUSG00000021745	-0.358406	5.82817	0.0598707	0.564493	-0.33318	5.82817	0.0804543	0.405858	0.0252248	5.82817	0.894919	1	0.0726922	5.91079	0.686849	1	0.167938	5.91079	0.329264	0.972987	0.0952458	5.91079	0.581341	1	-0.248959	5.5801	0.0974553	0.39731	-0.0614105	5.5801	0.654375	1	0.187548	5.5801	0.212907	1	ENSMUSG00000021745	0	0	0	0	0	0	0	0	0	ENSMUSG00000021745	3850.9	244.064
ENSMUSG00000032353	-0.637425	8.56901	0.00273876	0.090628	-1.29213	8.56901	1.99e-09	2.03e-07	-0.654705	8.56901	0.00210242	0.0771896	-1.4158	8.46992	3.03e-08	2.16e-06	-1.18165	8.46992	6.31e-07	3.32e-05	0.23415	8.46992	0.329603	1	-0.461408	8.84869	0.0321131	0.179013	-0.359915	8.84869	0.0677521	0.331422	0.101493	8.84869	0.638473	1	ENSMUSG00000032353	0	-1	0	-1	-1	0	0	0	0	ENSMUSG00000032353	26484.3	650.6
ENSMUSG00000025743	-0.567464	7.61487	0.00846657	0.187917	-0.920721	7.61487	2.15e-05	0.000554943	-0.353258	7.61487	0.100713	0.757131	-0.528734	7.57546	0.00240851	0.032316	-0.434831	7.57546	0.00799764	0.0853134	0.0939038	7.57546	0.572405	1	0.679994	7.68931	0.00101815	0.0119069	0.530098	7.68931	0.00623221	0.0579486	-0.149896	7.68931	0.467473	1	ENSMUSG00000025743	0	-1	0	0	0	0	0	0	0	ENSMUSG00000025743	13462.8	1024.02
ENSMUSG00000034898	-0.679226	5.41317	0.0015206	0.0626862	-0.518144	5.41317	0.0154407	0.124009	0.161079	5.41317	0.451169	1	-1.0054	5.26606	2.65e-06	0.000108816	-0.817404	5.26606	4.36e-05	0.00125782	0.187996	5.26606	0.356036	1	-1.01907	4.94443	0.00166559	0.0177673	-0.712847	4.94443	0.014771	0.111228	0.306227	4.94443	0.340059	1	ENSMUSG00000034898	0	0	0	-1	0	0	0	0	0	ENSMUSG00000034898	2685.62	285.301
ENSMUSG00000040451	-0.355025	6.71572	0.0617487	0.572878	0.145002	6.71572	0.444508	1	0.500027	6.71572	0.00855735	0.190905	0.0323855	6.53512	0.890469	1	0.0263657	6.53512	0.910548	1	-0.00601978	6.53512	0.974062	1	-0.731649	7.21662	3.09e-05	0.000634335	-0.380413	7.21662	0.0172113	0.123733	0.351236	7.21662	0.0438142	1	ENSMUSG00000040451	0	0	0	0	0	0	-1	0	0	ENSMUSG00000040451	6698.52	384.007
ENSMUSG00000031967	-0.21752	5.64532	0.222286	0.988389	-0.0871201	5.64532	0.625133	1	0.130399	5.64532	0.464845	1	0.0648476	5.5022	0.719543	1	0.0434706	5.5022	0.80323	1	-0.0213769	5.5022	0.897729	1	-0.188498	5.30229	0.230476	0.699047	-0.15438	5.30229	0.284228	0.822994	0.0341187	5.30229	0.832194	1	ENSMUSG00000031967	0	0	0	0	0	0	0	0	0	ENSMUSG00000031967	3461.16	158.709
ENSMUSG00000024664	-0.659572	4.94393	0.00141906	0.0599419	-0.932328	4.94393	7.48e-06	0.000228291	-0.272764	4.94393	0.188642	0.990591	-1.2023	4.81117	3.58e-07	1.96e-05	-0.925874	4.81117	2.5e-05	0.000786172	0.276421	4.81117	0.217753	1	0.00692422	4.99666	0.961823	1	0.0376132	4.99666	0.817565	1	0.0306885	4.99666	0.870735	1	ENSMUSG00000024664	0	-1	0	-1	-1	0	0	0	0	ENSMUSG00000024664	2071.83	174.9
ENSMUSG00000017734	-0.945434	6.17553	3.86e-06	0.00134123	-1.13363	6.17553	3.47e-08	2.33e-06	-0.188199	6.17553	0.354587	1	-0.788934	6.17364	5.17e-05	0.00139075	-0.46043	6.17364	0.0117471	0.113189	0.328504	6.17364	0.0763096	1	-0.13129	6.08031	0.502952	1	-0.033987	6.08031	0.849583	1	0.0973032	6.08031	0.620961	1	ENSMUSG00000017734	0	-1	0	0	0	0	0	0	0	ENSMUSG00000017734	4547.66	752.398
ENSMUSG00000042410	-0.272007	7.02881	0.162414	0.880979	-0.316484	7.02881	0.104127	0.480072	-0.0444768	7.02881	0.819032	1	-0.198104	6.94636	0.317407	0.923502	-0.191923	6.94636	0.30386	0.935575	0.00618073	6.94636	0.977592	1	-0.211611	6.67732	0.157852	0.547846	-0.0988718	6.67732	0.472271	1	0.112739	6.67732	0.452825	1	ENSMUSG00000042410	0	0	0	0	0	0	0	0	0	ENSMUSG00000042410	9253.94	711.528
ENSMUSG00000032575	-0.63388	6.60148	0.00140226	0.0595901	-1.20175	6.60148	2.06e-09	2.1e-07	-0.56787	6.60148	0.00422602	0.121822	-0.74531	6.43798	9.46e-06	0.000322982	-0.924699	6.43798	5.04e-09	4.62e-07	-0.179389	6.43798	0.257214	1	0.0485296	6.58865	0.777065	1	0.240547	6.58865	0.136034	0.526861	0.192017	6.58865	0.274709	1	ENSMUSG00000032575	0	-1	0	-1	-1	0	0	0	0	ENSMUSG00000032575	6847.33	683.799
ENSMUSG00000030036	-0.421249	6.47377	0.0487393	0.508949	-0.920025	6.47377	1.9e-05	0.000500719	-0.498779	6.47377	0.0197429	0.313924	-0.759938	6.3047	7.23e-05	0.00184519	-0.705273	6.3047	8.68e-05	0.00224366	0.0546649	6.3047	0.765926	1	-0.0686458	6.4529	0.704607	1	-0.0860525	6.4529	0.603025	1	-0.0174064	6.4529	0.919566	1	ENSMUSG00000030036	0	-1	0	0	0	0	0	0	0	ENSMUSG00000030036	6485.52	1066.57
ENSMUSG00000033684	-0.395185	7.94423	0.0463981	0.496511	-0.229379	7.94423	0.247159	0.803962	0.165806	7.94423	0.402937	1	-0.10787	7.94121	0.6539	1	0.0465656	7.94121	0.843088	1	0.154435	7.94121	0.503212	1	0.0765218	7.97835	0.653849	1	0.108535	7.97835	0.49785	1	0.0320129	7.97835	0.857774	1	ENSMUSG00000033684	0	0	0	0	0	0	0	0	0	ENSMUSG00000033684	16714.2	721.149
ENSMUSG00000001082	-0.329563	4.39306	0.151119	0.857466	-0.659379	4.39306	0.00420582	0.0455121	-0.329825	4.39306	0.150978	0.904849	-0.859202	4.22791	0.000112476	0.00267238	-0.762863	4.22791	0.000250822	0.00534225	0.0963384	4.22791	0.652439	1	-0.0842343	4.45505	0.642713	1	-0.215686	4.45505	0.193953	0.657765	-0.131449	4.45505	0.462953	1	ENSMUSG00000001082	0	0	0	0	0	0	0	0	0	ENSMUSG00000001082	1536.98	213.366
ENSMUSG00000041355	-0.658672	6.78516	0.000455698	0.0290047	-0.763884	6.78516	4.94e-05	0.00111596	-0.105214	6.78516	0.574274	1	-0.545185	6.63766	0.00342784	0.0423805	-0.539649	6.63766	0.00207528	0.029833	0.00553558	6.63766	0.97856	1	-0.069621	6.75355	0.647976	1	-0.0575062	6.75355	0.680381	1	0.0121149	6.75355	0.939793	1	ENSMUSG00000041355	0	0	0	0	0	0	0	0	0	ENSMUSG00000041355	7483.97	336.729
ENSMUSG00000021987	-0.478241	6.85356	0.0106282	0.215042	-0.774288	6.85356	3.79e-05	0.000891883	-0.296049	6.85356	0.113486	0.798452	-0.61428	6.77582	0.000577582	0.0103583	-0.563562	6.77582	0.000779448	0.0136085	0.0507179	6.77582	0.767945	1	-0.0218895	7.2952	0.91383	1	0.0809156	7.2952	0.646442	1	0.102805	7.2952	0.594742	1	ENSMUSG00000021987	0	-1	0	0	0	0	0	0	0	ENSMUSG00000021987	8339.08	220.897
ENSMUSG00000029163	-0.437571	7.04271	0.0423607	0.475127	-0.762452	7.04271	0.000426973	0.00705529	-0.324883	7.04271	0.131607	0.856187	-0.563735	7.1767	0.0178356	0.147213	-0.338731	7.1767	0.129512	0.586715	0.225004	7.1767	0.321851	1	-0.0902658	6.76749	0.692072	1	0.191621	6.76749	0.35267	0.930457	0.281887	6.76749	0.211192	1	ENSMUSG00000029163	0	0	0	0	0	0	0	0	0	ENSMUSG00000029163	9637.4	1309.06
ENSMUSG00000070436	-0.732687	9.30049	0.000578765	0.0339563	-0.998818	9.30049	3.01e-06	0.000106653	-0.266131	9.30049	0.209287	1	-1.11358	9.18287	0.000107757	0.0025795	-1.12675	9.18287	2.72e-05	0.00084682	-0.0131647	9.18287	0.955576	1	-0.201278	8.93218	0.344055	0.890348	-0.1701	8.93218	0.38243	0.974689	0.0311782	8.93218	0.887936	1	ENSMUSG00000070436	0	-1	0	0	-1	0	0	0	0	ENSMUSG00000070436	43308.4	7097.7
ENSMUSG00000021900	-0.674674	6.22719	0.000843262	0.0430672	-0.92889	6.22719	4.71e-06	0.000153918	-0.25422	6.22719	0.206845	1	-0.739619	6.15686	0.000682973	0.0118658	-0.740544	6.15686	0.000290619	0.00604844	-0.000925474	6.15686	0.993105	1	-0.60606	6.15066	0.00172484	0.0183125	-0.434299	6.15066	0.0138867	0.106455	0.171762	6.15066	0.372456	1	ENSMUSG00000021900	0	-1	0	0	0	0	0	0	0	ENSMUSG00000021900	5202.14	438.074
ENSMUSG00000006442	-0.577839	4.54513	0.0050156	0.133702	-0.797842	4.54513	0.000116188	0.00234293	-0.220013	4.54513	0.287082	1	-0.884988	4.36758	0.0001646	0.00369292	-0.796744	4.36758	0.000290514	0.00604844	0.0882431	4.36758	0.696286	1	0.537052	4.92767	0.00294264	0.0282755	0.592836	4.92767	0.000437595	0.00701565	0.0557802	4.92767	0.761778	1	ENSMUSG00000006442	0	0	0	0	0	0	0	0	0	ENSMUSG00000006442	1640.96	204.963
ENSMUSG00000073889	-0.567556	3.88564	0.0168488	0.28135	-0.96331	3.88564	5.62e-05	0.00124933	-0.395773	3.88564	0.0961146	0.740369	-0.748406	3.66361	0.0087362	0.0857873	-0.813625	3.66361	0.00235571	0.0329602	-0.0652194	3.66361	0.805014	1	-0.639026	3.45905	0.0107294	0.0785997	-0.558216	3.45905	0.0145352	0.110003	0.08082	3.45905	0.749948	1	ENSMUSG00000073889	0	0	0	0	0	0	0	0	0	ENSMUSG00000073889	1061.77	71.5128
ENSMUSG00000038312	-0.345767	6.26016	0.122145	0.788727	-0.908941	6.26016	5.45e-05	0.00121635	-0.563177	6.26016	0.0119906	0.235218	-0.871447	6.03887	1.92e-05	0.000593929	-0.697846	6.03887	0.000256632	0.00545083	0.1736	6.03887	0.370437	1	-0.579442	6.1492	0.00625146	0.0518611	-0.325518	6.1492	0.0923012	0.406884	0.253925	6.1492	0.228924	1	ENSMUSG00000038312	0	0	0	-1	0	0	0	0	0	ENSMUSG00000038312	5855.36	597.034
ENSMUSG00000022816	-0.70978	9.22051	0.00252996	0.0861021	-0.805475	9.22051	0.000622186	0.00962414	-0.0956963	9.22051	0.682587	1	-1.35898	9.07365	1.03e-11	1.76e-09	-0.987228	9.07365	1.02e-07	6.72e-06	0.371754	9.07365	0.0477951	1	0.472915	9.47999	0.0125125	0.0884116	0.498184	9.47999	0.00492149	0.0480627	0.0252686	9.47999	0.899858	1	ENSMUSG00000022816	0	0	0	-1	-1	0	0	0	0	ENSMUSG00000022816	40440.5	7968.7
ENSMUSG00000096145	-0.656152	5.22277	0.00289803	0.0943676	-1.11166	5.22277	5.59e-07	2.48e-05	-0.455517	5.22277	0.0385554	0.461615	-1.34821	4.97702	1.78e-08	1.36e-06	-1.34667	4.97702	1.58e-09	1.66e-07	0.0015344	4.97702	0.999797	1	-0.646778	4.68189	0.00169149	0.0180135	-0.478802	4.68189	0.0107817	0.0883153	0.16798	4.68189	0.413546	1	ENSMUSG00000096145	0	-1	0	-1	-1	0	0	0	0	ENSMUSG00000096145	2677.76	215.967
ENSMUSG00000030835	-0.388684	6.03941	0.0589576	0.560046	-0.641301	6.03941	0.00189864	0.0241166	-0.25262	6.03941	0.219943	1	-0.636175	5.97921	0.00179282	0.0255994	-0.50622	5.97921	0.00817421	0.0866892	0.129955	5.97921	0.503815	1	0.015595	6.13465	0.916679	1	-0.0699374	6.13465	0.625048	1	-0.085532	6.13465	0.577029	1	ENSMUSG00000030835	0	0	0	0	0	0	0	0	0	ENSMUSG00000030835	4869.38	882.851
ENSMUSG00000025289	-0.337301	5.6002	0.16555	0.887122	-0.477245	5.6002	0.0501312	0.296165	-0.139947	5.6002	0.565266	1	-0.945412	5.46631	0.000229726	0.00484973	-0.581501	5.46631	0.015295	0.137375	0.36391	5.46631	0.135783	1	-0.231675	5.39926	0.170148	0.575685	-0.135362	5.39926	0.383227	0.975786	0.0963133	5.39926	0.569358	1	ENSMUSG00000025289	0	0	0	0	0	0	0	0	0	ENSMUSG00000025289	3572.92	622.705
ENSMUSG00000059714	-0.513586	4.96526	0.015194	0.265944	-0.651139	4.96526	0.00212698	0.0264769	-0.137559	4.96526	0.514832	1	-0.503187	4.89073	0.00812834	0.0810356	-0.381995	4.89073	0.032689	0.235225	0.121191	4.89073	0.50549	1	-0.170602	5.13398	0.283328	0.795109	-0.209876	5.13398	0.150977	0.562733	-0.0392725	5.13398	0.803206	1	ENSMUSG00000059714	0	0	0	0	0	0	0	0	0	ENSMUSG00000059714	2233.51	312.752
ENSMUSG00000056069	-0.495009	4.0223	0.0391504	0.456592	-0.990459	4.0223	4.33e-05	0.000997999	-0.495468	4.0223	0.0398477	0.470639	-0.814909	3.85533	0.00417613	0.0490337	-0.890843	3.85533	0.000844045	0.0144957	-0.0759342	3.85533	0.775938	1	-1.95556	2.6913	4.26e-12	5.12e-10	-1.9489	2.6913	1.5e-14	4.95e-12	0.00678988	2.6913	0.971856	1	ENSMUSG00000056069	0	-1	0	0	0	0	-1	-1	0	ENSMUSG00000056069	1212.19	209.362
ENSMUSG00000020048	-0.484545	9.08674	0.0243982	0.352723	-1.16227	9.08674	9.26e-08	5.3e-06	-0.677729	9.08674	0.00168554	0.0669772	-0.862462	8.90533	1.57e-06	6.95e-05	-1.05352	8.90533	4.13e-10	4.76e-08	-0.191062	8.90533	0.256038	1	-0.39082	8.77249	0.0203108	0.127566	-0.205892	8.77249	0.182169	0.632984	0.184927	8.77249	0.271453	1	ENSMUSG00000020048	0	-1	0	-1	-1	0	0	0	0	ENSMUSG00000020048	41594.8	4293.31
ENSMUSG00000097412	-0.382053	7.43455	0.0985727	0.719187	-1.08144	7.43455	3.69e-06	0.000125892	-0.699385	7.43455	0.00259268	0.0887101	-0.911088	7.25967	4e-06	0.000154407	-1.08475	7.25967	4.86e-09	4.48e-07	-0.173661	7.25967	0.347711	1	-0.407273	7.02805	0.0146845	0.100129	-0.228967	7.02805	0.134049	0.52191	0.178306	7.02805	0.284958	1	ENSMUSG00000097412	0	-1	0	-1	-1	0	0	0	0	ENSMUSG00000097412	13512.8	1613.35
ENSMUSG00000022803	-0.71565	5.22723	0.0030086	0.096794	-0.292457	5.22723	0.22389	0.764003	0.42319	5.22723	0.0785952	0.668309	-0.117702	5.29801	0.554004	1	0.313723	5.29801	0.0983934	0.495308	0.431425	5.29801	0.0232589	1	-0.210597	4.90873	0.380762	0.944141	-0.202102	4.90873	0.355761	0.935258	0.00849623	4.90873	0.980216	1	ENSMUSG00000022803	0	0	0	0	0	0	0	0	0	ENSMUSG00000022803	2406.59	390.514
ENSMUSG00000030804	-0.578548	4.77767	0.0190484	0.30285	-1.04366	4.77767	2.72e-05	0.000679477	-0.465118	4.77767	0.0596375	0.582264	-1.41942	4.50363	1.92e-07	1.14e-05	-1.32136	4.50363	1.85e-07	1.12e-05	0.0980616	4.50363	0.706634	1	-0.653424	4.01835	0.00225668	0.0228131	-0.464395	4.01835	0.0172108	0.123733	0.189033	4.01835	0.37565	1	ENSMUSG00000030804	0	-1	0	-1	-1	0	0	0	0	ENSMUSG00000030804	2022.05	292.752
ENSMUSG00000041117	-0.842566	4.7193	0.000619221	0.0353538	-1.35217	4.7193	5.61e-08	3.5e-06	-0.509616	4.7193	0.0382645	0.460004	-1.42114	4.44428	0.000272038	0.00556188	-1.44669	4.44428	6.72e-05	0.00181149	-0.025549	4.44428	0.937234	1	1.38423	3.71249	1.88e-08	9.82e-07	1.65275	3.71249	1.54e-12	3.02e-10	0.268473	3.71249	0.284445	1	ENSMUSG00000041117	0	-1	0	0	0	0	1	1	0	ENSMUSG00000041117	1847.98	128.657
ENSMUSG00000019975	-0.724106	5.49075	0.00153087	0.062968	-1.27058	5.49075	3.84e-08	2.53e-06	-0.546478	5.49075	0.016804	0.28735	-1.29037	5.28702	9.17e-08	5.83e-06	-1.08136	5.28702	1.47e-06	6.86e-05	0.209014	5.28702	0.360706	1	-0.372782	5.05904	0.0724716	0.320751	-0.209688	5.05904	0.267227	0.792496	0.163095	5.05904	0.435347	1	ENSMUSG00000019975	0	-1	0	-1	-1	0	0	0	0	ENSMUSG00000019975	3256	401.999
ENSMUSG00000003500	-0.611303	4.76469	0.00898047	0.194504	-1.02146	4.76469	1.48e-05	0.000402335	-0.410167	4.76469	0.0800068	0.675309	-1.20611	4.58436	6.24e-09	5.45e-07	-0.929745	4.58436	1.5e-06	6.96e-05	0.27636	4.58436	0.160576	1	-0.0504549	4.75721	0.763327	1	0.0819371	4.75721	0.584589	1	0.132391	4.75721	0.420714	1	ENSMUSG00000003500	0	-1	0	-1	-1	0	0	0	0	ENSMUSG00000003500	1989.12	129.927
ENSMUSG00000027204	-0.997384	7.72746	9.45e-05	0.0103893	-1.61246	7.72746	5.07e-10	6.46e-08	-0.615074	7.72746	0.0155245	0.272787	-1.33441	7.62783	9.94e-10	1.04e-07	-1.07633	7.62783	1.13e-07	7.36e-06	0.258082	7.62783	0.209167	1	-0.239983	7.59426	0.481179	1	0.239365	7.59426	0.438687	1	0.479348	7.59426	0.158438	1	ENSMUSG00000027204	0	-1	0	-1	-1	0	0	0	0	ENSMUSG00000027204	14582.2	3938.28
ENSMUSG00000030246	-0.58246	5.43583	0.0238215	0.348735	-0.439288	5.43583	0.0879301	0.431009	0.143169	5.43583	0.578246	1	-1.08732	5.16776	1.32e-06	6e-05	-0.673026	5.16776	0.00129926	0.0206914	0.414295	5.16776	0.0524349	1	-0.422643	4.8885	0.104923	0.417564	-0.269288	4.8885	0.256267	0.772634	0.153356	4.8885	0.560185	1	ENSMUSG00000030246	0	0	0	-1	0	0	0	0	0	ENSMUSG00000030246	3001.47	333.625
ENSMUSG00000038210	-1.16881	5.96581	9.31e-06	0.00218461	-1.52341	5.96581	1.04e-08	8.42e-07	-0.354607	5.96581	0.174561	0.959546	-1.61868	5.73827	0.000172739	0.00384135	-1.69296	5.73827	2.33e-05	0.000742817	-0.0742796	5.73827	0.84455	1	-0.379355	5.20993	0.122683	0.46383	-0.0573535	5.20993	0.800718	1	0.322001	5.20993	0.189532	1	ENSMUSG00000038210	0	-1	0	0	-1	0	0	0	0	ENSMUSG00000038210	4034.99	525.284
ENSMUSG00000024247	-0.993344	4.5873	1.66e-05	0.00326598	-1.40583	4.5873	1.58e-09	1.69e-07	-0.412503	4.5873	0.072344	0.640674	-2.26423	4.57172	1.09e-07	6.8e-06	-2.12637	4.57172	5.64e-08	4.04e-06	0.137855	4.57172	0.730796	1	0.459287	5.15094	0.0410518	0.214149	0.54154	5.15094	0.0100247	0.0836371	0.0822497	5.15094	0.722395	1	ENSMUSG00000024247	0	-1	0	-1	-1	0	0	0	0	ENSMUSG00000024247	1631.4	313.641
ENSMUSG00000026478	-0.974523	9.23679	5.07e-05	0.00692837	-1.77175	9.23679	5.18e-13	1.62e-10	-0.797229	9.23679	0.000886199	0.0419542	-1.8839	9.0974	1.6e-15	5.45e-13	-1.65365	9.0974	3.31e-14	9.82e-12	0.230254	9.0974	0.293126	1	0.0278666	9.48318	0.876617	1	0.230603	9.48318	0.183247	0.635227	0.202737	9.48318	0.283207	1	ENSMUSG00000026478	0	-1	0	-1	-1	0	0	0	0	ENSMUSG00000026478	42492.5	3429.34
ENSMUSG00000031119	-0.581811	5.49958	0.0159028	0.272672	-0.669668	5.49958	0.00560512	0.0570702	-0.0878613	5.49958	0.716114	1	-0.999848	5.42365	4.12e-08	2.82e-06	-0.719981	5.42365	2.37e-05	0.000751462	0.279867	5.42365	0.105492	1	-0.030474	5.34748	0.901837	1	0.0805445	5.34748	0.703626	1	0.111018	5.34748	0.63491	1	ENSMUSG00000031119	0	0	0	-1	-1	0	0	0	0	ENSMUSG00000031119	3247.32	486.305
ENSMUSG00000037060	-0.840582	8.13371	0.00101732	0.0479255	-0.0993467	8.13371	0.696028	1	0.741235	8.13371	0.00370997	0.111395	-0.355209	7.93266	0.0874072	0.43707	0.0351939	7.93266	0.862174	1	0.390403	7.93266	0.0493868	1	-0.2424	7.63305	0.264573	0.762108	-0.004335	7.63305	0.982815	1	0.238065	7.63305	0.273219	1	ENSMUSG00000037060	0	0	0	0	0	0	0	0	0	ENSMUSG00000037060	16994.3	2873.19
ENSMUSG00000086427	-1.08428	4.95435	5.06e-05	0.00692837	-1.22193	4.95435	5.36e-06	0.00017215	-0.13766	4.95435	0.604772	1	-1.67752	4.64513	0.000192828	0.00421018	-1.78708	4.64513	1.9e-05	0.000622241	-0.109562	4.64513	0.784776	1	-0.443237	4.04233	0.0848807	0.359397	-0.187858	4.04233	0.42735	1	0.25538	4.04233	0.319084	1	ENSMUSG00000086427	0	-1	0	0	-1	0	0	0	0	ENSMUSG00000086427	2015.74	223.677
ENSMUSG00000032366	-0.763255	10.7076	0.00179955	0.0695334	-1.22925	10.7076	6.27e-07	2.73e-05	-0.465998	10.7076	0.0558179	0.562213	-1.17391	10.7179	1.73e-08	1.33e-06	-0.603412	10.7179	0.00184756	0.0273403	0.570494	10.7179	0.00383414	0.405159	0.0530083	10.7263	0.7988	1	0.118848	10.7263	0.548748	1	0.0658394	10.7263	0.764136	1	ENSMUSG00000032366	0	-1	0	-1	0	0	0	0	0	ENSMUSG00000032366	121226	21811.3
ENSMUSG00000028641	-0.555792	4.86698	0.0089861	0.194504	-0.732562	4.86698	0.000605724	0.00941901	-0.176778	4.86698	0.407597	1	-1.20943	4.6859	1.22e-08	9.71e-07	-1.00209	4.6859	3.96e-07	2.19e-05	0.207342	4.6859	0.304087	1	-0.303394	4.58042	0.142612	0.513442	-0.162537	4.58042	0.388634	0.983917	0.140858	4.58042	0.499933	1	ENSMUSG00000028641	0	0	0	-1	-1	0	0	0	0	ENSMUSG00000028641	2138.23	139.863
ENSMUSG00000021318	-0.961119	4.67471	0.000142951	0.0135767	-1.24039	4.67471	1.1e-06	4.43e-05	-0.279283	4.67471	0.268243	1	-1.32087	4.50625	9.5e-06	0.000323976	-1.01131	4.50625	0.000260849	0.00553423	0.309561	4.50625	0.272652	1	-0.830862	3.73559	0.00107078	0.0123973	-0.494181	3.73559	0.0310862	0.191427	0.336686	3.73559	0.184416	1	ENSMUSG00000021318	0	-1	0	-1	0	0	0	0	0	ENSMUSG00000021318	1747.88	182.344
ENSMUSG00000063605	-0.894057	3.70217	0.0006055	0.0348888	-0.817722	3.70217	0.00170995	0.0221431	0.0763164	3.70217	0.771683	1	-0.479504	3.70438	0.0667079	0.365532	-0.378051	3.70438	0.12312	0.568817	0.101453	3.70438	0.690141	1	-0.265245	3.01217	0.302413	0.827957	-0.243807	3.01217	0.290635	0.833908	0.0214449	3.01217	0.949734	1	ENSMUSG00000063605	0	0	0	0	0	0	0	0	0	ENSMUSG00000063605	867.784	83.8032
ENSMUSG00000072623	-0.73677	4.10822	0.00673648	0.16146	-1.55343	4.10822	2.07e-08	1.51e-06	-0.816685	4.10822	0.00283028	0.094391	-1.17187	3.8891	1.53e-05	0.000491052	-1.20455	3.8891	1.93e-06	8.69e-05	-0.0326839	3.8891	0.894667	1	-0.0271193	3.50198	0.916773	1	0.350523	3.50198	0.0860724	0.388835	0.377629	3.50198	0.0935301	1	ENSMUSG00000072623	0	-1	0	-1	-1	0	0	0	0	ENSMUSG00000072623	1306.09	44.4784
ENSMUSG00000000938	-0.931623	6.56106	0.000188493	0.0158124	-1.82013	6.56106	1e-12	2.78e-10	-0.888517	6.56106	0.000373714	0.023045	-1.7662	6.29572	1.87e-06	8.09e-05	-1.79099	6.29572	1.85e-07	1.12e-05	-0.0247925	6.29572	0.935523	1	-0.648158	5.52372	0.00199292	0.0206208	-0.35039	5.52372	0.0666372	0.32796	0.297769	5.52372	0.153501	1	ENSMUSG00000000938	0	-1	0	-1	-1	0	0	0	0	ENSMUSG00000000938	6898.72	1140.79
ENSMUSG00000035245	-0.703161	5.05143	0.000685622	0.0376826	-1.07691	5.05143	2.5e-07	1.24e-05	-0.373762	5.05143	0.0714668	0.636467	-0.958799	4.95754	2.02e-05	0.000620739	-0.933889	4.95754	9.01e-06	0.000330431	0.02491	4.95754	0.913629	1	-0.761651	4.42763	1.57e-05	0.000355681	-0.696859	4.42763	1.33e-05	0.000381864	0.0647993	4.42763	0.723553	1	ENSMUSG00000035245	0	-1	0	-1	-1	0	-1	-1	0	ENSMUSG00000035245	2441.85	84.8288
ENSMUSG00000027777	-0.590309	4.55512	0.0207142	0.319222	-0.795187	4.55512	0.00191124	0.024257	-0.204888	4.55512	0.422576	1	-0.996994	4.49401	4.82e-07	2.55e-05	-0.696452	4.49401	0.000165754	0.00380359	0.30054	4.49401	0.111055	1	-0.264601	4.70211	0.219747	0.677404	-0.0526289	4.70211	0.791585	1	0.211971	4.70211	0.325357	1	ENSMUSG00000027777	0	0	0	-1	0	0	0	0	0	ENSMUSG00000027777	1745.11	356.88
ENSMUSG00000056427	-0.847118	5.8829	0.000229322	0.0181621	-1.21446	5.8829	1.61e-07	8.45e-06	-0.367353	5.8829	0.10911	0.786041	-2.15989	5.7751	1.47e-13	3.67e-11	-1.45871	5.7751	4.12e-08	3.04e-06	0.701171	5.7751	0.00962459	0.712447	-0.369751	5.60439	0.157802	0.547846	-0.0834876	5.60439	0.727156	1	0.286263	5.60439	0.274236	1	ENSMUSG00000056427	0	-1	0	-1	-1	0	0	0	0	ENSMUSG00000056427	4240.4	684.1
ENSMUSG00000001517	-0.368199	3.36117	0.185441	0.927037	-0.104731	3.36117	0.71016	1	0.263464	3.36117	0.342602	1	-0.549982	3.44444	0.115902	0.524316	-0.655581	3.44444	0.0455983	0.298684	-0.105599	3.44444	0.744144	1	0.401828	2.49819	0.0942723	0.388014	0.00247235	2.49819	1	1	-0.399348	2.49819	0.0955531	1	ENSMUSG00000001517	0	0	0	0	0	0	0	0	0	ENSMUSG00000001517	745.229	69.3564
ENSMUSG00000052336	0.170834	5.20325	0.42044	1	-0.182349	5.20325	0.391343	1	-0.353184	5.20325	0.0962821	0.740613	0.408458	5.34695	0.0744178	0.392367	0.487965	5.34695	0.0259479	0.199514	0.0795068	5.34695	0.718308	1	-1.57799	2.98184	0.000976841	0.0115366	-3.03163	2.98184	4.14e-11	5.57e-09	-1.45309	2.98184	0.00203278	0.808081	ENSMUSG00000052336	0	0	0	0	0	0	0	-1	0	ENSMUSG00000052336	3155.73	611.061
ENSMUSG00000029910	-0.345257	3.59875	0.180415	0.916708	0.269145	3.59875	0.293918	0.888911	0.614405	3.59875	0.0169787	0.288825	-0.00449734	3.69584	0.988921	1	-0.278791	3.69584	0.301358	0.931544	-0.274293	3.69584	0.309215	1	-0.503622	2.83093	0.0313483	0.176012	-0.929724	2.83093	1.51e-05	0.00042648	-0.426065	2.83093	0.0657896	1	ENSMUSG00000029910	0	0	0	0	0	0	0	-1	0	ENSMUSG00000029910	840.413	94.2439
ENSMUSG00000001349	-0.891317	9.78651	0.000116252	0.0119513	-0.579937	9.78651	0.0117803	0.100543	0.311379	9.78651	0.175256	0.960488	-0.446657	9.83415	0.0370857	0.246677	0.069427	9.83415	0.736278	1	0.516084	9.83415	0.0118624	0.819084	-0.0551703	9.73832	0.827574	1	0.0338208	9.73832	0.880925	1	0.0889911	9.73832	0.72174	1	ENSMUSG00000001349	0	0	0	0	0	0	0	0	0	ENSMUSG00000001349	58512.8	8885.62
ENSMUSG00000018593	-0.754408	11.9333	0.00520131	0.136901	-1.57173	11.9333	1.07e-08	8.57e-07	-0.817321	11.9333	0.00249204	0.0863878	-1.70185	11.7165	2.21e-14	6.5e-12	-1.71209	11.7165	1.29e-16	6.03e-14	-0.0102395	11.7165	0.956088	1	-0.182669	11.8305	0.489475	1	-0.127548	11.8305	0.596411	1	0.0551208	11.8305	0.839101	1	ENSMUSG00000018593	0	-1	0	-1	-1	0	0	0	0	ENSMUSG00000018593	300196	62969.2
ENSMUSG00000048327	-0.402568	3.59981	0.152173	0.858861	0.33571	3.59981	0.230125	0.774555	0.738281	3.59981	0.00864161	0.192036	-0.171307	3.67414	0.589756	1	-0.379125	3.67414	0.203322	0.759318	-0.207818	3.67414	0.484659	1	0.0154223	2.4033	0.952561	1	-0.228936	2.4033	0.345621	0.920317	-0.244343	2.4033	0.352542	1	ENSMUSG00000048327	0	0	0	0	0	0	0	0	0	ENSMUSG00000048327	815.208	90.8975
ENSMUSG00000038943	-0.240012	4.02073	0.374785	1	0.333854	4.02073	0.216374	0.750606	0.57387	4.02073	0.0338026	0.427737	-0.0495331	4.10883	0.865485	1	-0.395294	4.10883	0.146479	0.633363	-0.34576	4.10883	0.203774	1	0.116349	3.11015	0.58148	1	-0.0965576	3.11015	0.621199	1	-0.212902	3.11015	0.312	1	ENSMUSG00000038943	0	0	0	0	0	0	0	0	0	ENSMUSG00000038943	1153.66	77.2487
ENSMUSG00000023336	-0.999506	3.44701	0.000158711	0.0144897	-1.50058	3.44701	2.29e-08	1.63e-06	-0.501113	3.44701	0.0592813	0.580566	-1.61407	3.13601	8.04e-06	0.000280292	-1.46829	3.13601	1.13e-05	0.000403204	0.145774	3.13601	0.676679	1	-0.521768	2.90703	0.0381825	0.202691	-0.464968	2.90703	0.0425268	0.240179	0.0568129	2.90703	0.827264	1	ENSMUSG00000023336	0	-1	0	-1	-1	0	0	0	0	ENSMUSG00000023336	771.073	115.172
ENSMUSG00000028019	-0.737224	5.67978	0.00440385	0.122413	-0.188157	5.67978	0.465866	1	0.549065	5.67978	0.033538	0.426222	-2.21544	5.33088	1.87e-08	1.41e-06	-1.89416	5.33088	1.49e-07	9.28e-06	0.321277	5.33088	0.377708	1	-0.910909	4.57792	0.00059553	0.00762665	-0.686499	4.57792	0.00416095	0.0422872	0.224415	4.57792	0.397891	1	ENSMUSG00000028019	0	0	0	-1	-1	0	0	0	0	ENSMUSG00000028019	3392.24	519.108
ENSMUSG00000028757	-0.521808	7.5915	0.00571385	0.144946	-0.697169	7.5915	0.000229414	0.0042171	-0.175363	7.5915	0.352018	1	-0.70975	7.45865	0.000259311	0.00534164	-0.532492	7.45865	0.00350078	0.0448928	0.177259	7.45865	0.337583	1	-0.229908	7.483	0.162535	0.558219	-0.193333	7.483	0.201181	0.672414	0.0365754	7.483	0.82678	1	ENSMUSG00000028757	0	0	0	0	0	0	0	0	0	ENSMUSG00000028757	14678.7	1616.35
ENSMUSG00000038074	-0.921952	5.0623	0.0012453	0.0547745	-1.62546	5.0623	2.24e-08	1.61e-06	-0.703525	5.0623	0.0137605	0.25179	-1.32778	5.07851	3.95e-06	0.000152856	-1.25439	5.07851	2.82e-06	0.000120823	0.0733889	5.07851	0.791368	1	-1.13068	4.35672	6.13e-06	0.000159664	-0.814743	4.35672	0.000289008	0.00500019	0.315948	4.35672	0.202382	1	ENSMUSG00000038074	0	-1	0	-1	-1	0	-1	0	0	ENSMUSG00000038074	2465.3	280.875
ENSMUSG00000026227	-0.402696	5.55839	0.134255	0.82304	-0.64545	5.55839	0.0166994	0.131333	-0.242758	5.55839	0.366684	1	0.313798	5.64531	0.278427	0.862367	0.00263466	5.64531	0.998498	1	-0.311163	5.64531	0.252206	1	-0.723646	5.80894	1.57e-05	0.00035588	-0.904157	5.80894	3.9e-09	3.08e-07	-0.180507	5.80894	0.272004	1	ENSMUSG00000026227	0	0	0	0	0	0	-1	-1	0	ENSMUSG00000026227	3697.75	724.766
ENSMUSG00000048279	-0.77501	4.60868	0.000733957	0.0388327	0.0360065	4.60868	0.872725	1	0.811015	4.60868	0.000409118	0.0247235	-1.10822	4.37455	4.52e-06	0.000171066	-0.595392	4.37455	0.00807062	0.0859002	0.512821	4.37455	0.0257893	1	1.3998	6.03333	0.00195247	0.0202736	1.67214	6.03333	0.000111802	0.00232054	0.272339	6.03333	0.56251	1	ENSMUSG00000048279	0	0	0	-1	0	0	0	0	0	ENSMUSG00000048279	1541.9	334.3
ENSMUSG00000019467	-0.544606	4.77964	0.0584084	0.556601	-1.1499	4.77964	7.7e-05	0.0016504	-0.60531	4.77964	0.0359475	0.441698	-1.23149	4.7252	5.91e-06	0.000215768	-1.08309	4.7252	1.86e-05	0.000612189	0.148393	4.7252	0.567575	1	-0.947897	3.97878	0.000135849	0.00222936	-0.652478	3.97878	0.00356053	0.0372846	0.295425	3.97878	0.233334	1	ENSMUSG00000019467	0	0	0	-1	-1	0	0	0	0	ENSMUSG00000019467	2182.3	392.539
ENSMUSG00000070348	-0.463569	7.17043	0.0941038	0.703901	-1.09742	7.17043	8.7e-05	0.00183426	-0.633856	7.17043	0.0223924	0.339642	-0.707142	7.06637	0.00368094	0.0446015	-0.868812	7.06637	0.000144795	0.00341273	-0.16167	7.06637	0.477773	1	0.348388	6.72656	0.163589	0.560732	-0.129298	6.72656	0.580974	1	-0.477685	6.72656	0.0563438	1	ENSMUSG00000070348	0	0	0	0	0	0	0	0	0	ENSMUSG00000070348	11666.2	1532.28
ENSMUSG00000045045	-0.378903	5.12497	0.143559	0.841953	-0.621511	5.12497	0.0166631	0.131101	-0.242614	5.12497	0.348426	1	-0.984389	4.96927	0.000349576	0.00688585	-0.593513	4.96927	0.020852	0.171575	0.390875	4.96927	0.135538	1	-0.359635	5.44496	0.168306	0.571961	-0.166205	5.44496	0.487288	1	0.19343	5.44496	0.458665	1	ENSMUSG00000045045	0	0	0	0	0	0	0	0	0	ENSMUSG00000045045	2757.8	666.139
ENSMUSG00000022440	-0.845109	5.81473	0.000256943	0.0196971	-1.59924	5.81473	1.12e-11	2.26e-09	-0.754136	5.81473	0.00113415	0.050565	-1.73256	5.58523	1.02e-07	6.45e-06	-1.74475	5.58523	7.57e-09	6.59e-07	-0.0121888	5.58523	0.962148	1	-0.725578	5.11439	0.00100672	0.0117948	-0.757915	5.11439	0.000167449	0.00322042	-0.0323322	5.11439	0.877653	1	ENSMUSG00000022440	0	-1	0	-1	-1	0	0	0	0	ENSMUSG00000022440	4273	816.695
ENSMUSG00000024302	-0.83996	4.73196	0.00187128	0.0712969	-1.4086	4.73196	2.69e-07	1.32e-05	-0.568655	4.73196	0.0355014	0.438925	-2.37088	4.54862	3.36e-25	5.58e-22	-1.62088	4.54862	5e-15	1.74e-12	0.749992	4.54862	0.000424312	0.0954777	0.585642	4.77172	0.00516423	0.044531	0.458903	4.77172	0.019223	0.13444	-0.126743	4.77172	0.541114	1	ENSMUSG00000024302	0	-1	0	-1	-1	0	0	0	0	ENSMUSG00000024302	1983.8	408.602
ENSMUSG00000027748	-1.11801	4.66103	0.000162021	0.0146867	-0.262998	4.66103	0.370029	1	0.855011	4.66103	0.00377143	0.112886	-0.124714	4.3579	0.697111	1	0.0723124	4.3579	0.818491	1	0.197025	4.3579	0.522484	1	0.310816	4.19599	0.192419	0.624573	0.107011	4.19599	0.636317	1	-0.203805	4.19599	0.388787	1	ENSMUSG00000027748	0	0	0	0	0	0	0	0	0	ENSMUSG00000027748	1496.42	177.173
ENSMUSG00000031274	-0.44774	5.72024	0.0843242	0.667806	-1.33789	5.72024	3.84e-07	1.8e-05	-0.890155	5.72024	0.00065583	0.0340402	-1.4784	5.63684	5.74e-11	8.25e-09	-1.45703	5.63684	3.93e-12	7.4e-10	0.0213736	5.63684	0.924864	1	-0.291608	5.38338	0.271336	0.77441	-0.235521	5.38338	0.329508	0.89808	0.0560881	5.38338	0.83912	1	ENSMUSG00000031274	0	-1	0	-1	-1	0	0	0	0	ENSMUSG00000031274	4415.72	492.747
ENSMUSG00000027332	-0.177516	6.30637	0.485338	1	-1.21312	6.30637	2.55e-06	9.24e-05	-1.03561	6.30637	5.55e-05	0.00558745	-1.03427	5.91084	6.63e-05	0.00172019	-1.29571	5.91084	9.79e-08	6.48e-06	-0.261433	5.91084	0.279405	1	-0.669425	6.39085	0.00129288	0.0144864	-0.41456	6.39085	0.0285103	0.179944	0.254866	6.39085	0.218552	1	ENSMUSG00000027332	0	-1	0	0	-1	0	0	0	0	ENSMUSG00000027332	7028.99	856.691
ENSMUSG00000027469	-0.204542	3.46438	0.482713	1	0.736074	3.46438	0.0115456	0.0989588	0.940629	3.46438	0.00127295	0.0547508	-0.0392938	3.61539	0.912142	1	-0.211505	3.61539	0.517683	1	-0.172211	3.61539	0.597125	1	0.515538	2.60458	0.0208612	0.130074	0.0582277	2.60458	0.792434	1	-0.457306	2.60458	0.0395386	1	ENSMUSG00000027469	0	0	0	0	0	0	0	0	0	ENSMUSG00000027469	749.628	75.9334
ENSMUSG00000021130	-0.822206	6.57005	0.0048744	0.130849	-1.00447	6.57005	0.000608902	0.00946073	-0.182272	6.57005	0.530406	1	0.451005	6.94437	0.0177756	0.146893	0.786082	6.94437	1.76e-05	0.000583569	0.335077	6.94437	0.0646562	1	-0.477032	6.12647	0.134711	0.49435	-0.418885	6.12647	0.14939	0.558885	0.0581482	6.12647	0.861735	1	ENSMUSG00000021130	0	0	0	0	1	0	0	0	0	ENSMUSG00000021130	6966.07	1182.19
ENSMUSG00000020571	-0.780524	8.04589	0.000319725	0.0229895	-1.5602	8.04589	1.54e-12	4.12e-10	-0.779683	8.04589	0.00032661	0.0209628	-1.19249	7.89725	1.14e-08	9.17e-07	-1.25313	7.89725	1.37e-10	1.78e-08	-0.0606387	7.89725	0.753074	1	-0.369555	8.1849	0.0665606	0.302964	-0.290573	8.1849	0.115517	0.472507	0.078982	8.1849	0.696852	1	ENSMUSG00000020571	0	-1	0	-1	-1	0	0	0	0	ENSMUSG00000020571	20637.3	720.083
ENSMUSG00000020914	-0.243611	4.4697	0.353535	1	0.177666	4.4697	0.497948	1	0.421279	4.4697	0.108392	0.783061	-0.247055	4.70423	0.46237	1	-0.50035	4.70423	0.112944	0.539153	-0.253295	4.70423	0.420976	1	0.0763419	3.61379	0.731908	1	-0.28111	3.61379	0.177239	0.622038	-0.357444	3.61379	0.11023	1	ENSMUSG00000020914	0	0	0	0	0	0	0	0	0	ENSMUSG00000020914	1657.22	311.055
ENSMUSG00000026880	-0.212276	6.17019	0.363588	1	0.0715697	6.17019	0.7598	1	0.283845	6.17019	0.22459	1	-0.0897756	6.04136	0.680643	1	-0.418197	6.04136	0.0416999	0.281501	-0.328421	6.04136	0.109718	1	1.18944	7.69332	4.19e-06	0.000114593	0.865917	7.69332	0.000362476	0.00602075	-0.323521	7.69332	0.209078	1	ENSMUSG00000026880	0	0	0	0	0	0	1	0	0	ENSMUSG00000026880	5595.04	273.489
ENSMUSG00000006435	-0.670077	3.75804	0.0255776	0.36386	-0.773924	3.75804	0.0102438	0.0905402	-0.103864	3.75804	0.732903	1	-1.38477	3.72173	2.2e-08	1.62e-06	-1.02395	3.72173	8.22e-06	0.000306471	0.360815	3.72173	0.123978	1	-0.890722	3.4084	0.000240019	0.00357672	-0.568898	3.4084	0.00924654	0.0785843	0.321832	3.4084	0.184497	1	ENSMUSG00000006435	0	0	0	-1	-1	0	0	0	0	ENSMUSG00000006435	1028.6	43.3139
ENSMUSG00000000253	-0.500866	5.35851	0.0706395	0.615109	-0.125132	5.35851	0.650768	1	0.375733	5.35851	0.174909	0.96026	-0.276053	5.2728	0.348403	0.968638	0.0913058	5.2728	0.749204	1	0.367358	5.2728	0.192828	1	-0.263846	5.17979	0.305488	0.832798	-0.612825	5.17979	0.00944052	0.0797721	-0.348974	5.17979	0.166343	1	ENSMUSG00000000253	0	0	0	0	0	0	0	0	0	ENSMUSG00000000253	3026.11	1103.78
ENSMUSG00000030091	-0.217926	4.24658	0.457107	1	-0.96736	4.24658	0.00105758	0.0148898	-0.749451	4.24658	0.0108937	0.220719	-1.4058	4.00214	5.99e-08	3.95e-06	-1.04929	4.00214	1.27e-05	0.000442584	0.356507	4.00214	0.146423	1	-0.367198	4.13069	0.099758	0.403593	-0.580955	4.13069	0.00461803	0.0456705	-0.213749	4.13069	0.333155	1	ENSMUSG00000030091	0	0	0	-1	-1	0	0	0	0	ENSMUSG00000030091	1677.04	232.329
ENSMUSG00000022769	-0.66196	5.34414	0.00550724	0.141293	-1.10431	5.34414	4.33e-06	0.000143552	-0.44236	5.34414	0.063251	0.598156	-1.06805	5.02712	6.88e-08	4.49e-06	-1.13499	5.02712	9.27e-10	1.02e-07	-0.0669323	5.02712	0.718681	1	-0.328627	4.91661	0.0984346	0.399981	-0.234324	4.91661	0.199485	0.669143	0.0943045	4.91661	0.635815	1	ENSMUSG00000022769	0	-1	0	-1	-1	0	0	0	0	ENSMUSG00000022769	3242.05	470.008
ENSMUSG00000030554	-1.12242	8.59707	0.000221085	0.0178151	-2.38829	8.59707	3.99e-14	1.77e-11	-1.26586	8.59707	3.31e-05	0.00359079	-2.25468	8.47221	7.48e-21	6.22e-18	-1.64959	8.47221	5.17e-14	1.47e-11	0.605085	8.47221	0.00622279	0.553582	-0.769781	8.04865	0.00556103	0.047283	-0.552288	8.04865	0.0285608	0.180069	0.217493	8.04865	0.430891	1	ENSMUSG00000030554	0	-1	0	-1	-1	0	0	0	0	ENSMUSG00000030554	29609.5	4378.68
ENSMUSG00000036599	-0.943121	6.85253	0.000145022	0.0136639	-1.45619	6.85253	6.74e-09	5.75e-07	-0.513071	6.85253	0.0377904	0.456889	-1.46647	6.50848	9.12e-09	7.67e-07	-1.29156	6.50848	4.93e-08	3.56e-06	0.174902	6.50848	0.467134	1	-0.0973491	6.22292	0.681703	1	-0.105544	6.22292	0.622842	1	-0.00819497	6.22292	0.965331	1	ENSMUSG00000036599	0	-1	0	-1	-1	0	0	0	0	ENSMUSG00000036599	8789.78	856.884
ENSMUSG00000020679	-0.641962	6.0251	0.0305392	0.399254	-1.31485	6.0251	1.21e-05	0.000340939	-0.672891	6.0251	0.0234442	0.347197	-0.376736	5.44863	0.181296	0.685694	-0.511466	5.44863	0.0534667	0.332563	-0.13473	5.44863	0.608744	1	-1.37518	6.02716	7.02e-14	1.31e-11	-1.1528	6.02716	3.14e-12	5.64e-10	0.22239	6.02716	0.213746	1	ENSMUSG00000020679	0	-1	0	0	0	0	-1	-1	0	ENSMUSG00000020679	5341.77	782.728
ENSMUSG00000020677	-0.322307	5.48875	0.168062	0.891783	-0.729556	5.48875	0.00187327	0.0238543	-0.407253	5.48875	0.081369	0.679133	-0.399245	5.08083	0.0589665	0.337924	-0.419079	5.08083	0.0353243	0.249443	-0.0198346	5.08083	0.918772	1	-0.599718	5.16824	0.00190675	0.0198528	-0.565941	5.16824	0.00133665	0.0172856	0.0337805	5.16824	0.865993	1	ENSMUSG00000020677	0	0	0	0	0	0	0	0	0	ENSMUSG00000020677	3826.06	532.379
ENSMUSG00000035275	-1.0465	4.84669	0.0010912	0.0501099	-2.74428	4.84669	5.56e-16	5.19e-13	-1.69782	4.84669	2.18e-07	6.54e-05	-2.33362	4.75404	9.59e-26	1.75e-22	-2.02206	4.75404	3.11e-23	3.39e-20	0.311556	4.75404	0.131718	1	-1.04759	4.44541	3.92e-05	0.000779118	-0.650699	4.44541	0.0045271	0.0450157	0.396893	4.44541	0.115688	1	ENSMUSG00000035275	0	-1	-1	-1	-1	0	-1	0	0	ENSMUSG00000035275	2298.43	429.691
ENSMUSG00000036353	-0.424992	3.21824	0.149945	0.855586	-0.726291	3.21824	0.0143355	0.117124	-0.301323	3.21824	0.308932	1	-0.415112	3.14756	0.161064	0.640558	-0.212617	3.14756	0.443854	1	0.202493	3.14756	0.47686	1	-1.46414	1.54781	0.000283762	0.00410853	-1.38402	1.54781	0.000126349	0.0025532	0.0802751	1.54781	0.860265	1	ENSMUSG00000036353	0	0	0	0	0	0	0	0	0	ENSMUSG00000036353	774.362	143.908
ENSMUSG00000051212	-0.498818	2.46301	0.112219	0.760302	-0.0258843	2.46301	0.939632	1	0.472926	2.46301	0.131669	0.856356	0.378259	2.81749	0.237998	0.793243	0.572257	2.81749	0.0625049	0.370296	0.193998	2.81749	0.528566	1	-0.85224	1.68079	0.0020427	0.0210561	-0.982044	1.68079	9.79e-05	0.00207378	-0.129727	1.68079	0.656821	1	ENSMUSG00000051212	0	0	0	0	0	0	0	0	0	ENSMUSG00000051212	409	73.1204
ENSMUSG00000023015	-0.329039	3.49601	0.233489	1	0.355198	3.49601	0.197641	0.715781	0.684242	3.49601	0.0132457	0.246439	-0.131258	3.54522	0.683829	1	-0.352718	3.54522	0.242154	0.835944	-0.221459	3.54522	0.461693	1	-0.173153	2.29593	0.545553	1	-0.46134	2.29593	0.0715948	0.344449	-0.288157	2.29593	0.292442	1	ENSMUSG00000023015	0	0	0	0	0	0	0	0	0	ENSMUSG00000023015	831.388	78.8314
ENSMUSG00000059049	-0.303925	2.24345	0.342827	1	-0.647373	2.24345	0.0457973	0.277989	-0.343491	2.24345	0.290016	1	-1.54549	2.34763	0.00685065	0.0715028	-2.46766	2.34763	5.07e-06	0.000200481	-0.922162	2.34763	0.0798451	1	-1.31307	1.60057	5.59e-05	0.00104893	-0.95766	1.60057	0.000886334	0.0124376	0.355464	1.60057	0.280735	1	ENSMUSG00000059049	0	0	0	0	-1	0	0	0	0	ENSMUSG00000059049	402.478	74.3966
ENSMUSG00000059173	-1.39168	3.10981	1.51e-05	0.00307513	-1.7794	3.10981	5.01e-08	3.2e-06	-0.387782	3.10981	0.227179	1	-0.804754	2.9508	0.050417	0.30386	-0.863917	2.9508	0.024438	0.191871	-0.0591635	2.9508	0.87132	1	-0.698024	2.5717	0.0392568	0.20713	-0.668265	2.5717	0.0292567	0.183078	0.0297804	2.5717	0.940587	1	ENSMUSG00000059173	0	-1	0	0	0	0	0	0	0	ENSMUSG00000059173	588.515	141.326
ENSMUSG00000019846	-1.16321	7.36203	3.39e-05	0.00535692	-2.01633	7.36203	2.33e-12	5.91e-10	-0.85313	7.36203	0.00224375	0.0812016	-2.12108	7.09404	7.46e-16	2.72e-13	-1.80008	7.09404	8.74e-14	2.37e-11	0.321006	7.09404	0.185288	1	0.133796	7.22711	0.525473	1	0.244879	7.22711	0.215896	0.700598	0.111082	7.22711	0.609496	1	ENSMUSG00000019846	0	-1	0	-1	-1	0	0	0	0	ENSMUSG00000019846	12359.9	861.997
ENSMUSG00000012443	-0.382831	3.05851	0.222532	0.98868	-0.056571	3.05851	0.861295	1	0.326255	3.05851	0.297794	1	-0.166691	3.21166	0.624522	1	-0.455592	3.21166	0.152966	0.647854	-0.2889	3.21166	0.364064	1	-0.149942	2.15674	0.54157	1	-0.338156	2.15674	0.119756	0.484715	-0.188191	2.15674	0.424939	1	ENSMUSG00000012443	0	0	0	0	0	0	0	0	0	ENSMUSG00000012443	647.624	121.128
ENSMUSG00000022371	-0.917338	5.76177	0.00554209	0.141902	-1.77085	5.76177	1.61e-07	8.45e-06	-0.853524	5.76177	0.00991801	0.207887	-1.84836	5.89343	1.02e-10	1.38e-08	-1.52212	5.89343	7.4e-09	6.54e-07	0.326236	5.89343	0.220458	1	-0.667296	5.27801	0.0460291	0.232228	-0.405162	5.27801	0.181866	0.632447	0.262135	5.27801	0.433096	1	ENSMUSG00000022371	0	-1	0	-1	-1	0	0	0	0	ENSMUSG00000022371	4349.84	1045.61
ENSMUSG00000063568	-0.908795	4.48665	0.00111871	0.0510667	-1.45387	4.48665	2.64e-07	1.3e-05	-0.545097	4.48665	0.0502774	0.533618	-1.19111	4.2615	0.000502311	0.00926466	-1.58736	4.2615	7.61e-07	3.89e-05	-0.396253	4.2615	0.212636	1	-1.06841	4.05709	3.9e-07	1.43e-05	-0.891107	4.05709	2.73e-06	9.77e-05	0.177314	4.05709	0.399601	1	ENSMUSG00000063568	0	-1	0	0	-1	0	-1	-1	0	ENSMUSG00000063568	1768.11	417.636
ENSMUSG00000033952	-0.450949	3.18639	0.153994	0.862506	0.269521	3.18639	0.392334	1	0.720472	3.18639	0.0227518	0.342513	0.13092	3.27008	0.713858	1	-0.323304	3.27008	0.335865	0.982126	-0.454222	3.27008	0.176278	1	0.547507	1.66747	0.052168	0.254215	0.582443	1.66747	0.0282213	0.178586	0.0348829	1.66747	0.923939	1	ENSMUSG00000033952	0	0	0	0	0	0	0	0	0	ENSMUSG00000033952	666.327	176.507
ENSMUSG00000040204	-0.392267	2.37649	0.186839	0.929945	-0.0513819	2.37649	0.871229	1	0.340877	2.37649	0.250809	1	-0.624037	2.69375	0.176667	0.675338	-0.747365	2.69375	0.0834745	0.447283	-0.123328	2.69375	0.770714	1	-0.570943	1.2432	0.120746	0.458997	-0.933054	1.2432	0.00475777	0.0467984	-0.361993	1.2432	0.306375	1	ENSMUSG00000040204	0	0	0	0	0	0	0	0	0	ENSMUSG00000040204	406.725	64.9079
ENSMUSG00000026043	-0.996094	10.6514	0.00110761	0.050681	-1.63315	10.6514	1.4e-07	7.57e-06	-0.637056	10.6514	0.0359306	0.441698	-1.5057	10.5628	3.69e-07	2.01e-05	-1.49168	10.5628	6.01e-08	4.24e-06	0.0140181	10.5628	0.964982	1	-0.49854	10.0752	0.072081	0.319614	-0.322705	10.0752	0.201817	0.673246	0.175835	10.0752	0.526644	1	ENSMUSG00000026043	0	-1	0	-1	-1	0	0	0	0	ENSMUSG00000026043	125991	25371.9
ENSMUSG00000097039	-0.432908	1.62959	0.177108	0.911463	-0.551851	1.62959	0.0846418	0.419242	-0.119	1.62959	0.718651	1	-0.740941	1.36773	0.0622121	0.35028	-0.71363	1.36773	0.0535572	0.33291	0.0273077	1.36773	0.963464	1	0.334716	1.86287	0.173441	0.583007	0.780865	1.86287	0.000589867	0.00898972	0.446093	1.86287	0.0717746	1	ENSMUSG00000097039	0	0	0	0	0	0	0	0	0	ENSMUSG00000097039	254.857	22.4244
ENSMUSG00000029675	-0.62672	5.90809	0.0270774	0.374473	-1.71008	5.90809	3.97e-09	3.63e-07	-1.08337	5.90809	0.000153793	0.0119499	-1.81306	5.32726	4.97e-08	3.36e-06	-1.84473	5.32726	2.16e-09	2.17e-07	-0.0316772	5.32726	0.911342	1	-1.03682	5.24249	0.0041113	0.0370221	-0.808367	5.24249	0.0131766	0.102187	0.228456	5.24249	0.524934	1	ENSMUSG00000029675	0	-1	0	-1	-1	0	0	0	0	ENSMUSG00000029675	5254.95	2313.65
ENSMUSG00000025140	-0.839472	3.4168	0.0100417	0.206644	-1.7901	3.4168	9.21e-08	5.29e-06	-0.950685	3.4168	0.00390701	0.115451	-1.58159	3.09724	1.83e-08	1.39e-06	-1.73278	3.09724	3.56e-11	5.44e-09	-0.151196	3.09724	0.568877	1	-0.567206	3.02078	0.0609468	0.284525	-0.640934	3.02078	0.0201124	0.138945	-0.0737109	3.02078	0.800395	1	ENSMUSG00000025140	0	-1	0	-1	-1	0	0	0	0	ENSMUSG00000025140	886.882	180.822
ENSMUSG00000030560	-0.312844	8.93523	0.161866	0.880278	-0.339041	8.93523	0.129573	0.552878	-0.026197	8.93523	0.906605	1	-0.0361326	8.78882	0.88657	1	-0.0148638	8.78882	0.94575	1	0.0212688	8.78882	0.934423	1	-0.144813	9.11962	0.635714	1	-0.116374	9.11962	0.673924	1	0.0284385	9.11962	0.931945	1	ENSMUSG00000030560	0	0	0	0	0	0	0	0	0	ENSMUSG00000030560	41323.1	4048.51
ENSMUSG00000020323	-0.936003	4.63276	0.00399591	0.115363	-1.63792	4.63276	7.38e-07	3.13e-05	-0.701939	4.63276	0.0307543	0.406511	-0.909935	4.50208	2.1e-05	0.000638327	-0.578563	4.50208	0.0038221	0.0479366	0.33137	4.50208	0.10369	1	-0.502285	4.10551	0.0163001	0.108336	-0.306718	4.10551	0.106874	0.449308	0.19557	4.10551	0.352033	1	ENSMUSG00000020323	0	-1	0	-1	0	0	0	0	0	ENSMUSG00000020323	1990.19	457.733
ENSMUSG00000042379	0.0397576	3.09964	0.915093	1	0.256321	3.09964	0.461384	1	0.216572	3.09964	0.529528	1	-0.168978	3.27477	0.636124	1	-0.141109	3.27477	0.670909	1	0.0278686	3.27477	0.941674	1	0.822094	2.52472	0.0656772	0.30009	0.785343	2.52472	0.0623311	0.314061	-0.0367773	2.52472	0.924966	1	ENSMUSG00000042379	0	0	0	0	0	0	0	0	0	ENSMUSG00000042379	734.76	93.9432
ENSMUSG00000036854	-0.757059	3.94991	0.00934323	0.198891	-1.25092	3.94991	2.24e-05	0.000573662	-0.493884	3.94991	0.091839	0.724441	-0.508303	3.99755	0.110432	0.50929	-0.372262	3.99755	0.210825	0.773219	0.136041	3.99755	0.660904	1	-0.643631	3.6105	0.00343901	0.0321408	-0.512527	3.6105	0.0102296	0.0850307	0.131111	3.6105	0.557802	1	ENSMUSG00000036854	0	-1	0	0	0	0	0	0	0	ENSMUSG00000036854	1269.22	262.138
ENSMUSG00000026622	-0.123398	2.78138	0.695064	1	0.896878	2.78138	0.00441598	0.0471593	1.0203	2.78138	0.00118519	0.052273	0.114795	2.90252	0.703549	1	-0.24567	2.90252	0.389341	1	-0.360463	2.90252	0.205581	1	0.905561	2.02635	0.000364048	0.0050695	0.239669	2.02635	0.319744	0.88369	-0.665893	2.02635	0.00854722	1	ENSMUSG00000026622	0	0	0	0	0	0	0	0	0	ENSMUSG00000026622	501.694	81.1865
ENSMUSG00000006398	-0.487668	3.02395	0.132479	0.817372	0.721259	3.02395	0.0259452	0.183182	1.20894	3.02395	0.000210323	0.014844	0.125842	2.9199	0.730261	1	-0.371737	2.9199	0.279782	0.895982	-0.497576	2.9199	0.147701	1	0.0931948	1.76792	0.763918	1	-0.0837678	1.76792	0.770667	1	-0.17695	1.76792	0.563108	1	ENSMUSG00000006398	0	0	0	0	0	0	0	0	0	ENSMUSG00000006398	546.442	103.434
ENSMUSG00000020415	-0.457777	1.62752	0.18578	0.927922	1.20769	1.62752	0.000429068	0.00708379	1.66553	1.62752	1.51e-06	0.000324842	0.145287	1.42067	0.714105	1	0.0477933	1.42067	0.908165	1	-0.0974916	1.42067	0.792084	1	0.187988	0.653275	0.593379	1	-0.357559	0.653275	0.284417	0.823104	-0.545459	0.653275	0.123691	1	ENSMUSG00000020415	0	0	1	0	0	0	0	0	0	ENSMUSG00000020415	184.277	39.7382
ENSMUSG00000036777	-0.869293	5.4051	7.93e-05	0.00927774	-0.441815	5.4051	0.0438541	0.269208	0.427474	5.4051	0.0513198	0.538643	-0.911008	5.08811	0.000290826	0.00591124	-0.761242	5.08811	0.00121653	0.0195528	0.149765	5.08811	0.531856	1	-0.117437	4.62309	0.644564	1	0.0469773	4.62309	0.840193	1	0.164413	4.62309	0.517179	1	ENSMUSG00000036777	0	0	0	0	0	0	0	0	0	ENSMUSG00000036777	3105.18	286.05
ENSMUSG00000040084	-0.421218	2.23772	0.191514	0.938515	0.385423	2.23772	0.229955	0.774317	0.806653	2.23772	0.0121037	0.237073	-0.129603	2.40339	0.743614	1	-0.580365	2.40339	0.115097	0.546116	-0.450758	2.40339	0.220564	1	0.448877	1.06064	0.161434	0.555886	-0.320223	1.06064	0.288916	0.830907	-0.769014	1.06064	0.0168694	1	ENSMUSG00000040084	0	0	0	0	0	0	0	0	0	ENSMUSG00000040084	347.68	47.8032
ENSMUSG00000042082	-0.345106	6.13425	0.146038	0.846579	-0.729903	6.13425	0.00218717	0.0269716	-0.384801	6.13425	0.104877	0.770329	-0.644809	6.08526	0.0100882	0.0962104	-0.461539	6.08526	0.0497118	0.316463	0.18327	6.08526	0.443727	1	-0.398534	5.50823	0.018893	0.120941	-0.566799	5.50823	0.000275139	0.00481247	-0.168262	5.50823	0.313777	1	ENSMUSG00000042082	0	0	0	0	0	0	0	0	0	ENSMUSG00000042082	6229.17	1054.05
ENSMUSG00000020325	-0.897936	4.9871	0.00609838	0.151481	-1.55902	4.9871	2.75e-06	9.85e-05	-0.661097	4.9871	0.0431482	0.492554	-0.872686	4.84473	3.21e-05	0.000923498	-0.552521	4.84473	0.00489078	0.0582282	0.320164	4.84473	0.10917	1	-0.468893	4.40874	0.0258064	0.152955	-0.329127	4.40874	0.0859133	0.388468	0.139768	4.40874	0.510093	1	ENSMUSG00000020325	0	-1	0	-1	0	0	0	0	0	ENSMUSG00000020325	2597.08	658.203
ENSMUSG00000097582	-0.41795	5.36011	0.0828553	0.66279	-0.758919	5.36011	0.00170113	0.0220587	-0.340974	5.36011	0.15664	0.918307	-0.639931	5.32931	0.0154027	0.131871	-0.430781	5.32931	0.0821859	0.443006	0.209149	5.32931	0.406951	1	-0.402092	4.70897	0.0225252	0.137852	-0.579457	4.70897	0.0003383	0.00569084	-0.177359	4.70897	0.307362	1	ENSMUSG00000097582	0	0	0	0	0	0	0	0	0	ENSMUSG00000097582	3583.07	497.657
ENSMUSG00000029718	-0.86501	6.79844	0.0127725	0.239504	-2.21187	6.79844	8.54e-10	1.02e-07	-1.34686	6.79844	0.000125816	0.0101967	-2.91711	6.49991	4.84e-23	5.97e-20	-2.69889	6.49991	1.08e-23	1.25e-20	0.218215	6.49991	0.409777	1	-0.212544	6.66538	0.387459	0.953641	-0.264598	6.66538	0.238651	0.740889	-0.0520535	6.66538	0.823446	1	ENSMUSG00000029718	0	-1	0	-1	-1	0	0	0	0	ENSMUSG00000029718	9596.83	2222.48
ENSMUSG00000031262	-0.425353	1.1902	0.193228	0.942108	-0.22249	1.1902	0.504202	1	0.202824	1.1902	0.53983	1	-0.466422	1.18866	0.278518	0.862473	-0.696687	1.18866	0.0849443	0.452349	-0.230262	1.18866	0.570045	1	-0.205852	0.436101	0.551198	1	-0.616891	0.436101	0.0415311	0.236377	-0.410899	0.436101	0.21779	1	ENSMUSG00000031262	0	0	0	0	0	0	0	0	0	ENSMUSG00000031262	184.582	21.6194
ENSMUSG00000031004	-0.310239	5.76732	0.169254	0.894733	0.0498556	5.76732	0.824993	1	0.360095	5.76732	0.110552	0.790653	-0.319731	5.8364	0.293255	0.885373	-0.556427	5.8364	0.0516846	0.325072	-0.236697	5.8364	0.40644	1	-0.926474	5.12815	3.98e-05	0.000788081	-0.883741	5.12815	1.61e-05	0.000448345	0.0427379	5.12815	0.854432	1	ENSMUSG00000031004	0	0	0	0	0	0	-1	-1	0	ENSMUSG00000031004	4445.73	1147.87
ENSMUSG00000040690	-0.862127	6.01277	0.00702457	0.165988	-1.67017	6.01277	3.01e-07	1.45e-05	-0.808052	6.01277	0.0115507	0.229532	-1.06655	5.97919	9.25e-07	4.42e-05	-0.757219	5.97919	0.000187546	0.00420528	0.309332	5.97919	0.133219	1	-0.374812	5.91781	0.0796275	0.343161	-0.231668	5.91781	0.23598	0.736593	0.143144	5.91781	0.504909	1	ENSMUSG00000040690	0	-1	0	-1	0	0	0	0	0	ENSMUSG00000040690	5407.63	575.87
ENSMUSG00000029915	-0.202235	2.01615	0.569026	1	-0.308406	2.01615	0.378622	1	-0.106196	2.01615	0.761683	1	0.0903219	2.42687	0.792768	1	0.385707	2.42687	0.23132	0.816525	0.295383	2.42687	0.358113	1	0.652762	1.98473	0.103517	0.413904	-0.551971	1.98473	0.145502	0.549346	-1.20465	1.98473	0.00280052	0.919655	ENSMUSG00000029915	0	0	0	0	0	0	0	0	0	ENSMUSG00000029915	354.256	92.0701
ENSMUSG00000031636	-0.93964	7.25609	0.00108237	0.0500001	-1.02782	7.25609	0.000358833	0.00608982	-0.0881824	7.25609	0.75726	1	-0.995916	7.27737	1.32e-06	6.01e-05	-0.485814	7.27737	0.0115118	0.11171	0.510101	7.27737	0.0091378	0.694481	-0.757561	6.98101	0.00436315	0.0387337	-0.521589	6.98101	0.0307642	0.189994	0.235972	6.98101	0.371775	1	ENSMUSG00000031636	0	0	0	-1	0	0	0	0	0	ENSMUSG00000031636	11970.1	3448.12
ENSMUSG00000026683	-0.62747	1.5778	0.0658366	0.589208	-0.248791	1.5778	0.469391	1	0.378645	1.5778	0.267377	1	-0.86761	1.66139	0.051299	0.30748	-1.03492	1.66139	0.0132169	0.123464	-0.167308	1.66139	0.688769	1	0.028178	0.642493	0.935328	1	-0.123079	0.642493	0.689302	1	-0.151228	0.642493	0.631326	1	ENSMUSG00000026683	0	0	0	0	0	0	0	0	0	ENSMUSG00000026683	233.037	27.6866
ENSMUSG00000000359	-1.02219	3.96816	0.000407035	0.027126	-1.21835	3.96816	2.77e-05	0.000690146	-0.196186	3.96816	0.496337	1	-1.12756	3.72862	3.48e-05	0.000989104	-0.623226	3.72862	0.0137302	0.127046	0.504333	3.72862	0.052278	1	0.788271	3.95748	0.000294837	0.00424959	0.796827	3.95748	9.46e-05	0.00202016	0.00854182	3.95748	0.978842	1	ENSMUSG00000000359	0	-1	0	-1	0	0	0	0	0	ENSMUSG00000000359	1226.5	185.333
ENSMUSG00000041431	-0.275116	2.81917	0.434412	1	0.881054	2.81917	0.0128513	0.107802	1.1562	2.81917	0.00113382	0.050565	-0.011552	2.91692	0.979054	1	-0.523556	2.91692	0.157954	0.659272	-0.512002	2.91692	0.167082	1	0.331716	1.84442	0.223283	0.684448	0.0729029	1.84442	0.785823	1	-0.258811	1.84442	0.337602	1	ENSMUSG00000041431	0	0	0	0	0	0	0	0	0	ENSMUSG00000041431	508.941	109.489
ENSMUSG00000007279	-0.850155	2.92878	0.019432	0.306488	-2.15114	2.92878	1.46e-08	1.12e-06	-1.3011	2.92878	0.00046395	0.0269893	-2.45443	2.52313	3.58e-12	6.86e-10	-2.22371	2.52313	5.27e-12	9.51e-10	0.230703	2.52313	0.49203	1	-0.717924	2.68692	0.00520406	0.0447753	-0.418571	2.68692	0.0706004	0.341352	0.29936	2.68692	0.243415	1	ENSMUSG00000007279	0	-1	0	-1	-1	0	0	0	0	ENSMUSG00000007279	669.592	114.19
ENSMUSG00000050014	-1.09647	4.09445	0.000296348	0.0217585	-1.19387	4.09445	8.69e-05	0.00183388	-0.0974262	4.09445	0.749302	1	-1.17796	3.8665	0.111762	0.513173	-0.431874	3.8665	0.520427	1	0.746083	3.8665	0.296469	1	1.90903	4.78431	0.00058452	0.0075108	1.22106	4.78431	0.019253	0.134591	-0.687979	4.78431	0.206198	1	ENSMUSG00000050014	0	0	0	0	0	0	0	0	0	ENSMUSG00000050014	1310.63	309.745
ENSMUSG00000036362	-0.52646	2.91235	0.0991717	0.721161	-0.483884	2.91235	0.130208	0.554906	0.042554	2.91235	0.897592	1	-0.388547	2.82261	0.194107	0.711435	-0.242108	2.82261	0.389894	1	0.146437	2.82261	0.611099	1	-0.599211	1.72681	0.0920625	0.381959	-1.42056	1.72681	1.84e-05	0.000499847	-0.821135	1.72681	0.021035	1	ENSMUSG00000036362	0	0	0	0	0	0	0	-1	0	ENSMUSG00000036362	633.902	153.181
ENSMUSG00000027715	-0.466426	4.26307	0.071821	0.619894	0.193946	4.26307	0.452996	1	0.660372	4.26307	0.0108748	0.220453	-0.15588	4.40356	0.617183	1	-0.621014	4.40356	0.0340004	0.241976	-0.465133	4.40356	0.112102	1	0.000571403	3.23662	0.990518	1	-0.196618	3.23662	0.35165	0.929112	-0.197182	3.23662	0.381611	1	ENSMUSG00000027715	0	0	0	0	0	0	0	0	0	ENSMUSG00000027715	1503.56	123.893
ENSMUSG00000034936	-1.24817	6.66689	4.01e-05	0.00580718	-4.63229	6.66689	2.34e-40	8.95e-36	-3.38416	6.66689	8.64e-25	3.31e-20	-3.10526	6.25127	4.18e-08	2.86e-06	-4.24208	6.25127	5.18e-15	1.78e-12	-1.13681	6.25127	0.0214169	1	-0.665723	5.91291	0.0320692	0.178904	-0.0158544	5.91291	0.952332	1	0.649862	5.91291	0.0367349	1	ENSMUSG00000034936	0	-1	-1	-1	-1	0	0	0	0	ENSMUSG00000034936	8624.63	1079.33
ENSMUSG00000020330	-0.350262	3.01034	0.277154	1	0.595299	3.01034	0.0638905	0.349065	0.945574	3.01034	0.00337829	0.105514	-0.340407	2.96849	0.371407	0.999748	-0.676202	2.96849	0.0584582	0.353047	-0.335793	2.96849	0.346641	1	-0.146924	1.66128	0.630992	1	-0.511537	1.66128	0.0594337	0.304396	-0.364559	1.66128	0.210707	1	ENSMUSG00000020330	0	0	0	0	0	0	0	0	0	ENSMUSG00000020330	608.927	152.404
ENSMUSG00000001403	-0.258343	2.77683	0.477506	1	1.17984	2.77683	0.00127315	0.017381	1.43822	2.77683	9.26e-05	0.00814878	0.318471	2.80863	0.384692	1	-0.155327	2.80863	0.652902	1	-0.473795	2.80863	0.169723	1	0.135654	1.81193	0.680906	1	0.196618	1.81193	0.527512	1	0.0609498	1.81193	0.871848	1	ENSMUSG00000001403	0	0	0	0	0	0	0	0	0	ENSMUSG00000001403	468.185	95.7671
ENSMUSG00000075012	-0.548181	4.22	0.0618218	0.572919	-0.562528	4.22	0.0553612	0.316221	-0.0143575	4.22	0.961261	1	-1.41262	3.76191	5.54e-05	0.00147598	-0.516293	3.76191	0.109843	0.528999	0.896323	3.76191	0.00729737	0.610731	-0.602738	4.06981	0.00986446	0.0738733	-0.457193	4.06981	0.0319022	0.194774	0.145549	4.06981	0.533388	1	ENSMUSG00000075012	0	0	0	0	0	0	0	0	0	ENSMUSG00000075012	1587.77	415.27
ENSMUSG00000048574	-0.182667	2.25419	0.611843	1	1.08114	2.25419	0.00297003	0.0344803	1.26386	2.25419	0.000495344	0.0281551	0.133286	2.27362	0.747993	1	-0.296502	2.27362	0.447027	1	-0.429784	2.27362	0.269964	1	0.376112	1.17529	0.259536	0.754014	0.0830241	1.17529	0.802925	1	-0.293084	1.17529	0.382254	1	ENSMUSG00000048574	0	0	0	0	0	0	0	0	0	ENSMUSG00000048574	344.417	97.065
ENSMUSG00000044338	-0.577229	4.26524	0.0342019	0.42423	-0.768208	4.26524	0.00490187	0.0512185	-0.190992	4.26524	0.481433	1	-0.703627	4.10153	0.0441579	0.277232	-0.886186	4.10153	0.00685285	0.0757636	-0.182559	4.10153	0.574752	1	0.338862	2.40367	0.461805	1	1.0584	2.40367	0.0141758	0.108032	0.7194	2.40367	0.131969	1	ENSMUSG00000044338	0	0	0	0	0	0	0	0	0	ENSMUSG00000044338	1673.77	195.907
ENSMUSG00000039787	-0.944235	5.61033	0.00126723	0.0553372	-1.99072	5.61033	4.05e-11	7.1e-09	-1.0465	5.61033	0.00037982	0.0232468	-2.0426	5.32961	3.76e-18	2.05e-15	-1.80871	5.32961	6.06e-17	3.01e-14	0.233891	5.32961	0.286653	1	-0.561844	5.22056	0.0387905	0.205207	-0.433633	5.22056	0.079712	0.370584	0.128213	5.22056	0.641036	1	ENSMUSG00000039787	0	-1	0	-1	-1	0	0	0	0	ENSMUSG00000039787	4241.19	312.452
ENSMUSG00000061048	-0.447247	4.00402	0.172472	0.901918	-0.198052	4.00402	0.545584	1	0.24919	4.00402	0.447689	1	-1.01147	3.7068	0.00980701	0.0941447	-1.4013	3.7068	0.000135017	0.00323408	-0.389835	3.7068	0.284191	1	-0.386678	3.66025	0.233267	0.704942	0.0379719	3.66025	0.899553	1	0.424645	3.66025	0.190889	1	ENSMUSG00000061048	0	0	0	0	0	0	0	0	0	ENSMUSG00000061048	1359.31	325.776
ENSMUSG00000005107	-0.188294	1.21223	0.613253	1	0.143406	1.21223	0.702675	1	0.331709	1.21223	0.364311	1	-0.197852	1.06212	0.565288	1	-0.00523437	1.06212	0.990071	1	0.192613	1.06212	0.553452	1	-0.496901	0.306237	0.191912	0.623775	-0.172119	0.306237	0.628481	1	0.324784	0.306237	0.393482	1	ENSMUSG00000005107	0	0	0	0	0	0	0	0	0	ENSMUSG00000005107	199.041	50.6707
ENSMUSG00000028989	-0.931644	8.12996	0.000850022	0.0432968	-0.615602	8.12996	0.0267753	0.187575	0.316042	8.12996	0.254357	1	-4.45653	7.24481	4.95e-27	1.11e-23	-3.66976	7.24481	7.47e-24	9.22e-21	0.786761	7.24481	0.024474	1	-0.949821	7.54405	7.03e-05	0.00127812	-0.715203	7.54405	0.000955358	0.0131985	0.234619	7.54405	0.320201	1	ENSMUSG00000028989	0	0	0	-1	-1	0	0	0	0	ENSMUSG00000028989	21823.1	4089.66
ENSMUSG00000095407	-1.75139	5.15462	1.16e-08	2.95e-05	-2.75981	5.15462	4.76e-18	9.1e-15	-1.00845	5.15462	0.00087945	0.0417908	-3.21982	4.51117	3.99e-10	4.74e-08	-2.96693	4.51117	2.01e-10	2.57e-08	0.252886	4.51117	0.587719	1	-2.63916	2.42722	1.48e-07	6.11e-06	-1.83544	2.42722	2.04e-05	0.000544454	0.803762	2.42722	0.0914909	1	ENSMUSG00000095407	-1	-1	0	-1	-1	0	-1	-1	0	ENSMUSG00000095407	2514.65	191.91
ENSMUSG00000048126	-1.10571	9.66723	0.000858013	0.0435041	-1.69153	9.66723	5.08e-07	2.3e-05	-0.585815	9.66723	0.0749443	0.652742	-0.24287	9.94017	0.387625	1	-0.241331	9.94017	0.360296	1	0.00153942	9.94017	0.999155	1	-0.47508	9.16399	0.0519714	0.253547	-0.103752	9.16399	0.641889	1	0.371327	9.16399	0.128275	1	ENSMUSG00000048126	0	-1	0	0	0	0	0	0	0	ENSMUSG00000048126	66632	7561.36
ENSMUSG00000027199	-0.970282	6.61832	0.000224764	0.0179497	-1.09645	6.61832	3.22e-05	0.000780023	-0.126176	6.61832	0.628947	1	-0.911185	6.32743	0.00955995	0.0921614	-0.626982	6.32743	0.0559161	0.342562	0.284202	6.32743	0.397085	1	-0.91239	5.88284	0.040912	0.213594	-0.831219	5.88284	0.0394975	0.227832	0.0811745	5.88284	0.862776	1	ENSMUSG00000027199	0	-1	0	0	0	0	0	0	0	ENSMUSG00000027199	7978.95	1596.71
ENSMUSG00000024011	-0.600553	5.86051	0.109834	0.754317	-0.914615	5.86051	0.015394	0.123712	-0.314067	5.86051	0.402447	1	-2.27776	5.73699	2.39e-10	2.99e-08	-1.73633	5.73699	1.14e-07	7.36e-06	0.541435	5.73699	0.101861	1	-0.927625	5.20224	0.00129908	0.0145515	-0.577674	5.20224	0.0267296	0.171673	0.349953	5.20224	0.220603	1	ENSMUSG00000024011	0	0	0	-1	-1	0	0	0	0	ENSMUSG00000024011	5161.97	2995.33
ENSMUSG00000090084	-1.20165	5.51029	0.000349831	0.0244198	-2.78102	5.51029	4.34e-15	2.68e-12	-1.57939	5.51029	3.52e-06	0.000626424	-2.69306	5.25981	6.53e-28	1.56e-24	-2.42899	5.25981	2.31e-27	5.19e-24	0.264066	5.25981	0.243129	1	-0.293385	5.3581	0.211158	0.661327	-0.227508	5.3581	0.287861	0.82912	0.0658782	5.3581	0.784818	1	ENSMUSG00000090084	0	-1	-1	-1	-1	0	0	0	0	ENSMUSG00000090084	3863.47	736.365
ENSMUSG00000023473	-0.122158	0.247912	0.764972	1	-0.903736	0.247912	0.0281967	0.194765	-0.781863	0.247912	0.0544823	0.55577	-2.11946	0.229789	0.00075417	0.0128505	-1.92194	0.229789	0.000804171	0.0139384	0.197488	0.229789	0.769434	1	0.879797	2.12832	0.00527259	0.0452225	1.01296	2.12832	0.000638611	0.00959328	0.133103	2.12832	0.683991	1	ENSMUSG00000023473	0	0	0	0	0	0	0	0	0	ENSMUSG00000023473	115.164	28.6167
ENSMUSG00000068617	-1.46841	0.62889	2.04e-05	0.00380738	-1.78879	0.62889	5.49e-07	2.44e-05	-0.320758	0.62889	0.397352	1	-2.24853	0.769014	0.000178322	0.00394455	-2.27227	0.769014	4.08e-05	0.00119162	-0.0237542	0.769014	0.974589	1	-1.92109	-0.213824	0.00221446	0.0225172	-1.16181	-0.213824	0.0282557	0.178773	0.759402	-0.213824	0.240627	1	ENSMUSG00000068617	0	-1	0	0	0	0	0	0	0	ENSMUSG00000068617	112.025	23.0264
ENSMUSG00000006205	-0.353657	8.39229	0.312156	1	-1.22714	8.39229	0.000539259	0.00859857	-0.873481	8.39229	0.0131209	0.244836	-1.44941	7.93349	1.88e-06	8.12e-05	-1.53301	7.93349	6.25e-08	4.36e-06	-0.0836022	7.93349	0.762046	1	-0.0930521	8.11718	0.758288	1	-0.307692	8.11718	0.256331	0.772702	-0.21464	8.11718	0.456074	1	ENSMUSG00000006205	0	0	0	-1	-1	0	0	0	0	ENSMUSG00000006205	32849.4	11771
ENSMUSG00000025348	-0.932775	3.381	0.00707613	0.166574	-1.02485	3.381	0.00316043	0.0361855	-0.0921048	3.381	0.79077	1	-0.994006	3.41599	0.00285524	0.0367378	0.0944792	3.41599	0.766968	1	1.08848	3.41599	0.000700731	0.132045	0.164166	3.57646	0.623338	1	0.174653	3.57646	0.582452	1	0.0104841	3.57646	0.987584	1	ENSMUSG00000025348	0	0	0	0	0	0	0	0	0	ENSMUSG00000025348	859.182	125.354
ENSMUSG00000072980	-0.800962	0.225312	0.0389612	0.455636	-0.0795766	0.225312	0.848119	1	0.721315	0.225312	0.0628957	0.596418	-0.800935	0.422734	0.050196	0.303054	-0.702362	0.422734	0.0673588	0.389815	0.0985642	0.422734	0.810548	1	0.486832	-0.76208	0.242405	0.722343	0.265491	-0.76208	0.477352	1	-0.22142	-0.76208	0.614916	1	ENSMUSG00000072980	0	0	0	0	0	0	0	0	0	ENSMUSG00000072980	86.9586	15.9944
ENSMUSG00000031919	-0.397354	4.12172	0.295162	1	-2.70189	4.12172	2.56e-11	4.79e-09	-2.30463	4.12172	7.74e-09	4.11e-06	-2.32756	3.52678	7.2e-06	0.000254631	-2.05858	3.52678	1.4e-05	0.00047782	0.268976	3.52678	0.579967	1	-0.935678	4.09104	0.00947141	0.071631	-0.806268	4.09104	0.0136997	0.105303	0.129418	4.09104	0.72071	1	ENSMUSG00000031919	0	-1	-1	-1	-1	0	0	0	0	ENSMUSG00000031919	1805.35	206.819
ENSMUSG00000034245	-0.512123	5.20934	0.154477	0.862695	-1.75752	5.20934	1.91e-06	7.15e-05	-1.24542	5.20934	0.000625462	0.0334146	-1.63066	4.74283	3.88e-08	2.67e-06	-1.4448	4.74283	1.43e-07	8.97e-06	0.185858	4.74283	0.506834	1	-0.619032	5.01786	0.0119694	0.0855346	-0.518214	5.01786	0.0211602	0.14408	0.100822	5.01786	0.683537	1	ENSMUSG00000034245	0	-1	0	-1	-1	0	0	0	0	ENSMUSG00000034245	3624.25	177.297
ENSMUSG00000021536	-1.35065	1.23206	0.000918847	0.0455562	-1.08363	1.23206	0.00780548	0.0731821	0.266873	1.23206	0.513746	1	-0.761521	1.03878	0.129437	0.562398	-1.01378	1.03878	0.0311554	0.22718	-0.252255	1.03878	0.593965	1	-0.348981	0.819674	0.382174	0.946417	0.0378791	0.819674	0.924043	1	0.386829	0.819674	0.33741	1	ENSMUSG00000021536	0	0	0	0	0	0	0	0	0	ENSMUSG00000021536	169.626	43.9115
ENSMUSG00000046295	0.277764	0.248631	0.494514	1	0.602247	0.248631	0.137093	0.573139	0.324657	0.248631	0.416608	1	-0.158909	0.115344	0.75222	1	-0.211379	0.115344	0.650784	1	-0.0524694	0.115344	0.907582	1	-0.599586	-1.30747	0.336588	0.878813	-0.871712	-1.30747	0.0651923	0.323324	-0.271133	-1.30747	0.622354	1	ENSMUSG00000046295	0	0	0	0	0	0	0	0	0	ENSMUSG00000046295	109.782	27.8249
ENSMUSG00000044468	-1.31441	7.94484	7.31e-05	0.00879082	-1.13235	7.94484	0.000601286	0.00937285	0.182056	7.94484	0.576917	1	-2.65738	7.27805	3.21e-06	0.000127748	-2.25153	7.27805	1.34e-05	0.000461401	0.405843	7.27805	0.436384	1	0.591653	7.51995	0.0381668	0.202636	0.785544	7.51995	0.00345467	0.0364959	0.19389	7.51995	0.509572	1	ENSMUSG00000044468	0	0	0	-1	-1	0	0	0	0	ENSMUSG00000044468	18716.9	2634.3
ENSMUSG00000035506	-0.889528	0.915095	0.0283834	0.383521	-1.59161	0.915095	0.000149598	0.00291078	-0.702392	0.915095	0.0949732	0.735576	-1.36738	0.464551	0.000911369	0.0149497	-1.29629	0.464551	0.000678127	0.012116	0.0710753	0.464551	0.871308	1	0.661513	0.726746	0.028498	0.1644	0.0231326	0.726746	0.921222	1	-0.638348	0.726746	0.0378927	1	ENSMUSG00000035506	0	0	0	0	0	0	0	0	0	ENSMUSG00000035506	166.611	41.1497
ENSMUSG00000074785	-0.859828	3.41872	0.0088828	0.193512	-1.06882	3.41872	0.00121111	0.0166709	-0.209028	3.41872	0.525126	1	-0.946556	3.07003	0.00293635	0.0375289	-0.891048	3.07003	0.00275597	0.0373182	0.0555065	3.07003	0.861087	1	-1.36738	2.7384	1.76e-09	1.19e-07	-1.10428	2.7384	4.77e-08	2.83e-06	0.263132	2.7384	0.24511	1	ENSMUSG00000074785	0	0	0	0	0	0	-1	-1	0	ENSMUSG00000074785	928.985	159.746
ENSMUSG00000022844	-0.633657	3.74461	0.0105227	0.213654	-1.13668	3.74461	5.67e-06	0.000180769	-0.503049	3.74461	0.0434003	0.493393	-1.42923	3.25968	5.76e-09	5.07e-07	-1.20126	3.25968	1.36e-07	8.6e-06	0.227962	3.25968	0.329546	1	-0.547817	3.37451	0.0117264	0.0841122	-0.388667	3.37451	0.0494481	0.268311	0.159157	3.37451	0.46729	1	ENSMUSG00000022844	0	-1	0	-1	-1	0	0	0	0	ENSMUSG00000022844	1246.76	107.241
ENSMUSG00000028339	-1.61996	6.5647	1.15e-05	0.00260582	-2.28392	6.5647	1.47e-09	1.59e-07	-0.663965	6.5647	0.066948	0.616183	-1.84982	6.79983	4.06e-05	0.00112637	-1.85687	6.79983	8.46e-06	0.000313563	-0.00705087	6.79983	0.978058	1	-0.954027	6.24542	0.00125301	0.0140974	-0.552804	6.24542	0.0384059	0.223511	0.401224	6.24542	0.170251	1	ENSMUSG00000028339	0	-1	0	0	-1	0	0	0	0	ENSMUSG00000028339	7226.35	612.712
ENSMUSG00000084301	-0.430286	2.04399	0.211497	0.974049	0.996471	2.04399	0.00358625	0.040054	1.4268	2.04399	3.66e-05	0.00391892	0.0316789	2.02901	0.933926	1	-0.446281	2.02901	0.215705	0.784796	-0.477955	2.02901	0.184133	1	0.217749	0.781856	0.504436	1	0.118258	0.781856	0.688464	1	-0.0995015	0.781856	0.766377	1	ENSMUSG00000084301	0	0	0	0	0	0	0	0	0	ENSMUSG00000084301	300.803	63.3145
ENSMUSG00000041073	-0.980095	4.10692	0.00268904	0.0897714	-1.15865	4.10692	0.000415176	0.0068961	-0.178581	4.10692	0.584511	1	-1.03842	4.05137	9.88e-06	0.000334331	-0.666864	4.05137	0.00229576	0.032263	0.371557	4.05137	0.0974038	1	0.00317416	3.51397	0.981775	1	0.298972	3.51397	0.321103	0.885566	0.29579	3.51397	0.375706	1	ENSMUSG00000041073	0	0	0	-1	0	0	0	0	0	ENSMUSG00000041073	1486.98	220.969
ENSMUSG00000079462	-1.39836	3.11082	0.000720423	0.03876	-2.6345	3.11082	1.19e-09	1.34e-07	-1.23627	3.11082	0.00305938	0.100003	-1.22284	2.90398	0.000194031	0.00423163	-1.2605	2.90398	3.72e-05	0.00110214	-0.0376628	2.90398	0.904201	1	-0.046131	4.37626	0.812845	1	0.229054	4.37626	0.188583	0.646694	0.275182	4.37626	0.148348	1	ENSMUSG00000079462	0	-1	0	0	0	0	0	0	0	ENSMUSG00000079462	729.1	216.916
ENSMUSG00000050503	-1.30193	5.17004	0.000696961	0.0379244	-3.00957	5.17004	1.58e-13	6.11e-11	-1.70768	5.17004	1.17e-05	0.00161528	-1.78667	4.99757	2.06e-12	4.24e-10	-1.7246	4.99757	2.3e-13	5.53e-11	0.0620689	4.99757	0.801147	1	-1.77032	3.77023	1.38e-09	9.6e-08	-1.33149	3.77023	2.72e-07	1.29e-05	0.438846	3.77023	0.123327	1	ENSMUSG00000050503	0	-1	0	-1	-1	0	-1	-1	0	ENSMUSG00000050503	3176.94	536.903
ENSMUSG00000027359	-0.231442	5.22639	0.561904	1	-1.92248	5.22639	3.09e-06	0.000108722	-1.69106	5.22639	3.59e-05	0.00386322	-1.38927	4.68731	0.00780992	0.0786192	-2.29376	4.68731	3.48e-06	0.000144722	-0.904487	4.68731	0.0605243	1	0.074577	4.98294	0.776901	1	-0.122935	4.98294	0.620661	1	-0.197511	4.98294	0.457086	1	ENSMUSG00000027359	0	-1	0	0	-1	0	0	0	0	ENSMUSG00000027359	4083.62	1406.75
ENSMUSG00000034687	0.167181	1.32435	0.699576	1	0.0710279	1.32435	0.880025	1	-0.096138	1.32435	0.824304	1	-0.163385	1.4675	0.719752	1	-0.766243	1.4675	0.0660695	0.384564	-0.602849	1.4675	0.148576	1	-1.30077	-0.470505	0.0131509	0.0919804	-0.307358	-0.470505	0.495311	1	0.993271	-0.470505	0.0606429	1	ENSMUSG00000034687	0	0	0	0	0	0	0	0	0	ENSMUSG00000034687	254.168	111.436
ENSMUSG00000002020	-0.398004	3.92152	0.247077	1	-0.684712	3.92152	0.0477203	0.286254	-0.286724	3.92152	0.407153	1	-1.13891	3.3196	0.000181875	0.00400765	-0.616912	3.3196	0.0290146	0.215807	0.521991	3.3196	0.0719872	1	0.460719	3.82385	0.16879	0.572989	0.411159	3.82385	0.191013	0.651289	-0.0495656	3.82385	0.875409	1	ENSMUSG00000002020	0	0	0	0	0	0	0	0	0	ENSMUSG00000002020	1483.72	517.306
ENSMUSG00000020649	-1.38117	6.08399	0.0008837	0.0444207	-3.66753	6.08399	5.98e-16	5.45e-13	-2.28639	6.08399	9.4e-08	3.24e-05	-3.57283	5.7802	5.23e-16	1.98e-13	-3.2635	5.7802	2.32e-16	1.05e-13	0.309329	5.7802	0.423009	1	-1.0142	6.05977	0.00586283	0.0493445	-1.29301	6.05977	0.000118029	0.00242217	-0.278801	6.05977	0.427564	1	ENSMUSG00000020649	0	-1	-1	-1	-1	0	0	0	0	ENSMUSG00000020649	6013.24	2278.06
ENSMUSG00000030763	-0.696144	4.79484	0.0220573	0.331666	-1.23903	4.79484	5.46e-05	0.00121755	-0.542899	4.79484	0.0739111	0.646984	-0.632056	4.26994	0.0209921	0.165161	-0.823221	4.26994	0.00137005	0.0215762	-0.191165	4.26994	0.45661	1	-1.63996	4.0461	3.53e-13	5.54e-11	-1.0904	4.0461	4.95e-08	2.92e-06	0.549567	4.0461	0.0127942	1	ENSMUSG00000030763	0	0	0	0	0	0	-1	-1	0	ENSMUSG00000030763	2656.77	713.069
ENSMUSG00000064105	-0.571741	4.84528	0.0581138	0.556181	-1.13112	4.84528	0.000202409	0.00377327	-0.559392	4.84528	0.0637925	0.601048	-0.582858	4.49151	0.0430775	0.272827	-0.446294	4.49151	0.0988574	0.496924	0.136564	4.49151	0.621938	1	0.880726	5.14043	0.000184042	0.0028747	0.409723	5.14043	0.0633241	0.317892	-0.471005	5.14043	0.0450724	1	ENSMUSG00000064105	0	0	0	0	0	0	0	0	0	ENSMUSG00000064105	2818.57	462.502
ENSMUSG00000029204	-1.37303	3.26864	0.000124259	0.0123958	-2.31094	3.26864	4.34e-10	5.67e-08	-0.938007	3.26864	0.00892129	0.194787	-0.93954	3.19791	0.00338009	0.0418713	-1.076	3.19791	0.000354928	0.00712562	-0.136464	3.19791	0.662281	1	-1.10887	3.39798	0.0027732	0.0269726	-1.10326	3.39798	0.000994675	0.0136133	0.00563417	3.39798	1	1	ENSMUSG00000029204	0	-1	0	0	0	0	0	0	0	ENSMUSG00000029204	819.434	336.856
ENSMUSG00000044033	-1.35971	5.80035	3.81e-05	0.00564784	-1.8634	5.80035	2.64e-08	1.83e-06	-0.503704	5.80035	0.121817	0.824683	-1.14857	5.52209	0.0146111	0.126883	-1.52636	5.52209	0.000526386	0.00984637	-0.377795	5.52209	0.383481	1	-2.89726	4.81531	2.64e-14	5.66e-12	-2.50865	4.81531	4.77e-14	1.35e-11	0.388638	4.81531	0.269728	1	ENSMUSG00000044033	0	-1	0	0	0	0	-1	-1	0	ENSMUSG00000044033	4678.64	971.164
ENSMUSG00000045573	-1.23296	8.92859	0.000144607	0.0136639	-2.36126	8.92859	2.12e-12	5.49e-10	-1.1283	8.92859	0.000493416	0.02814	-5.55905	8.60301	1.42e-36	9.06e-33	-4.4452	8.60301	1.17e-31	5.58e-28	1.11384	8.60301	0.00165901	0.232462	-0.288946	9.01518	0.375683	0.937198	-0.045736	9.01518	0.877473	1	0.24321	9.01518	0.456458	1	ENSMUSG00000045573	0	-1	0	-1	-1	0	0	0	0	ENSMUSG00000045573	44005.9	21805.2
ENSMUSG00000034456	-0.140439	0.626513	0.754315	1	-0.00876893	0.626513	1	1	0.131662	0.626513	0.761476	1	0.724087	1.01012	0.193441	0.710009	1.39328	1.01012	0.00968371	0.0981794	0.669183	1.01012	0.203422	1	-0.374461	-0.209252	0.36377	0.91923	-0.265616	-0.209252	0.48928	1	0.108902	-0.209252	0.810467	1	ENSMUSG00000034456	0	0	0	0	0	0	0	0	0	ENSMUSG00000034456	149.459	34.5392
ENSMUSG00000047976	-1.33952	1.25696	0.000220268	0.0178151	-1.76683	1.25696	2.24e-06	8.25e-05	-0.427571	1.25696	0.265174	1	-4.1264	1.55091	2.7e-07	1.54e-05	-3.24605	1.55091	3.79e-06	0.000155589	0.880272	1.55091	0.21435	1	-0.0256007	1.14528	0.959624	1	0.0886385	1.14528	0.77252	1	0.114222	1.14528	0.748212	1	ENSMUSG00000047976	0	-1	0	-1	-1	0	0	0	0	ENSMUSG00000047976	201.158	31.1119
ENSMUSG00000046491	-1.19788	3.37872	0.00450093	0.123955	-1.27132	3.37872	0.00261087	0.0309974	-0.0734791	3.37872	0.860741	1	-1.88739	3.23885	1.94e-06	8.34e-05	-0.94709	3.23885	0.0084815	0.0887911	0.940289	3.23885	0.0121115	0.826515	-0.622546	3.64392	0.0741817	0.32621	-0.446405	3.64392	0.15836	0.580543	0.176146	3.64392	0.617196	1	ENSMUSG00000046491	0	0	0	-1	0	0	0	0	0	ENSMUSG00000046491	890.58	73.1293
ENSMUSG00000019027	-1.04149	0.0248823	0.00956071	0.200728	-1.18946	0.0248823	0.00369594	0.0410156	-0.14839	0.0248823	0.766994	1	-1.84718	0.360646	0.00139351	0.0209725	-1.71859	0.360646	0.00127486	0.0203451	0.128574	0.360646	0.830267	1	-2.57976	-0.49899	1.35e-05	0.000311376	-1.06739	-0.49899	0.0262748	0.16955	1.5121	-0.49899	0.0119545	1	ENSMUSG00000019027	0	0	0	0	0	0	-1	0	0	ENSMUSG00000019027	87.448	16.0979
ENSMUSG00000022894	-0.344523	5.76639	0.200641	0.955752	-0.216083	5.76639	0.422224	1	0.128438	5.76639	0.633357	1	-1.63673	5.13275	1.91e-10	2.45e-08	-1.03963	5.13275	1.12e-05	0.000399203	0.597101	5.13275	0.0134668	0.863882	-0.49464	5.05958	0.059747	0.280258	-0.476776	5.05958	0.0467348	0.25759	0.0178676	5.05958	0.95365	1	ENSMUSG00000022894	0	0	0	-1	-1	0	0	0	0	ENSMUSG00000022894	5313.54	2396.62
ENSMUSG00000048022	-0.838626	4.40148	0.0192516	0.304954	-2.39861	4.40148	1.79e-10	2.67e-08	-1.56004	4.40148	2.05e-05	0.00244544	-0.910114	3.7946	0.0114649	0.106139	-0.986275	3.7946	0.00337475	0.0437015	-0.0761612	3.7946	0.8163	1	-0.733252	4.52466	0.00650629	0.0535007	-0.396798	4.52466	0.104541	0.442466	0.336455	4.52466	0.209875	1	ENSMUSG00000048022	0	-1	0	0	0	0	0	0	0	ENSMUSG00000048022	2140.06	350.213
ENSMUSG00000041559	-0.798599	4.73499	0.0559386	0.547129	-1.19038	4.73499	0.00469838	0.0495253	-0.391793	4.73499	0.347102	1	-2.0465	4.29343	2.32e-08	1.7e-06	-2.14886	4.29343	2.42e-10	3.01e-08	-0.102365	4.29343	0.754396	1	-0.718277	4.38405	0.0187976	0.120547	-0.196141	4.38405	0.477705	1	0.522135	4.38405	0.0870264	1	ENSMUSG00000041559	0	0	0	-1	-1	0	0	0	0	ENSMUSG00000041559	2550.51	1558.78
ENSMUSG00000025082	-0.737004	5.48032	0.0187279	0.299861	-1.3281	5.48032	2.83e-05	0.000703803	-0.591109	5.48032	0.0592225	0.580523	-1.56414	4.95772	3.08e-06	0.000123379	-1.50097	4.95772	1.41e-06	6.59e-05	0.0631675	4.95772	0.846335	1	-0.327539	5.41576	0.0565361	0.269559	-0.222766	5.41576	0.157725	0.579028	0.104774	5.41576	0.54218	1	ENSMUSG00000025082	0	-1	0	-1	-1	0	0	0	0	ENSMUSG00000025082	4393.6	773.878
ENSMUSG00000052373	-0.747981	0.594666	0.0729162	0.625255	-1.08296	0.594666	0.0105612	0.0927029	-0.335247	0.594666	0.428141	1	-1.08951	0.143306	0.0453656	0.282128	-0.979929	0.143306	0.0514693	0.324198	0.109565	0.143306	0.864841	1	-0.835405	-0.57007	0.114342	0.442007	-1.01902	-0.57007	0.0240186	0.158598	-0.183172	-0.57007	0.73799	1	ENSMUSG00000052373	0	0	0	0	0	0	0	0	0	ENSMUSG00000052373	142.224	28.1047
ENSMUSG00000031273	-0.786011	4.45673	0.0437726	0.482991	-2.3896	4.45673	4.99e-09	4.42e-07	-1.60365	4.45673	5.65e-05	0.00562584	-2.68032	4.07901	4.48e-11	6.69e-09	-2.74565	4.07901	2.29e-13	5.53e-11	-0.0653379	4.07901	0.850708	1	-0.347876	3.89929	0.239852	0.717811	-0.269121	3.89929	0.315937	0.877545	0.0787577	3.89929	0.799305	1	ENSMUSG00000031273	0	-1	0	-1	-1	0	0	0	0	ENSMUSG00000031273	2260.29	465.179
ENSMUSG00000025780	-1.42236	9.55171	3.46e-07	0.000288048	-2.905	9.55171	5.25e-23	6.69e-19	-1.48264	9.55171	1.15e-07	3.82e-05	-3.32748	9.35116	6.68e-31	2.32e-27	-2.79913	9.35116	2.61e-27	5.55e-24	0.528349	9.35116	0.0367057	1	-0.46018	9.39838	0.0809492	0.347225	-0.232839	9.39838	0.333258	0.90326	0.227341	9.39838	0.388507	1	ENSMUSG00000025780	-1	-1	-1	-1	-1	0	0	0	0	ENSMUSG00000025780	67078.2	13354.2
ENSMUSG00000000805	-0.983757	7.73846	0.0189217	0.301463	-2.9889	7.73846	2.41e-11	4.55e-09	-2.00515	7.73846	3.26e-06	0.000588706	-2.15118	7.29677	3.12e-05	0.000900178	-2.08476	7.29677	1.15e-05	0.000408481	0.0664199	7.29677	0.897405	1	-0.488304	8.28299	0.0847745	0.359362	-0.299365	8.28299	0.24663	0.756191	0.18894	8.28299	0.505491	1	ENSMUSG00000000805	0	-1	-1	-1	-1	0	0	0	0	ENSMUSG00000000805	21604.4	4551.25
ENSMUSG00000084133	-0.460963	1.43965	0.24683	1	1.00527	1.43965	0.0114443	0.0984656	1.4663	1.43965	0.000235886	0.0161131	0.240889	1.42614	0.580194	1	-0.160374	1.42614	0.698325	1	-0.401257	1.42614	0.328328	1	0.426942	0.279593	0.207945	0.654775	0.307764	0.279593	0.337212	0.909229	-0.119234	0.279593	0.716444	1	ENSMUSG00000084133	0	0	0	0	0	0	0	0	0	ENSMUSG00000084133	210.054	51.6554
ENSMUSG00000030022	-1.23684	8.02615	0.000249881	0.0194283	-2.46288	8.02615	2.31e-12	5.9e-10	-1.22604	8.02615	0.000283977	0.0188266	-1.58541	7.86627	1.98e-07	1.17e-05	-1.39037	7.86627	8.39e-07	4.23e-05	0.195038	7.86627	0.495653	1	-0.192223	9.13712	0.280193	0.788974	0.0604262	9.13712	0.711277	1	0.252649	9.13712	0.155743	1	ENSMUSG00000030022	0	-1	0	-1	-1	0	0	0	0	ENSMUSG00000030022	24366.5	4644.97
ENSMUSG00000074676	-1.75338	3.25549	2.27e-07	0.000239603	-2.2634	3.25549	6.67e-11	1.12e-08	-0.510111	3.25549	0.129797	0.849317	-0.973611	3.23129	0.0300715	0.213458	-1.11156	3.23129	0.00800993	0.0854043	-0.137954	3.23129	0.737675	1	-1.04536	3.97572	4.12e-05	0.000812528	-0.614493	3.97572	0.00741826	0.0661008	0.430871	3.97572	0.087892	1	ENSMUSG00000074676	-1	-1	0	0	0	0	-1	0	0	ENSMUSG00000074676	758.619	193.3
ENSMUSG00000027861	-0.772389	3.96567	0.059957	0.564493	-3.0892	3.96567	3.84e-12	9.13e-10	-2.31695	3.96567	8.4e-08	2.95e-05	-3.70447	3.70266	2.65e-17	1.24e-14	-2.89672	3.70266	7.1e-14	1.97e-11	0.807711	3.70266	0.0388693	1	-0.992379	3.91499	0.00028023	0.00406132	-0.83397	3.91499	0.000719433	0.0105402	0.158419	3.91499	0.565596	1	ENSMUSG00000027861	0	-1	-1	-1	-1	0	0	0	0	ENSMUSG00000027861	1668.32	544.532
ENSMUSG00000004473	-1.40994	3.94054	0.00099445	0.0476104	-2.68695	3.94054	2.1e-09	2.13e-07	-1.27709	3.94054	0.00294709	0.0971852	-2.48607	3.54786	1.33e-08	1.05e-06	-2.5581	3.54786	2.14e-10	2.71e-08	-0.0720324	3.54786	0.848912	1	-0.594378	3.24928	0.068421	0.30879	-0.288522	3.24928	0.328407	0.896766	0.305858	3.24928	0.350348	1	ENSMUSG00000004473	0	-1	0	-1	-1	0	0	0	0	ENSMUSG00000004473	1388.9	557.193
ENSMUSG00000069259	-1.21796	3.64239	0.00481686	0.129689	-2.50783	3.64239	2.94e-08	1.99e-06	-1.28997	3.64239	0.00314506	0.101823	-2.07665	4.09304	0.00152202	0.022411	-1.79156	4.09304	0.00276922	0.0374579	0.285085	4.09304	0.646398	1	-0.137594	4.65764	0.630667	1	-0.299689	4.65764	0.250048	0.761537	-0.162092	4.65764	0.55989	1	ENSMUSG00000069259	0	-1	0	0	0	0	0	0	0	ENSMUSG00000069259	1184.1	302.676
ENSMUSG00000029188	-0.765148	7.53458	0.0122921	0.234967	-0.390002	7.53458	0.200056	0.720897	0.375145	7.53458	0.217708	1	-0.826956	7.53012	0.0869496	0.435966	-0.592763	7.53012	0.186843	0.724716	0.234193	7.53012	0.616206	1	-0.83605	9.28744	0.00847215	0.065782	-1.03795	9.28744	0.000343921	0.00577018	-0.201904	9.28744	0.507175	1	ENSMUSG00000029188	0	0	0	0	0	0	0	0	0	ENSMUSG00000029188	17072.7	5103.52
ENSMUSG00000027208	-2.03713	3.16555	6.45e-06	0.00177613	-2.56784	3.16555	2.69e-08	1.85e-06	-0.530819	3.16555	0.229659	1	-2.66014	2.7346	1.87e-05	0.000582171	-2.29621	2.7346	4.7e-05	0.00133712	0.363906	2.7346	0.529566	1	-0.216094	3.31712	0.562193	1	-0.000922095	3.31712	0.999329	1	0.21517	3.31712	0.564053	1	ENSMUSG00000027208	0	-1	0	-1	0	0	0	0	0	ENSMUSG00000027208	672.683	116.108
ENSMUSG00000024803	-1.14908	1.24949	0.0100511	0.206644	-0.0888432	1.24949	0.8417	1	1.06019	1.24949	0.0176339	0.294795	-1.42106	1.33354	0.0256805	0.191194	-0.0531959	1.33354	0.920796	1	1.36782	1.33354	0.0264487	1	2.10223	3.54851	0.000583403	0.00749896	1.86299	3.54851	0.00137664	0.0176951	-0.239281	3.54851	0.679083	1	ENSMUSG00000024803	0	0	0	0	0	0	0	0	0	ENSMUSG00000024803	185.994	83.5525
ENSMUSG00000024892	-0.230543	5.1812	0.375335	1	-0.611685	5.1812	0.0187795	0.14362	-0.381148	5.1812	0.141854	0.885357	-0.67868	4.66056	0.0437212	0.275631	-1.22655	4.66056	0.000106524	0.00265637	-0.547866	4.66056	0.0819189	1	-1.35616	4.27296	1.5e-08	8e-07	-1.29776	4.27296	2.05e-09	1.73e-07	0.0584178	4.27296	0.806422	1	ENSMUSG00000024892	0	0	0	0	0	0	-1	-1	0	ENSMUSG00000024892	3932.82	533.586
ENSMUSG00000027219	-2.00515	3.47628	6.66e-06	0.00180644	-3.23252	3.47628	6.07e-12	1.37e-09	-1.22751	3.47628	0.00550618	0.143776	-4.475	4.37539	8.72e-11	1.21e-08	-4.39669	4.37539	1.83e-12	3.68e-10	0.0782913	4.37539	0.907308	1	-0.550479	6.34322	0.272403	0.775662	-0.453326	6.34322	0.316436	0.878549	0.097155	6.34322	0.855837	1	ENSMUSG00000027219	0	-1	0	-1	-1	0	0	0	0	ENSMUSG00000027219	878.691	427.66
ENSMUSG00000022686	-1.30908	3.28283	7.75e-05	0.00924139	-0.676341	3.28283	0.0387524	0.246148	0.632715	3.28283	0.0547184	0.556203	-0.968227	3.14156	0.00129943	0.0198908	-0.441017	3.14156	0.115953	0.548886	0.527205	3.14156	0.0669173	1	1.19155	3.54073	2.22e-08	1.14e-06	0.914109	3.54073	4.88e-06	0.000161918	-0.277455	3.54073	0.191044	1	ENSMUSG00000022686	0	0	0	0	0	0	1	1	0	ENSMUSG00000022686	809.306	87.5902
ENSMUSG00000004110	-0.859565	1.10547	0.0836488	0.665797	-1.93639	1.10547	0.000177052	0.00336268	-1.07723	1.10547	0.0344915	0.431742	-1.00796	1.19756	0.0511341	0.306829	-1.25785	1.19756	0.00887048	0.0919823	-0.249883	1.19756	0.595307	1	-1.25846	0.444778	0.0365641	0.196721	-0.686329	0.444778	0.194832	0.659724	0.572171	0.444778	0.352124	1	ENSMUSG00000004110	0	0	0	0	0	0	0	0	0	ENSMUSG00000004110	220.565	96.5971
ENSMUSG00000082554	-0.748692	3.75631	0.023602	0.346184	-1.44603	3.75631	1.75e-05	0.000463823	-0.697379	3.75631	0.0361716	0.443343	-1.89489	3.35415	0.000411529	0.0078948	-1.73806	3.35415	0.000423248	0.00816878	0.156826	3.35415	0.762078	1	-0.540133	3.36915	0.0325389	0.18076	-0.416986	3.36915	0.0708473	0.342144	0.123155	3.36915	0.627407	1	ENSMUSG00000082554	0	-1	0	0	0	0	0	0	0	ENSMUSG00000082554	1420.13	704.217
ENSMUSG00000053846	-1.07862	3.8177	0.0146602	0.260669	-0.468521	3.8177	0.285697	0.874404	0.61009	3.8177	0.164687	0.938165	-0.374452	3.37587	0.292287	0.883582	-0.668006	3.37587	0.0454029	0.29792	-0.293553	3.37587	0.378333	1	1.41231	6.36736	1.13e-05	0.000269215	1.0205	6.36736	0.000745296	0.0108443	-0.39181	6.36736	0.219736	1	ENSMUSG00000053846	0	0	0	0	0	0	1	0	0	ENSMUSG00000053846	1251.22	645.875
ENSMUSG00000027335	-1.20509	0.840433	0.00190568	0.0717437	-0.920785	0.840433	0.0177432	0.137534	0.284112	0.840433	0.476083	1	-2.41199	0.389505	0.000245874	0.00513397	-2.41527	0.389505	5.59e-05	0.00154581	-0.00330865	0.389505	0.990514	1	-0.31414	-0.286702	0.568689	1	0.341345	-0.286702	0.460153	1	0.655295	-0.286702	0.216627	1	ENSMUSG00000027335	0	0	0	0	0	0	0	0	0	ENSMUSG00000027335	158.738	54.9583
ENSMUSG00000039814	-0.804501	-0.725849	0.0751085	0.635346	-1.07409	-0.725849	0.0254709	0.180701	-0.270325	-0.725849	0.640743	1	-1.58657	-0.885946	0.00143104	0.0213418	-1.68411	-0.885946	0.000278681	0.00583171	-0.0975482	-0.885946	0.851648	1	-0.462486	-1.72735	0.378597	0.940788	-0.379601	-1.72735	0.416732	1	0.0831824	-1.72735	0.856368	1	ENSMUSG00000039814	0	0	0	0	0	0	0	0	0	ENSMUSG00000039814	57.7967	16.8509
ENSMUSG00000085189	-0.982795	-0.151048	0.0391166	0.456592	-2.33202	-0.151048	3.46e-06	0.000119553	-1.35053	-0.151048	0.00786507	0.181461	-2.98366	-0.895292	2.03e-05	0.000623055	-2.33337	-0.895292	0.000164827	0.00378913	0.649884	-0.895292	0.351933	1	0.0329976	-0.233712	0.953407	1	-0.879865	-0.233712	0.0195377	0.136109	-0.912408	-0.233712	0.024372	1	ENSMUSG00000085189	0	-1	0	-1	0	0	0	0	0	ENSMUSG00000085189	91.2431	16.0043
ENSMUSG00000033618	0.30136	3.90808	0.404609	1	-0.0400986	3.90808	0.917779	1	-0.341457	3.90808	0.348051	1	-0.570985	2.81791	0.160839	0.640161	-0.673564	2.81791	0.0766551	0.424354	-0.102578	2.81791	0.782142	1	-1.04413	2.80841	0.00498212	0.0431802	-0.899684	2.80841	0.00738701	0.0659145	0.144471	2.80841	0.701691	1	ENSMUSG00000033618	0	0	0	0	0	0	0	0	0	ENSMUSG00000033618	1777.95	951.523
ENSMUSG00000006567	-0.87414	5.64	0.0983836	0.718905	-3.07567	5.64	6e-08	3.68e-06	-2.20157	5.64	5.97e-05	0.00581359	-1.86371	4.85474	0.000451864	0.00853166	-3.03855	4.85474	2.28e-09	2.28e-07	-1.17483	4.85474	0.0156056	0.941578	-1.1124	5.44682	7.05e-08	3.2e-06	-1.19927	5.44682	1.69e-10	1.89e-08	-0.0868618	5.44682	0.662315	1	ENSMUSG00000006567	0	-1	0	0	-1	0	-1	-1	0	ENSMUSG00000006567	5592.63	1152.12
ENSMUSG00000028214	-1.34274	5.88107	0.00122605	0.0543453	-0.681767	5.88107	0.0965023	0.457549	0.660968	5.88107	0.107155	0.779869	-1.17254	5.06863	6.18e-05	0.00162053	-0.877284	5.06863	0.00126901	0.020294	0.295257	5.06863	0.288251	1	-1.20017	6.01296	2.12e-06	6.31e-05	-0.688628	6.01296	0.00245158	0.027861	0.511542	6.01296	0.0396005	1	ENSMUSG00000028214	0	0	0	0	0	0	-1	0	0	ENSMUSG00000028214	5116.43	2586.74
ENSMUSG00000025197	-1.71426	0.0265051	0.00176654	0.0687442	-2.77628	0.0265051	1.85e-06	6.96e-05	-1.06333	0.0265051	0.0655659	0.610166	-2.43901	-0.243385	0.000240138	0.00503068	-1.73638	-0.243385	0.00347252	0.0446802	0.702342	-0.243385	0.272954	1	-0.111215	-0.0333222	0.866069	1	-0.214935	-0.0333222	0.693361	1	-0.103629	-0.0333222	0.872975	1	ENSMUSG00000025197	0	-1	0	0	0	0	0	0	0	ENSMUSG00000025197	88.8079	49.3604
ENSMUSG00000074505	-1.70254	3.12983	7.57e-06	0.00193171	-3.48058	3.12983	3.04e-17	4.56e-14	-1.77828	3.12983	5.29e-06	0.000864524	-2.48732	2.79127	7.26e-12	1.29e-09	-2.58138	2.79127	1.87e-14	5.85e-12	-0.0940651	2.79127	0.798887	1	-1.29705	2.77232	0.00177579	0.018734	-0.745727	2.77232	0.0423077	0.239304	0.551335	2.77232	0.181253	1	ENSMUSG00000074505	0	-1	-1	-1	-1	0	0	0	0	ENSMUSG00000074505	810.875	110.219
ENSMUSG00000079071	-1.98644	2.57047	4e-06	0.00136735	-3.37812	2.57047	2.12e-13	7.56e-11	-1.39198	2.57047	0.001385	0.0580927	-4.47748	3.49906	3.46e-10	4.16e-08	-4.03327	3.49906	2.12e-10	2.71e-08	0.444175	3.49906	0.480783	1	-0.521647	5.51307	0.297604	0.819659	-0.333882	5.51307	0.459258	1	0.187767	5.51307	0.714196	1	ENSMUSG00000079071	0	-1	0	-1	-1	0	0	0	0	ENSMUSG00000079071	502.68	239.117
ENSMUSG00000086806	-0.0525497	1.01826	0.924152	1	0.0368366	1.01826	0.959217	1	0.0893918	1.01826	0.867124	1	-2.32627	0.828102	5.88e-05	0.00155222	-1.86114	0.828102	0.000409139	0.00796883	0.465083	0.828102	0.391386	1	0.432052	1.00102	0.333259	0.873465	0.199242	1.00102	0.638475	1	-0.23282	1.00102	0.602831	1	ENSMUSG00000086806	0	0	0	0	0	0	0	0	0	ENSMUSG00000086806	223.223	132.756
ENSMUSG00000037846	-1.82522	-0.785978	0.000173411	0.0150419	-1.39412	-0.785978	0.00316551	0.0362163	0.430228	-0.785978	0.438001	1	-1.51548	-1.24634	0.00348627	0.0429087	-0.54829	-1.24634	0.248348	0.846064	0.966923	-1.24634	0.0666545	1	0.0833697	-1.87627	0.938499	1	-0.28177	-1.87627	0.697999	1	-0.364556	-1.87627	0.655763	1	ENSMUSG00000037846	0	0	0	0	0	0	0	0	0	ENSMUSG00000037846	44.1336	12.8613
ENSMUSG00000096826	-0.649579	-1.22469	0.236697	1	-1.24474	-1.22469	0.0241453	0.173257	-0.596487	-1.22469	0.313805	1	-1.48731	-1.73764	0.0372279	0.247236	-1.34212	-1.73764	0.03836	0.26559	0.145114	-1.73764	0.886974	1	-0.256508	-1.87765	0.833967	1	-1.31994	-1.87765	0.110989	0.460316	-1.06093	-1.87765	0.230532	1	ENSMUSG00000096826	0	0	0	0	0	0	0	0	0	ENSMUSG00000096826	43.4999	12.9865
ENSMUSG00000021822	-1.09341	8.26685	6.52e-06	0.00178017	-1.30561	8.26685	8.43e-08	4.93e-06	-0.212199	8.26685	0.376512	1	-1.43496	7.52434	8.57e-05	0.00212649	-1.07729	7.52434	0.00143688	0.022453	0.357667	7.52434	0.299391	1	-0.730163	7.88664	0.0237194	0.143566	-0.135705	7.88664	0.642733	1	0.594458	7.88664	0.0648181	1	ENSMUSG00000021822	0	-1	0	0	0	0	0	0	0	ENSMUSG00000021822	30946	5353.67
ENSMUSG00000040658	-0.205668	1.0719	0.636129	1	0.58329	1.0719	0.165501	0.643776	0.789031	1.0719	0.0625936	0.595295	-0.520697	0.66301	0.279406	0.864015	-0.833875	0.66301	0.0659203	0.384316	-0.31317	0.66301	0.495114	1	-0.441994	0.114575	0.441239	1	-0.45183	0.114575	0.347643	0.923499	-0.00972471	0.114575	0.973529	1	ENSMUSG00000040658	0	0	0	0	0	0	0	0	0	ENSMUSG00000040658	211.114	78.428
ENSMUSG00000030523	-0.519368	-1.1456	0.403073	1	-1.05412	-1.1456	0.0846144	0.41916	-0.535806	-1.1456	0.354645	1	-0.664483	-1.8028	0.308148	0.908794	-0.349003	-1.8028	0.551876	1	0.31537	-1.8028	0.64786	1	-1.86645	-2.08228	0.00434778	0.0386242	-1.40142	-2.08228	0.0109354	0.0892133	0.466269	-2.08228	0.597831	1	ENSMUSG00000030523	0	0	0	0	0	0	0	0	0	ENSMUSG00000030523	47.0857	9.91967
ENSMUSG00000067780	-2.28528	6.86842	1.28e-07	0.000163079	-3.05952	6.86842	7.21e-12	1.56e-09	-0.774258	6.86842	0.0626653	0.595295	-4.22131	6.32497	1.15e-07	7.1e-06	-4.37221	6.32497	1.85e-09	1.9e-07	-0.150904	6.32497	0.807075	1	-0.224688	6.67875	0.506531	1	-0.128762	6.67875	0.674103	1	0.095926	6.67875	0.781581	1	ENSMUSG00000067780	-1	-1	0	-1	-1	0	0	0	0	ENSMUSG00000067780	9046.45	1976.49
ENSMUSG00000042763	-0.941656	-1.56494	0.0965811	0.712743	-0.41947	-1.56494	0.500652	1	0.521518	-1.56494	0.379896	1	-1.39902	-1.48007	0.0239821	0.181985	-1.87278	-1.48007	0.0012581	0.0201448	-0.473678	-1.48007	0.437273	1	-0.493331	-2.57024	0.569953	1	-0.548006	-2.57024	0.394672	0.992543	-0.0538899	-2.57024	0.927235	1	ENSMUSG00000042763	0	0	0	0	0	0	0	0	0	ENSMUSG00000042763	28.9485	7.90905
ENSMUSG00000054537	-0.554186	5.61261	0.138976	0.833015	-0.916614	5.61261	0.0148033	0.120202	-0.362436	5.61261	0.331604	1	-0.453903	5.18684	0.326172	0.935523	-0.632181	5.18684	0.14377	0.626384	-0.178278	5.18684	0.675705	1	-1.37688	5.48412	2.61e-10	2.15e-08	-0.801513	5.48412	3.79e-05	0.000928316	0.575366	5.48412	0.00702867	1	ENSMUSG00000054537	0	0	0	0	0	0	-1	-1	0	ENSMUSG00000054537	5443.98	800.757
ENSMUSG00000052131	-1.07803	9.17246	0.0118407	0.229899	-3.90175	9.17246	2.36e-16	2.74e-13	-2.82373	9.17246	4.75e-10	4.04e-07	-5.1476	8.69151	2.26e-11	3.52e-09	-5.37875	8.69151	2.17e-14	6.7e-12	-0.231151	8.69151	0.694693	1	-0.62215	9.54866	0.0202646	0.127371	-0.421281	9.54866	0.0844604	0.384443	0.200869	9.54866	0.452475	1	ENSMUSG00000052131	0	-1	-1	-1	-1	0	0	0	0	ENSMUSG00000052131	64378.8	10682
ENSMUSG00000048636	-1.61919	5.11214	0.000120151	0.0121946	-3.25001	5.11214	4.03e-13	1.32e-10	-1.63088	5.11214	0.000115416	0.00956176	-2.6725	4.87168	1.03e-10	1.38e-08	-2.30928	4.87168	8.18e-10	9.05e-08	0.363211	4.87168	0.335269	1	-0.483547	6.45514	0.0175464	0.11448	0.000529042	6.45514	0.997178	1	0.484075	6.45514	0.0174023	1	ENSMUSG00000048636	0	-1	0	-1	-1	0	0	0	0	ENSMUSG00000048636	3359.28	537.621
ENSMUSG00000052271	-1.08847	4.3749	0.0356764	0.434351	-5.32571	4.3749	1.08e-17	1.88e-14	-4.23774	4.3749	9.02e-13	2.47e-09	-4.54646	3.52983	4.82e-26	9.7e-23	-4.47412	3.52983	2.37e-30	8.23e-27	0.0723272	3.52983	0.858332	1	1.30032	4.10579	0.000709259	0.00882892	0.83505	4.10579	0.0206883	0.141902	-0.465289	4.10579	0.222827	1	ENSMUSG00000052271	0	-1	-1	-1	-1	0	0	0	0	ENSMUSG00000052271	2355.6	654.798
ENSMUSG00000049176	-1.44161	-0.428866	0.00369143	0.109634	-1.46129	-0.428866	0.00367969	0.0408708	-0.0204677	-0.428866	1	1	-2.31658	-0.462055	1.28e-05	0.000421774	-2.14129	-0.462055	9.74e-06	0.000353912	0.175227	-0.462055	0.765967	1	-0.956287	-0.917793	0.0635819	0.293367	-1.01054	-0.917793	0.0227006	0.152025	-0.0537049	-0.917793	0.916945	1	ENSMUSG00000049176	0	0	0	-1	-1	0	0	0	0	ENSMUSG00000049176	67.1091	13.9103
ENSMUSG00000032852	-1.78866	1.74408	2.49e-05	0.00428174	-3.3168	1.74408	6.87e-13	2.04e-10	-1.5287	1.74408	0.000605658	0.0326774	-3.43876	1.06727	2.13e-06	9.06e-05	-1.60603	1.06727	0.010009	0.100677	1.83249	1.06727	0.00646954	0.570229	-0.202699	1.56973	0.753007	1	0.608963	1.56973	0.27686	0.809873	0.8116	1.56973	0.193083	1	ENSMUSG00000032852	0	-1	0	-1	0	0	0	0	0	ENSMUSG00000032852	313.215	74.424
ENSMUSG00000047686	-2.42623	0.525671	2.6e-05	0.00436745	-1.56819	0.525671	0.00468155	0.049375	0.857645	0.525671	0.137489	0.871188	-1.20636	0.803032	0.0303531	0.214383	-1.13677	0.803032	0.0270904	0.206022	0.0695753	0.803032	0.91021	1	0.289906	1.05475	0.525527	1	0.919689	1.05475	0.0322713	0.196353	0.629677	1.05475	0.189381	1	ENSMUSG00000047686	0	0	0	0	0	0	0	0	0	ENSMUSG00000047686	98.0749	45.3261
ENSMUSG00000031097	-1.20369	1.7384	0.0263178	0.369426	-2.57334	1.7384	6.39e-06	0.000199331	-1.37007	1.7384	0.0134857	0.24885	-1.58223	1.64914	0.00470858	0.0535913	-2.29666	1.64914	1.36e-05	0.000466959	-0.714415	1.64914	0.16661	1	-0.479077	1.77681	0.203371	0.646895	-0.45161	1.77681	0.188537	0.646651	0.0274906	1.77681	0.949261	1	ENSMUSG00000031097	0	-1	0	0	-1	0	0	0	0	ENSMUSG00000031097	359.099	109.174
ENSMUSG00000084965	-0.757727	5.68752	0.123961	0.794226	-3.84384	5.68752	2.79e-12	6.97e-10	-3.08619	5.68752	6.65e-09	3.8e-06	-5.1698	5.25288	4.46e-09	4.02e-07	-5.7178	5.25288	2.64e-12	5.1e-10	-0.547988	5.25288	0.429255	1	-0.562888	5.42197	0.048969	0.24318	-0.452444	5.42197	0.0828827	0.379747	0.110446	5.42197	0.701352	1	ENSMUSG00000084965	0	-1	-1	-1	-1	0	0	0	0	ENSMUSG00000084965	6285.69	1777.07
ENSMUSG00000027966	-1.72966	5.22228	6.45e-06	0.00177613	-3.91344	5.22228	1.5e-20	8.2e-17	-2.18387	5.22228	2.75e-08	1.2e-05	-4.96404	4.96744	1.11e-15	3.91e-13	-4.74426	4.96744	1.43e-17	7.95e-15	0.219766	4.96744	0.677494	1	-1.06052	5.07274	0.00152394	0.0164816	-0.630093	5.07274	0.0362323	0.213981	0.430432	5.07274	0.193404	1	ENSMUSG00000027966	0	-1	-1	-1	-1	0	0	0	0	ENSMUSG00000027966	3680.18	862.182
ENSMUSG00000029838	-0.937049	4.87361	0.0291834	0.388565	-2.62878	4.87361	6.88e-09	5.84e-07	-1.69178	4.87361	0.000118221	0.00975802	-3.97187	4.89965	4.76e-11	6.95e-09	-3.37619	4.89965	3.13e-10	3.75e-08	0.595677	4.89965	0.254703	1	-1.14739	3.94589	0.00232599	0.0233755	-0.777382	3.94589	0.0214046	0.145304	0.370011	3.94589	0.321964	1	ENSMUSG00000029838	0	-1	0	-1	-1	0	0	0	0	ENSMUSG00000029838	3390.65	1257.69
ENSMUSG00000031972	-1.77616	6.89385	0.000292898	0.0215545	-5.34762	6.89385	1.17e-20	7.46e-17	-3.57153	6.89385	1.3e-11	2.07e-08	-2.54239	6.41487	8.85e-11	1.22e-08	-2.2856	6.41487	1.71e-10	2.2e-08	0.256788	6.41487	0.473371	1	-0.890052	6.24877	0.00417334	0.0374572	-0.524722	6.24877	0.0618922	0.312714	0.365331	6.24877	0.235405	1	ENSMUSG00000031972	0	-1	-1	-1	-1	0	0	0	0	ENSMUSG00000031972	11817.8	1673
ENSMUSG00000032978	-1.68829	11.8589	1.66e-05	0.00326598	-3.4384	11.8589	2.59e-16	2.83e-13	-1.75011	11.8589	8.4e-06	0.00124069	-3.90203	11.8939	2.98e-08	2.13e-06	-2.26065	11.8939	0.000179814	0.00405568	1.64138	11.8939	0.00862016	0.666156	-0.556662	12.7339	0.0433222	0.222683	-0.602615	12.7339	0.0166671	0.121014	-0.0459526	12.7339	0.858243	1	ENSMUSG00000032978	0	-1	0	-1	0	0	0	0	0	ENSMUSG00000032978	371438	85205.6
ENSMUSG00000028003	-0.875046	6.72485	0.0606213	0.567632	-3.05225	6.72485	1.05e-09	1.21e-07	-2.17722	6.72485	6.66e-06	0.0010232	-1.90638	6.30844	3.83e-09	3.57e-07	-1.97846	6.30844	4.39e-11	6.54e-09	-0.0720785	6.30844	0.80403	1	-0.280981	7.5577	0.543807	1	-0.594177	7.5577	0.154197	0.569462	-0.313195	7.5577	0.474694	1	ENSMUSG00000028003	0	-1	0	-1	-1	0	0	0	0	ENSMUSG00000028003	12637.8	3351.87
ENSMUSG00000041616	-0.299818	1.52647	0.554287	1	-0.154581	1.52647	0.754664	1	0.145208	1.52647	0.779457	1	-2.56544	1.26929	1.23e-07	7.59e-06	-1.81861	1.26929	3.12e-05	0.000953212	0.74678	1.26929	0.100591	1	0.578779	1.30137	0.166658	0.56835	0.282376	1.30137	0.47348	1	-0.296417	1.30137	0.482499	1	ENSMUSG00000041616	0	0	0	-1	-1	0	0	0	0	ENSMUSG00000041616	328.679	163.256
ENSMUSG00000029664	-1.44833	5.01489	0.000703954	0.038035	-2.7788	5.01489	5.78e-10	7.23e-08	-1.33052	5.01489	0.00190965	0.0722346	-3.27722	3.93598	1.75e-06	7.64e-05	-2.62876	3.93598	1.72e-05	0.000572005	0.648443	3.93598	0.289302	1	-0.138376	4.67159	0.7788	1	0.0108444	4.67159	0.979547	1	0.149219	4.67159	0.760406	1	ENSMUSG00000029664	0	-1	0	-1	-1	0	0	0	0	ENSMUSG00000029664	3399.94	1776.64
ENSMUSG00000057729	-0.106901	-0.43167	0.88193	1	-0.290005	-0.43167	0.607039	1	-0.18329	-0.43167	0.712126	1	-0.803453	-0.713569	0.0876021	0.437587	-1.08971	-0.713569	0.0142333	0.130154	-0.286237	-0.713569	0.538332	1	0.179128	-1.19838	0.721498	1	0.136773	-1.19838	0.8019	1	-0.0424344	-1.19838	0.942311	1	ENSMUSG00000057729	0	0	0	0	0	0	0	0	0	ENSMUSG00000057729	86.1297	32.6653
ENSMUSG00000053490	-1.06733	-2.15144	0.126066	0.798939	-0.826398	-2.15144	0.231134	0.775946	0.239092	-2.15144	0.813299	1	0.0385369	-1.79917	1	1	1.29233	-1.79917	0.0845669	0.450991	1.25351	-1.79917	0.0812857	1	3.95441	-1.56534	1.85e-08	9.68e-07	2.22151	-1.56534	0.00304782	0.0330559	-1.74095	-1.56534	0.00342922	0.941929	ENSMUSG00000053490	0	0	0	0	0	0	1	0	0	ENSMUSG00000053490	19.7722	6.74402
ENSMUSG00000018822	0.19701	2.73994	0.725562	1	-1.9862	2.73994	0.000603356	0.00938983	-2.18347	2.73994	0.000170707	0.0128292	-3.45441	2.12337	2.19e-05	0.000659477	-2.90929	2.12337	6.24e-05	0.00170242	0.545085	2.12337	0.455067	1	-0.422782	1.75792	0.636435	1	-1.0326	1.75792	0.189814	0.649345	-0.609669	1.75792	0.455103	1	ENSMUSG00000018822	0	0	0	-1	0	0	0	0	0	ENSMUSG00000018822	916.588	383.938
ENSMUSG00000036699	-1.37553	-1.51702	0.0152185	0.265944	-1.71243	-1.51702	0.00382525	0.0421936	-0.339203	-1.51702	0.632664	1	-2.64497	-1.46677	0.00140356	0.0210551	-2.59642	-1.46677	0.00055436	0.0102991	0.0484222	-1.46677	1	1	-1.1689	-1.68332	0.187996	0.615603	0.339143	-1.68332	0.632604	1	1.50719	-1.68332	0.083745	1	ENSMUSG00000036699	0	0	0	0	0	0	0	0	0	ENSMUSG00000036699	32.6312	3.60031
ENSMUSG00000036641	-0.498338	0.158605	0.401888	1	-0.571585	0.158605	0.329369	0.942713	-0.0734878	0.158605	0.884737	1	-1.0973	-0.439735	0.0259699	0.192898	-0.99054	-0.439735	0.0308372	0.225521	0.106734	-0.439735	0.831424	1	-1.00388	-0.559543	0.0127212	0.0895519	-0.937529	-0.559543	0.00853897	0.0738506	0.0667024	-0.559543	0.904666	1	ENSMUSG00000036641	0	0	0	0	0	0	0	0	0	ENSMUSG00000036641	126.726	86.3712
ENSMUSG00000086641	-0.230283	0.559711	0.638635	1	-1.34342	0.559711	0.00606271	0.0606319	-1.11366	0.559711	0.0237905	0.349888	-0.845986	0.177863	0.10054	0.479547	-0.153635	0.177863	0.736271	1	0.69231	0.177863	0.167648	1	0.0643686	1.03893	0.874827	1	-0.602996	1.03893	0.112028	0.463437	-0.667263	1.03893	0.0973061	1	ENSMUSG00000086641	0	0	0	0	0	0	0	0	0	ENSMUSG00000086641	186.352	60.0608
ENSMUSG00000045725	-1.1331	5.46075	0.00171245	0.0676021	-2.11193	5.46075	1.32e-08	1.03e-06	-0.978859	5.46075	0.006685	0.161952	-1.59665	4.77479	0.00026503	0.0054448	-1.02493	4.77479	0.0108421	0.106782	0.571712	4.77479	0.167066	1	-0.331489	5.20221	0.312411	0.843972	-0.11976	5.20221	0.685307	1	0.211729	5.20221	0.523104	1	ENSMUSG00000045725	0	-1	0	0	0	0	0	0	0	ENSMUSG00000045725	5053.12	565.376
ENSMUSG00000021702	-0.263367	4.20266	0.516457	1	-2.17176	4.20266	3.15e-07	1.51e-05	-1.90849	4.20266	5.82e-06	0.000938126	-2.91978	3.6915	1.66e-14	4.96e-12	-2.36979	3.6915	4.13e-12	7.75e-10	0.549986	3.6915	0.110265	1	0.309213	4.44617	0.396236	0.966967	0.70762	4.44617	0.0400756	0.230174	0.398399	4.44617	0.292412	1	ENSMUSG00000021702	0	-1	-1	-1	-1	0	0	0	0	ENSMUSG00000021702	2456.7	738.304
ENSMUSG00000044177	-0.798218	4.15222	0.0252667	0.361168	-1.79087	4.15222	1.02e-06	4.16e-05	-0.992703	4.15222	0.00584036	0.148938	-4.5583	4.46019	1.21e-11	2.01e-09	-4.23928	4.46019	1.78e-12	3.63e-10	0.319009	4.46019	0.578451	1	-0.753365	3.7296	0.00536372	0.045864	-0.355245	3.7296	0.145877	0.55032	0.398121	3.7296	0.140712	1	ENSMUSG00000044177	0	-1	0	-1	-1	0	0	0	0	ENSMUSG00000044177	2152.8	751.999
ENSMUSG00000041565	-1.57015	-0.562106	0.00334846	0.103005	-3.34025	-0.562106	7.48e-08	4.45e-06	-1.77376	-0.562106	0.00683805	0.165032	-9.39393	-0.897601	3.06e-12	5.98e-10	-4.77317	-0.897601	1.13e-08	9.37e-07	4.58836	-0.897601	0.00617151	0.553	-1.12373	-1.05343	0.0483966	0.240994	-1.46618	-1.05343	0.00523035	0.0504225	-0.341462	-1.05343	0.568473	1	ENSMUSG00000041565	0	-1	0	-1	-1	0	0	0	0	ENSMUSG00000041565	69.2568	22.3989
ENSMUSG00000085624	-0.70837	-1.00531	0.210522	0.972277	-2.32398	-1.00531	0.000125645	0.00251375	-1.61889	-1.00531	0.00661752	0.160826	-1.58687	-1.60915	0.00665852	0.0701483	-1.50241	-1.60915	0.00434931	0.0530191	0.0843557	-1.60915	1	1	-1.41248	-0.905491	0.0110649	0.0804536	-0.391787	-0.905491	0.384071	0.977047	1.02049	-0.905491	0.0718314	1	ENSMUSG00000085624	0	0	0	0	0	0	0	0	0	ENSMUSG00000085624	58.6265	4.40129
ENSMUSG00000091002	-1.28642	1.38078	0.0185278	0.298267	-3.99226	1.38078	3.55e-10	4.86e-08	-2.7075	1.38078	1.17e-05	0.00161528	-4.85037	0.435455	2.12e-08	1.58e-06	-3.85884	0.435455	1.13e-07	7.34e-06	0.990764	0.435455	0.26753	1	-1.14512	1.1222	0.0249227	0.149174	-0.976309	1.1222	0.0329907	0.199398	0.168912	1.1222	0.742347	1	ENSMUSG00000091002	0	-1	0	-1	-1	0	0	0	0	ENSMUSG00000091002	302.305	89.7571
ENSMUSG00000029811	0.750106	7.32867	0.0837459	0.666017	0.506041	7.32867	0.242152	0.795457	-0.244062	7.32867	0.571563	1	0.140699	6.40956	0.646821	1	0.720513	6.40956	0.0148387	0.134064	0.579814	6.40956	0.0492461	1	0.278767	5.66639	0.289674	0.805531	0.290599	5.66639	0.238623	0.740889	0.0118314	5.66639	0.971547	1	ENSMUSG00000029811	0	0	0	0	0	0	0	0	0	ENSMUSG00000029811	22021.1	5666.28
ENSMUSG00000063234	0.147278	-0.481978	0.794005	1	0.587736	-0.481978	0.375843	1	0.440825	-0.481978	0.534704	1	1.3128	-0.103226	0.0312114	0.218229	2.35579	-0.103226	8.46e-05	0.0021966	1.04297	-0.103226	0.0633026	1	-1.68314	3.22083	3.81e-06	0.000105752	-2.24076	3.22083	2.04e-11	3e-09	-0.557573	3.22083	0.106794	1	ENSMUSG00000063234	0	0	0	0	0	0	-1	-1	0	ENSMUSG00000063234	85.4137	25.8543
ENSMUSG00000031994	-1.47282	1.78365	0.00249401	0.0852052	-2.98298	1.78365	1.19e-08	9.38e-07	-1.51074	1.78365	0.00314002	0.101823	-1.4062	1.47881	0.00179006	0.0255694	-2.19259	1.47881	2.7e-07	1.56e-05	-0.786372	1.47881	0.0616558	1	0.713038	2.6389	0.133825	0.492639	-0.0900103	2.6389	0.844702	1	-0.803037	2.6389	0.092543	1	ENSMUSG00000031994	0	-1	0	0	-1	0	0	0	0	ENSMUSG00000031994	392.186	82.5299
ENSMUSG00000049916	-1.22529	-1.56468	0.0404011	0.46468	-0.0811608	-1.56468	0.954289	1	1.14361	-1.56468	0.0582904	0.575427	-0.926295	-1.95184	0.193306	0.709649	-1.79556	-1.95184	0.00754638	0.0815687	-0.869052	-1.95184	0.201637	1	-0.150541	-2.1531	0.866887	1	-0.115497	-2.1531	0.899805	1	0.0351931	-2.1531	0.929411	1	ENSMUSG00000049916	0	0	0	0	0	0	0	0	0	ENSMUSG00000049916	30.7284	10.2772
ENSMUSG00000062694	-1.67739	-0.836802	0.0110609	0.220142	-1.64575	-0.836802	0.016007	0.127214	0.0302954	-0.836802	1	1	-0.507175	-0.776622	0.349513	0.969678	-0.56582	-0.776622	0.272307	0.884708	-0.0586466	-0.776622	0.93025	1	-0.401279	-0.358009	0.4173	0.994608	-0.194514	-0.358009	0.69988	1	0.206819	-0.358009	0.679662	1	ENSMUSG00000062694	0	0	0	0	0	0	0	0	0	ENSMUSG00000062694	54.6125	17.0266
ENSMUSG00000097235	-0.11252	-0.0650658	0.856263	1	-0.922218	-0.0650658	0.0857091	0.423104	-0.810276	-0.0650658	0.129537	0.848196	-0.804544	-0.659042	0.172494	0.66664	-0.39138	-0.659042	0.452295	1	0.413115	-0.659042	0.495659	1	-0.124546	0.570687	0.773144	1	-0.928505	0.570687	0.0171135	0.123238	-0.803763	0.570687	0.0554673	1	ENSMUSG00000097235	0	0	0	0	0	0	0	0	0	ENSMUSG00000097235	126.207	40.829
ENSMUSG00000087570	0.109663	-0.701442	0.873273	1	-1.86227	-0.701442	0.00908254	0.0824477	-1.97478	-0.701442	0.00448072	0.126682	-0.211931	-1.59325	0.766911	1	0.011292	-1.59325	0.989182	1	0.223182	-1.59325	0.776478	1	0.301709	-0.584884	0.572316	1	0.13063	-0.584884	0.790969	1	-0.171092	-0.584884	0.755756	1	ENSMUSG00000087570	0	0	0	0	0	0	0	0	0	ENSMUSG00000087570	83.5641	25.4657
ENSMUSG00000019139	-0.960874	7.86546	0.00421045	0.119041	-2.16966	7.86546	4.16e-10	5.48e-08	-1.20879	7.86546	0.000343442	0.0218234	-1.52262	7.49135	6.3e-05	0.00164321	-1.51801	7.49135	1.74e-05	0.000578109	0.00461426	7.49135	0.996847	1	-0.851404	7.9174	0.00145252	0.0158707	-0.649915	7.9174	0.00744256	0.0662247	0.201489	7.9174	0.447242	1	ENSMUSG00000019139	0	-1	0	0	-1	0	0	0	0	ENSMUSG00000019139	29535.2	3269.93
ENSMUSG00000031886	-1.83507	0.74857	0.00149586	0.062197	-2.90776	0.74857	1.86e-06	7.01e-05	-1.07369	0.74857	0.0714862	0.636467	-1.64036	0.467647	0.000141094	0.00325137	-1.29926	0.467647	0.00107355	0.01761	0.341069	0.467647	0.410734	1	-0.892293	0.665235	0.0540774	0.261058	-0.604811	0.665235	0.146593	0.552204	0.28754	0.665235	0.543155	1	ENSMUSG00000031886	0	-1	0	0	0	0	0	0	0	ENSMUSG00000031886	177.653	43.7914
ENSMUSG00000081219	-1.99736	2.31369	7.35e-06	0.00188694	-3.04956	2.31369	6.89e-11	1.15e-08	-1.05256	2.31369	0.0182692	0.30081	-2.40567	1.71415	6.36e-06	0.00022924	-2.34444	1.71415	1.61e-06	7.41e-05	0.061209	1.71415	0.935897	1	-1.00432	2.54601	0.000749429	0.0092358	-1.1705	2.54601	1.1e-05	0.000326159	-0.166053	2.54601	0.558798	1	ENSMUSG00000081219	0	-1	0	-1	-1	0	0	-1	0	ENSMUSG00000081219	526.851	116.492
ENSMUSG00000028357	0.0594338	1.17928	0.934742	1	-4.80096	1.17928	5.16e-08	3.29e-06	-4.86869	1.17928	3.26e-08	1.35e-05	-7.29371	-0.342516	3.2e-16	1.27e-13	-4.54478	-0.342516	7.34e-13	1.65e-10	2.74312	-0.342516	0.0164148	0.972003	-0.889386	0.709808	0.10064	0.406054	0.42724	0.709808	0.375905	0.965404	1.31652	0.709808	0.0158349	1	ENSMUSG00000028357	0	-1	-1	-1	-1	0	0	0	0	ENSMUSG00000028357	339.987	52.4809
ENSMUSG00000095609	-0.371392	-2.25263	0.699672	1	0.814618	-2.25263	0.336491	0.953395	1.18738	-2.25263	0.13572	0.867535	0.208695	-1.93017	0.849525	1	0.315242	-1.93017	0.695353	1	0.106541	-1.93017	0.891858	1	0.171652	-2.31802	0.862988	1	-0.464473	-2.31802	0.489456	1	-0.635253	-2.31802	0.347467	1	ENSMUSG00000095609	0	0	0	0	0	0	0	0	0	ENSMUSG00000095609	20.3062	11.9945
ENSMUSG00000078627	2.20028	0.286063	0.00025322	0.0195291	1.72888	0.286063	0.00418837	0.0453746	-0.469007	0.286063	0.393181	1	2.29204	-2.14449	0.00102261	0.0164223	2.28128	-2.14449	0.000735948	0.0130033	-0.0105659	-2.14449	0.986028	1	0.183662	-2.52895	0.948926	1	-0.284699	-2.52895	0.76647	1	-0.467149	-2.52895	0.649645	1	ENSMUSG00000078627	0	0	0	0	0	0	0	0	0	ENSMUSG00000078627	185.119	62.2488
ENSMUSG00000034039	-2.1948	5.15932	4.63e-07	0.000353934	-1.52657	5.15932	0.000338241	0.00580993	0.668213	5.15932	0.111995	0.793949	-2.67807	4.84911	0.00106416	0.0169402	-4.52225	4.84911	1.94e-08	1.53e-06	-1.84417	4.84911	0.0116653	0.809857	-0.88953	3.1629	0.101328	0.407882	-0.889943	3.1629	0.0692904	0.336514	-0.000397899	3.1629	0.987458	1	ENSMUSG00000034039	-1	0	0	0	-1	0	0	0	0	ENSMUSG00000034039	3698.45	1927.43
ENSMUSG00000086487	1.85605	-0.66224	0.00960776	0.201274	1.09935	-0.66224	0.158445	0.626976	-0.753682	-0.66224	0.271526	1	1.145	-3.10816	0.326948	0.936538	1.40947	-3.10816	0.217377	0.788408	0.264534	-3.10816	0.865121	1	0.215016	-3.21921	0.891507	1	0.192737	-3.21921	0.899575	1	-0.0226846	-3.21921	1	1	ENSMUSG00000086487	0	0	0	0	0	0	0	0	0	ENSMUSG00000086487	95.2988	43.3649
ENSMUSG00000047586	-1.99731	1.23194	0.00737095	0.171652	-3.20122	1.23194	5.79e-05	0.00128195	-1.20487	1.23194	0.116917	0.809497	-5.82218	0.65896	6.78e-07	3.43e-05	-5.89413	0.65896	3.44e-08	2.59e-06	-0.0720166	0.65896	0.986768	1	-1.58783	-0.834545	0.185968	0.611155	-0.589272	-0.834545	0.600435	1	0.998445	-0.834545	0.399301	1	ENSMUSG00000047586	0	0	0	-1	-1	0	0	0	0	ENSMUSG00000047586	275.301	167.28
ENSMUSG00000064329	-1.97195	-1.77579	0.0154853	0.26801	-1.65381	-1.77579	0.0340504	0.223956	0.315061	-1.77579	0.834992	1	-1.75974	-1.44432	0.0728643	0.386799	-2.32131	-1.44432	0.0101548	0.101769	-0.561482	-1.44432	0.542088	1	-2.12863	-3.00706	0.0254616	0.151427	-1.03213	-3.00706	0.132758	0.51855	1.09626	-3.00706	0.3198	1	ENSMUSG00000064329	0	0	0	0	0	0	0	0	0	ENSMUSG00000064329	28.7645	15.8191
ENSMUSG00000039313	-2.7581	0.195186	1.75e-05	0.00335755	-3.37151	0.195186	3.02e-07	1.46e-05	-0.615185	0.195186	0.340878	1	-0.907204	0.287318	0.388787	1	-2.19115	0.287318	0.0265368	0.203023	-1.28387	0.287318	0.188163	1	-3.53339	-1.57586	0.00030153	0.004333	-2.22354	-1.57586	0.00244049	0.027768	1.3101	-1.57586	0.23635	1	ENSMUSG00000039313	0	-1	0	0	0	0	0	0	0	ENSMUSG00000039313	108.501	36.9852
ENSMUSG00000093842	-2.69896	-1.54491	0.000165482	0.0148248	-0.573748	-1.54491	0.348142	0.971308	2.12373	-1.54491	0.00288006	0.0957175	-2.55824	-1.66645	0.0025769	0.0340615	-1.2386	-1.66645	0.0806473	0.438397	1.31854	-1.66645	0.157447	1	0.839577	-0.665921	0.371364	0.931344	3.26074	-0.665921	0.000424322	0.00683723	2.41928	-0.665921	0.0166992	1	ENSMUSG00000093842	0	0	0	0	0	0	0	0	0	ENSMUSG00000093842	24.798	7.61411
ENSMUSG00000024171	-1.71296	1.37631	0.00232205	0.081734	-2.12781	1.37631	0.000219303	0.00405658	-0.415318	1.37631	0.475691	1	-5.48364	1.99746	2.01e-05	0.000619495	-7.05024	1.99746	1.5e-08	1.21e-06	-1.56633	1.99746	0.132486	1	-1.18889	-0.924038	0.0874915	0.368065	-1.35433	-0.924038	0.0324349	0.197036	-0.164964	-0.924038	0.824566	1	ENSMUSG00000024171	0	0	0	-1	-1	0	0	0	0	ENSMUSG00000024171	318.188	193.78
ENSMUSG00000024670	0.618445	0.0260146	0.304312	1	-0.871357	0.0260146	0.149241	0.604638	-1.49064	0.0260146	0.0123457	0.238104	-1.48098	-0.909954	0.00728125	0.0747903	-1.15626	-0.909954	0.0211069	0.17304	0.324608	-0.909954	0.579669	1	-1.29546	-0.872289	0.0552694	0.264873	-1.06582	-0.872289	0.0789515	0.368132	0.230072	-0.872289	0.754952	1	ENSMUSG00000024670	0	0	0	0	0	0	0	0	0	ENSMUSG00000024670	158.556	58.017
ENSMUSG00000029304	-2.04112	10.8263	1.38e-05	0.00291635	-1.25539	10.8263	0.0062251	0.0618677	0.785722	10.8263	0.0840303	0.690192	-0.931082	11.1503	0.15483	0.625616	0.304479	11.1503	0.633276	1	1.23556	11.1503	0.0529451	1	-0.135672	11.6696	0.82795	1	-0.326867	11.6696	0.537773	1	-0.191195	11.6696	0.723802	1	ENSMUSG00000029304	0	0	0	0	0	0	0	0	0	ENSMUSG00000029304	203823	141422
ENSMUSG00000050370	-1.05014	4.09966	0.054867	0.541633	-1.58525	4.09966	0.00416811	0.0452063	-0.535167	4.09966	0.324673	1	-0.71134	3.46799	0.151436	0.617643	-0.526275	3.46799	0.253774	0.852892	0.185063	3.46799	0.70294	1	1.61102	6.41821	0.000232498	0.00348091	1.65447	6.41821	7.41e-05	0.00163928	0.0434526	6.41821	0.932744	1	ENSMUSG00000050370	0	0	0	0	0	0	0	0	0	ENSMUSG00000050370	2430.59	867.017
ENSMUSG00000092323	-1.84309	-1.82795	0.0348866	0.428829	-6.5859	-1.82795	1.81e-06	6.86e-05	-4.86309	-1.82795	0.00232932	0.0827506	-2.82075	-3.08305	0.065946	0.363415	-2.0383	-3.08305	0.160967	0.665673	0.779247	-3.08305	0.953621	1	0.437004	-1.97781	0.750195	1	1.11004	-1.97781	0.28772	0.828964	0.670408	-1.97781	0.637955	1	ENSMUSG00000092323	0	-1	0	0	0	0	0	0	0	ENSMUSG00000092323	32.3765	12.4478
ENSMUSG00000097558	-1.43707	3.17479	0.00277189	0.0914079	-2.11903	3.17479	1.62e-05	0.000433978	-0.682122	3.17479	0.15404	0.911869	-1.21676	2.26256	0.0105888	0.0998635	-1.22113	2.26256	0.0058317	0.0667904	-0.0043692	2.26256	0.989593	1	1.10469	4.61824	0.007235	0.0581185	1.13258	4.61824	0.00363505	0.0379612	0.0278758	4.61824	0.956861	1	ENSMUSG00000097558	0	-1	0	0	0	0	0	0	0	ENSMUSG00000097558	1239.73	247.862
ENSMUSG00000062257	-1.46186	4.96473	0.0224651	0.33493	-6.03049	4.96473	1.98e-14	9.81e-12	-4.56945	4.96473	6.82e-10	5.32e-07	-3.62574	3.83022	1.19e-11	1.97e-09	-3.96797	3.83022	1.19e-15	4.83e-13	-0.342228	3.83022	0.455112	1	-1.75779	4.26874	0.000380424	0.00524409	-0.997757	4.26874	0.0218849	0.147596	0.760039	4.26874	0.113972	1	ENSMUSG00000062257	0	-1	-1	-1	-1	0	0	0	0	ENSMUSG00000062257	4588.47	1761.15
ENSMUSG00000041248	-0.217567	0.589147	0.804379	1	-3.49008	0.589147	0.000600524	0.00936479	-3.27846	0.589147	0.00118613	0.052273	-7.41573	-1.49085	5.3e-07	2.78e-05	-2.81467	-1.49085	0.00122181	0.0196131	4.5687	-1.49085	0.00844047	0.656454	-0.934407	-1.6062	0.245243	0.728642	0.353341	-1.6062	0.62262	1	1.28674	-1.6062	0.0949635	1	ENSMUSG00000041248	0	0	0	-1	0	0	0	0	0	ENSMUSG00000041248	242.075	73.7514
ENSMUSG00000055114	-1.27306	1.29049	0.142958	0.841192	-6.84489	1.29049	2.96e-08	2.01e-06	-5.5941	1.29049	3.07e-06	0.000563838	-6.48581	-0.435402	3.35e-06	0.000132573	-4.70282	-0.435402	1.14e-05	0.000403513	1.77799	-0.435402	0.34081	1	-1.45723	-0.305961	0.0540123	0.260809	-0.702982	-0.305961	0.302075	0.8541	0.754286	-0.305961	0.313331	1	ENSMUSG00000055114	0	-1	-1	-1	-1	0	0	0	0	ENSMUSG00000055114	364.783	164.99
ENSMUSG00000094705	-2.6663	-1.41517	9.63e-05	0.0105	-0.589573	-1.41517	0.297129	0.893634	2.07522	-1.41517	0.00358162	0.109083	-2.90487	-1.614	0.00314463	0.0396251	-1.47937	-1.614	0.0843332	0.449993	1.42406	-1.614	0.160303	1	1.54692	-0.674325	0.108552	0.42722	3.82073	-0.674325	6.8e-05	0.00152628	2.27124	-0.674325	0.0238973	1	ENSMUSG00000094705	0	0	0	0	0	0	0	0	0	ENSMUSG00000094705	33.9038	5.10533
ENSMUSG00000021364	-1.36516	5.23357	0.0181022	0.294955	-4.26886	5.23357	5.24e-11	9.03e-09	-2.90393	5.23357	2.19e-06	0.000437936	-2.82876	3.61341	1.83e-12	3.8e-10	-3.25929	3.61341	3.39e-18	2.13e-15	-0.430523	3.61341	0.232051	1	-2.21191	3.69234	1.32e-10	1.15e-08	-1.30728	3.69234	1.21e-05	0.000353126	0.904636	3.69234	0.00610382	1	ENSMUSG00000021364	0	-1	-1	-1	-1	0	-1	-1	0	ENSMUSG00000021364	5760.59	1900.03
ENSMUSG00000048373	0.208468	1.75805	0.797648	1	-0.132298	1.75805	0.861571	1	-0.340784	1.75805	0.664652	1	-1.00839	-0.62832	0.203903	0.731866	-2.8787	-0.62832	0.000231449	0.00499639	-1.87001	-0.62832	0.0157803	0.943363	-2.21147	-1.28615	0.0329718	0.182398	-1.239	-1.28615	0.148718	0.557244	0.972581	-1.28615	0.342051	1	ENSMUSG00000048373	0	0	0	0	0	0	0	0	0	ENSMUSG00000048373	556.792	323.394
ENSMUSG00000050808	-2.49029	2.20905	8.81e-08	0.000124798	-2.6933	2.20905	1.09e-08	8.68e-07	-0.203411	2.20905	0.66592	1	-2.40945	1.72398	0.000338586	0.00672129	-3.0506	1.72398	1.47e-06	6.86e-05	-0.641114	1.72398	0.29645	1	-1.97517	2.00401	6.45e-06	0.000166918	-1.14995	2.00401	0.00266398	0.0297707	0.825238	2.00401	0.0521957	1	ENSMUSG00000050808	-1	-1	0	0	-1	0	-1	0	0	ENSMUSG00000050808	586.871	116.759
ENSMUSG00000075270	-1.68402	-0.0673063	0.0218482	0.329948	-2.44618	-0.0673063	0.00130348	0.017713	-0.764565	-0.0673063	0.339437	1	-3.26177	-1.00963	8.17e-05	0.00204734	-2.92033	-1.00963	6.09e-05	0.00166569	0.341095	-1.00963	0.795839	1	-2.49221	0.0208397	6.02e-05	0.00111807	-1.11868	0.0208397	0.0299482	0.186308	1.37344	0.0208397	0.0235109	1	ENSMUSG00000075270	0	0	0	0	0	0	0	0	0	ENSMUSG00000075270	137.85	52.2862
ENSMUSG00000094480	-3.2143	-1.37355	3.6e-05	0.0055635	-0.657404	-1.37355	0.310346	0.914543	2.55498	-1.37355	0.00132501	0.056068	-2.23815	-1.47083	0.00802713	0.0801519	-1.14309	-1.47083	0.123096	0.568817	1.09442	-1.47083	0.212829	1	1.39743	-0.806161	0.133328	0.491489	3.5985	-0.806161	9.67e-05	0.00205308	2.19861	-0.806161	0.024776	1	ENSMUSG00000094480	0	0	0	0	0	0	0	0	0	ENSMUSG00000094480	32.3229	12.971
ENSMUSG00000037482	-1.45476	9.00424	0.0483186	0.507226	-1.93446	9.00424	0.00964121	0.0866961	-0.479704	9.00424	0.507693	1	-2.62498	7.07022	0.000323848	0.00647578	-1.76343	7.07022	0.00689073	0.0760067	0.861549	7.07022	0.199936	1	0.84168	6.78275	0.390929	0.958603	-0.913027	6.78275	0.339461	0.91242	-1.7547	6.78275	0.0820214	1	ENSMUSG00000037482	0	0	0	0	0	0	0	0	0	ENSMUSG00000037482	78830.6	63471.2
ENSMUSG00000035594	-2.0535	-1.45704	0.0108999	0.217956	-3.34861	-1.45704	0.000593657	0.00927283	-1.30733	-1.45704	0.284642	1	-1.92659	-2.44696	0.0483435	0.294707	-2.04498	-2.44696	0.0423394	0.284391	-0.118369	-2.44696	1	1	-1.19437	-1.90599	0.0876538	0.368504	-0.609227	-1.90599	0.324817	0.891093	0.585328	-1.90599	0.442588	1	ENSMUSG00000035594	0	0	0	0	0	0	0	0	0	ENSMUSG00000035594	48.4407	33.6835
ENSMUSG00000018259	-1.60538	6.80761	0.00714976	0.167997	-3.84188	6.80761	4.07e-09	3.69e-07	-2.23657	6.80761	0.000249307	0.0168525	-4.04939	5.23694	5.37e-05	0.00143442	-3.10208	5.23694	0.000393023	0.00775364	0.947305	5.23694	0.279331	1	1.05401	5.03528	0.265044	0.762721	-1.08864	5.03528	0.234307	0.733679	-2.14262	5.03528	0.0278362	1	ENSMUSG00000018259	0	-1	0	0	0	0	0	0	0	ENSMUSG00000018259	17648.5	10262.1
ENSMUSG00000040649	0.688195	4.75779	0.395637	1	-1.56145	4.75779	0.059411	0.333184	-2.24979	4.75779	0.00766401	0.178874	-3.58909	3.65959	0.00158868	0.0231796	-3.48919	3.65959	0.000669276	0.0119803	0.0998886	3.65959	0.938741	1	0.340977	2.94492	0.728511	1	-3.15468	2.94492	0.0040544	0.0414718	-3.49496	2.94492	0.00218236	0.82084	ENSMUSG00000040649	0	0	0	0	0	0	0	0	0	ENSMUSG00000040649	4844.77	3122.83
ENSMUSG00000030825	-3.50498	-3.11317	0.000275938	0.0205759	-1.37384	-3.11317	0.149209	0.604638	2.12044	-3.11317	0.0511516	0.537771	-0.81185	-3.47026	0.591826	1	-2.63778	-3.47026	0.0464695	0.302776	-1.82151	-3.47026	0.205465	1	0.363175	-3.12012	0.727357	1	-0.224821	-3.12012	0.779676	1	-0.586904	-3.12012	0.535263	1	ENSMUSG00000030825	0	0	0	0	0	0	0	0	0	ENSMUSG00000030825	6.91293	4.60381
ENSMUSG00000027870	-2.18241	2.46051	0.0295182	0.390274	-4.18692	2.46051	0.000128473	0.00255465	-2.00586	2.46051	0.0463319	0.511053	-2.98021	0.632411	0.00830785	0.082353	-6.18831	0.632411	1.82e-07	1.11e-05	-3.20633	0.632411	0.00345206	0.377542	-1.53731	1.05699	0.0201857	0.127063	-1.14436	1.05699	0.0507672	0.273398	0.393047	1.05699	0.550455	1	ENSMUSG00000027870	0	0	0	0	-1	0	0	0	0	ENSMUSG00000027870	838.611	311.938
ENSMUSG00000079103	-1.87097	-0.150494	0.00408395	0.116759	0.567388	-0.150494	0.340094	0.958347	2.43809	-0.150494	0.000190933	0.0138744	1.14407	-0.0816607	0.0495815	0.300482	1.00595	-0.0816607	0.0754103	0.419833	-0.138103	-0.0816607	0.796806	1	-2.02324	-1.04742	0.000954764	0.0113093	-1.34563	-1.04742	0.0104572	0.0863601	0.677902	-1.04742	0.293126	1	ENSMUSG00000079103	0	0	0	0	0	0	0	0	0	ENSMUSG00000079103	115.876	25.983
ENSMUSG00000062345	-0.661825	0.490128	0.416175	1	-0.0959009	0.490128	0.924681	1	0.565741	0.490128	0.493776	1	-2.61448	-0.529312	0.0460229	0.28515	-2.13657	-0.529312	0.0703287	0.401269	0.47782	-0.529312	0.710316	1	1.41397	3.07573	1.2e-05	0.000283511	1.33814	3.07573	1.2e-05	0.000349757	-0.0758607	3.07573	0.805606	1	ENSMUSG00000062345	0	0	0	0	0	0	1	1	0	ENSMUSG00000062345	233.712	270.873
ENSMUSG00000034139	-1.46032	-3.27954	0.543273	1	-3.53029	-3.27954	0.106834	0.48779	-2.18573	-3.27954	0.53264	1	-2.50519	-3.98026	0.128323	0.559147	-4.87102	-3.98026	0.0086026	0.0898098	-2.34458	-3.98026	0.459724	1	-0.271124	-3.87404	0.955384	1	-0.469216	-3.87404	0.707899	1	-0.194852	-3.87404	1	1	ENSMUSG00000034139	0	0	0	0	0	0	0	0	0	ENSMUSG00000034139	10.6325	8.83666
ENSMUSG00000030713	1.93756	-1.29842	0.229864	0.999388	1.60182	-1.29842	0.343094	0.962974	-0.315059	-1.29842	0.893424	1	-4.36973	-2.9394	0.0013801	0.0208256	-3.10389	-2.9394	0.00751668	0.0812936	1.26168	-2.9394	0.482935	1	0.510114	-2.86405	0.760622	1	-1.50925	-2.86405	0.417716	1	-2.00507	-2.86405	0.251961	1	ENSMUSG00000030713	0	0	0	0	0	0	0	0	0	ENSMUSG00000030713	69.1084	67.2972
ENSMUSG00000020805	-1.1183	-1.75894	0.305375	1	0.099471	-1.75894	1	1	1.21684	-1.75894	0.26496	1	-3.75261	-2.44143	6.05e-05	0.00159103	-2.75023	-2.44143	0.000994476	0.0165327	1.00125	-2.44143	0.275538	1	1.49884	-3.17424	0.094525	0.388638	-0.38064	-3.17424	0.781975	1	-1.87565	-3.17424	0.0459222	1	ENSMUSG00000020805	0	0	0	0	0	0	0	0	0	ENSMUSG00000020805	43.0927	46.3321
ENSMUSG00000026149	-1.59689	-1.14754	0.127036	0.802693	-2.79642	-1.14754	0.0203836	0.152799	-1.21142	-1.14754	0.377944	1	-2.96754	-2.83061	0.00728287	0.0747903	-3.23375	-2.83061	0.00156906	0.0240373	-0.266134	-2.83061	1	1	-2.08318	-1.56512	0.0178635	0.116094	-0.925556	-1.56512	0.199226	0.668861	1.1575	-1.56512	0.184811	1	ENSMUSG00000026149	0	0	0	0	0	0	0	0	0	ENSMUSG00000026149	71.501	23.1379
ENSMUSG00000040125	-0.996705	-3.2646	0.752009	1	-0.780573	-3.2646	1	1	0.202664	-3.2646	1	1	-5.21636	-3.74171	0.000515662	0.00946072	-5.21058	-3.74171	0.000107641	0.00267723	0	-3.74171	1	1	-4.71497	-3.47441	0.0370583	0.198487	-1.10028	-3.47441	0.371586	0.959119	3.56421	-3.47441	0.221888	1	ENSMUSG00000040125	0	0	0	0	0	0	0	0	0	ENSMUSG00000040125	11.0131	8.77383
ENSMUSG00000033196	-3.90672	-2.35892	0.00183389	0.0704254	0.297163	-2.35892	0.783797	1	4.19748	-2.35892	0.000781705	0.0388345	-2.24173	-2.19777	0.0767449	0.401274	2.66763	-2.19777	0.00558712	0.0645108	4.90487	-2.19777	3.25e-05	0.0160547	0.781018	-3.55886	0.659107	1	-0.473308	-3.55886	0.78181	1	-1.24842	-3.55886	0.393971	1	ENSMUSG00000033196	0	0	0	0	0	0	0	0	0	ENSMUSG00000033196	13.8815	11.3086
ENSMUSG00000029700	-0.543264	3.48336	0.453171	1	-2.95085	3.48336	0.000131823	0.00261005	-2.40867	3.48336	0.00142803	0.0594413	-2.05192	0.36847	0.0140101	0.123061	-2.00994	0.36847	0.00886818	0.0919823	0.04195	0.36847	0.979462	1	-1.18941	0.825162	0.00842284	0.0655009	-0.594987	0.825162	0.138563	0.532975	0.59444	0.825162	0.187607	1	ENSMUSG00000029700	0	0	0	0	0	0	0	0	0	ENSMUSG00000029700	2049.14	527.09
ENSMUSG00000095143	-2.45047	-0.624373	0.00268051	0.0896306	-6.30555	-0.624373	2.07e-06	7.69e-05	-3.97596	-0.624373	0.032181	0.416308	-2.48913	-3.43798	0.109756	0.507257	-5.42868	-3.43798	0.0014088	0.0220592	-2.91639	-3.43798	0.250003	1	-4.66647	-3.54157	0.0348927	0.190298	-1.28742	-3.54157	0.320162	0.88438	3.33113	-3.54157	0.309649	1	ENSMUSG00000095143	0	-1	0	0	0	0	0	0	0	ENSMUSG00000095143	110.803	63.2832
ENSMUSG00000095388	-2.73542	-0.656293	0.00506625	0.134679	-6.22429	-0.656293	1.2e-05	0.000339569	-3.61029	-0.656293	0.0600241	0.583656	-5.54361	-3.4785	0.00586066	0.0634734	-5.5378	-3.4785	0.00177211	0.0264804	0	-3.4785	1	1	-4.79295	-3.5574	0.0510867	0.250284	-2.07216	-3.5574	0.176602	0.620629	2.68372	-3.5574	0.489548	1	ENSMUSG00000095388	0	-1	0	0	0	0	0	0	0	ENSMUSG00000095388	109.014	65.8587
ENSMUSG00000090817	-2.67076	-0.281489	0.00141969	0.0599419	-4.21844	-0.281489	3.41e-05	0.000817991	-1.57127	-0.281489	0.26145	1	-2.22608	-3.07134	0.116095	0.524736	-3.00383	-3.07134	0.0122256	0.116654	-0.776711	-3.07134	0.625761	1	-5.34789	-3.25035	0.00491465	0.0427273	-1.72306	-3.25035	0.111455	0.461645	3.57603	-3.25035	0.197902	1	ENSMUSG00000090817	0	-1	0	0	0	0	0	0	0	ENSMUSG00000090817	143.42	74.1133
ENSMUSG00000030945	-3.83362	-0.336477	6.89e-06	0.00185543	-6.72782	-0.336477	8.77e-08	5.08e-06	-3.01747	-0.336477	0.278703	1	-3.92739	-2.49015	0.00123067	0.0190287	-2.35737	-2.49015	0.0158049	0.14083	1.56538	-2.49015	0.27912	1	-0.553683	-2.74508	0.507029	1	-0.692201	-2.74508	0.463715	1	-0.136087	-2.74508	1	1	ENSMUSG00000030945	0	-1	0	0	0	0	0	0	0	ENSMUSG00000030945	135.432	52.8845
ENSMUSG00000056270	-2.13789	0.224377	0.136377	0.826101	-0.185727	0.224377	0.931284	1	1.94846	0.224377	0.206361	1	-1.36141	-1.78802	0.227842	0.777085	-1.07297	-1.78802	0.291131	0.915165	0.288333	-1.78802	0.817689	1	0.313786	-2.67005	0.836321	1	-4.36525	-2.67005	0.0341772	0.204782	-4.63793	-2.67005	0.0179862	1	ENSMUSG00000056270	0	0	0	0	0	0	0	0	0	ENSMUSG00000056270	217.38	375.086
ENSMUSG00000046259	-1.72829	0.495725	0.202258	0.95812	-0.364726	0.495725	0.803255	1	1.35933	0.495725	0.352491	1	-2.08101	-1.17569	0.0420067	0.268126	-1.0211	-1.17569	0.270299	0.881337	1.05967	-1.17569	0.289501	1	2.04713	0.832419	0.0279512	0.162101	2.05751	0.832419	0.0221741	0.149021	0.0101223	0.832419	1	1	ENSMUSG00000046259	0	0	0	0	0	0	0	0	0	ENSMUSG00000046259	268.343	353.938
ENSMUSG00000097926	-5.61266	-3.20185	0.000217132	0.0177099	-1.46524	-3.20185	0.12277	0.534708	4.11008	-3.20185	0.0386952	0.462854	-1.05318	-3.19541	0.333595	0.947083	-0.605263	-3.19541	0.551176	1	0.447498	-3.19541	0.689567	1	-0.0821061	-3.66342	1	1	0.745288	-3.66342	0.5397	1	0.822106	-3.66342	0.49839	1	ENSMUSG00000097926	0	0	0	0	0	0	0	0	0	ENSMUSG00000097926	6.41089	2.95052
ENSMUSG00000073052	-2.51243	-3.749	0.525813	1	1.26188	-3.749	0.526781	1	3.76149	-3.749	0.058895	0.579151	-2.09576	-4.14554	0.18826	0.700058	-4.27179	-4.14554	0.0386242	0.266743	-2.15515	-4.14554	0.473062	1	-0.0130163	-4.11933	1	1	-0.804975	-4.11933	0.768699	1	-0.775543	-4.11933	0.784569	1	ENSMUSG00000073052	0	0	0	0	0	0	0	0	0	ENSMUSG00000073052	5.28923	2.18806
ENSMUSG00000086960	-2.50286	-3.46136	0.522847	1	-2.37848	-3.46136	0.522847	1	0	-3.46136	1	1	2.14929	-4.54676	0.620402	1	0	-4.54676	1	1	-2.12295	-4.54676	0.50367	1	5.72528	-3.76877	0.00618509	0.0514381	3.60616	-3.76877	0.124135	0.496189	-2.23708	-3.76877	0.161471	1	ENSMUSG00000086960	0	0	0	0	0	0	0	0	0	ENSMUSG00000086960	9.70421	4.55287
ENSMUSG00000019102	-5.27065	-0.445342	0.00106315	0.0494151	-7.92325	-0.445342	3.11e-05	0.000760491	-2.67754	-0.445342	0.131826	0.856445	-0.388993	-3.14423	0.796648	1	-2.31947	-3.14423	0.0280534	0.211116	-1.92859	-3.14423	0.073771	1	-1.29514	-3.24054	0.36268	0.917493	0.0805792	-3.24054	1	1	1.37014	-3.24054	0.36268	1	ENSMUSG00000019102	0	-1	0	0	0	0	0	0	0	ENSMUSG00000019102	0	0
ENSMUSG00000054146	-6.37537	2.07656	0.00189213	0.0715121	-7.04066	2.07656	0.000868581	0.0127181	-0.668034	2.07656	0.718753	1	0.739376	-2.91023	0.511534	1	0.184921	-2.91023	0.962273	1	-0.554178	-2.91023	0.549883	1	1.77163	-3.97733	0.344698	0.8908	0.599838	-3.97733	0.723498	1	-1.17273	-3.97733	0.535148	1	ENSMUSG00000054146	0	0	0	0	0	0	0	0	0	ENSMUSG00000054146	0	0
ENSMUSG00000037086	-0.120447	-4.43277	1	1	0.212817	-4.43277	1	1	0.334843	-4.43277	1	1	-3.00162	-4.3026	0.37221	1	0.584128	-4.3026	0.749125	1	3.55531	-4.3026	0.143621	1	-2.33096	-4.48112	0.80998	1	-0.0418083	-4.48112	1	1	2.24076	-4.48112	0.80998	1	ENSMUSG00000037086	0	0	0	0	0	0	0	0	0	ENSMUSG00000037086	0	0
ENSMUSG00000043747	0.186974	-4.50532	1	1	-2.172	-4.50532	0.606312	1	-2.45461	-4.50532	0.606312	1	2.64946	-4.47616	0.44393	1	1.95046	-4.47616	0.734144	1	-0.69196	-4.47616	0.851318	1	3.39548	-4.64512	0.230657	0.69943	0	-4.64512	1	1	-3.34029	-4.64512	0.230657	1	ENSMUSG00000043747	0	0	0	0	0	0	0	0	0	ENSMUSG00000043747	0	0
ENSMUSG00000029813	2.64253	-1.60452	0.0478498	0.504659	5.34818	-1.60452	4.43e-05	0.00101479	2.72118	-1.60452	0.0132327	0.246321	-6.15059	-0.912996	0.00252391	0.0335001	-6.52645	-0.912996	0.000462086	0.00882045	-0.375573	-0.912996	0.932907	1	-2.08569	-4.5559	0.726998	1	0.200967	-4.5559	1	1	2.23576	-4.5559	0.726998	1	ENSMUSG00000029813	0	0	0	0	0	0	0	0	0	ENSMUSG00000029813	0	0
ENSMUSG00000087621	0.519229	-4.34646	1	1	-0.132631	-4.34646	1	1	-0.650444	-4.34646	0.793146	1	2.13039	-4.61932	0.644403	1	0	-4.61932	1	1	-2.10417	-4.61932	0.526038	1	0	-4.68088	1	1	0	-4.68088	1	1	5.13e-15	-4.68088	1	1	ENSMUSG00000087621	0	0	0	0	0	0	0	0	0	ENSMUSG00000087621	0	0
ENSMUSG00000085861	-0.169976	-4.37276	1	1	-2.97806	-4.37276	0.35395	0.979138	-2.91518	-4.37276	0.35395	1	0.913419	-4.15847	0.580717	1	-1.11198	-4.15847	0.58474	1	-2.02014	-4.15847	0.222096	1	0	-4.48935	1	1	3.08869	-4.48935	0.268591	0.794987	2.91561	-4.48935	0.536532	1	ENSMUSG00000085861	0	0	0	0	0	0	0	0	0	ENSMUSG00000085861	0	0
ENSMUSG00000037884	-0.0418422	-4.51131	1	1	-2.17768	-4.51131	0.598426	1	-2.23219	-4.51131	0.598426	1	-2.45746	-4.54651	0.636098	1	-0.443467	-4.54651	1	1	1.98829	-4.54651	0.740493	1	-2.91375	-4.61625	0.488552	1	-3.03277	-4.61625	0.343705	0.917734	5.13e-15	-4.61625	1	1	ENSMUSG00000037884	0	0	0	0	0	0	0	0	0	ENSMUSG00000037884	0	0
ENSMUSG00000038408	0.262307	-4.27922	1	1	0.827277	-4.27922	0.84489	1	0.576368	-4.27922	0.84489	1	-1.42299	-3.5545	0.430601	1	-0.820872	-3.5545	0.596109	1	0.601318	-3.5545	0.79465	1	0	-4.57176	1	1	0	-4.57176	1	1	5.13e-15	-4.57176	1	1	ENSMUSG00000038408	0	0	0	0	0	0	0	0	0	ENSMUSG00000038408	0	0
ENSMUSG00000040340	0.765672	-4.04633	0.479108	1	0.726379	-4.04633	0.613657	1	-0.0329728	-4.04633	1	1	-4.96209	-3.79789	0.00462036	0.0528597	-0.696934	-3.79789	0.503418	1	4.23321	-3.79789	0.0235497	1	3.25026	-3.20589	0.00100835	0.0118078	1.56263	-3.20589	0.109774	0.456729	-1.69391	-3.20589	0.0439311	1	ENSMUSG00000040340	0	0	0	0	0	0	0	0	0	ENSMUSG00000040340	0	0
ENSMUSG00000085757	1.6839	-4.10368	0.399674	1	0.535566	-4.10368	1	1	-1.13525	-4.10368	0.399674	1	3.15608	-3.65236	0.237591	0.792536	-3.42061	-3.65236	0.239727	0.830642	-6.54889	-3.65236	0.0203148	1	4.19313	-4.25535	0.100607	0.405963	4.71721	-4.25535	0.0440899	0.246538	0.392924	-4.25535	0.910715	1	ENSMUSG00000085757	0	0	0	0	0	0	0	0	0	ENSMUSG00000085757	0	0
ENSMUSG00000036574	-0.172741	-4.51558	1	1	-2.18027	-4.51558	0.594966	1	-2.10431	-4.51558	0.594966	1	0	-4.68415	1	1	0	-4.68415	1	1	0	-4.68415	1	1	0	-4.75693	1	1	0	-4.75693	1	1	5.13e-15	-4.75693	1	1	ENSMUSG00000036574	0	0	0	0	0	0	0	0	0	ENSMUSG00000036574	0	0
ENSMUSG00000027409	0.69852	-3.60422	0.558152	1	0.700961	-3.60422	0.527037	1	0.00579307	-3.60422	1	1	0.172167	-4.25166	1	1	0.772545	-4.25166	0.964166	1	0.598687	-4.25166	0.964166	1	0.405996	-3.6867	0.832164	1	0.541664	-3.6867	0.763734	1	0.132495	-3.6867	1	1	ENSMUSG00000027409	0	0	0	0	0	0	0	0	0	ENSMUSG00000027409	0	0
ENSMUSG00000029248	0.845416	-3.12394	0.526542	1	1.64126	-3.12394	0.185742	0.691352	0.80057	-3.12394	0.467937	1	1.99688	-3.06635	0.0796508	0.411463	0.8223	-3.06635	0.516331	1	-1.1736	-3.06635	0.21333	1	0.189426	-3.59871	1	1	0.400756	-3.59871	0.839752	1	0.207782	-3.59871	0.940718	1	ENSMUSG00000029248	0	0	0	0	0	0	0	0	0	ENSMUSG00000029248	0	0
ENSMUSG00000078635	0.725054	-4.36031	1	1	0.171921	-4.36031	1	1	-0.548945	-4.36031	1	1	-3.00135	-4.42001	0.372709	1	-2.99612	-4.42001	0.275211	0.888564	0	-4.42001	1	1	1.94601	-4.32383	0.31997	0.85701	0.173965	-4.32383	1	1	-1.76572	-4.32383	0.492943	1	ENSMUSG00000078635	0	0	0	0	0	0	0	0	0	ENSMUSG00000078635	0	0
ENSMUSG00000086788	0.357321	-4.36058	1	1	-0.278015	-4.36058	1	1	-0.635089	-4.36058	1	1	4.92719	-3.92025	0.0244843	0.184927	4.06668	-3.92025	0.0712377	0.404399	-0.853932	-3.92025	0.593497	1	1.67462	-1.95079	0.113453	0.440379	2.039	-1.95079	0.0465368	0.256805	0.362579	-1.95079	0.760572	1	ENSMUSG00000086788	0	0	0	0	0	0	0	0	0	ENSMUSG00000086788	0	0
ENSMUSG00000085800	0.000139442	-4.42743	1	1	0.427063	-4.42743	1	1	0.430812	-4.42743	1	1	2.666	-4.54313	0.46745	1	2.00596	-4.54313	0.748789	1	-0.653071	-4.54313	0.85543	1	0	-4.68775	1	1	0	-4.68775	1	1	5.13e-15	-4.68775	1	1	ENSMUSG00000085800	0	0	0	0	0	0	0	0	0	ENSMUSG00000085800	0	0
ENSMUSG00000087653	0.249159	-4.15311	1	1	0.0540295	-4.15311	1	1	-0.193881	-4.15311	1	1	0.0807716	-4.00564	1	1	0.367473	-4.00564	0.844957	1	0.286295	-4.00564	1	1	-4.02861	-4.32901	0.216753	0.671534	-1.18385	-4.32901	0.56241	1	2.80088	-4.32901	0.564884	1	ENSMUSG00000087653	0	0	0	0	0	0	0	0	0	ENSMUSG00000087653	0	0
ENSMUSG00000082488	0.223404	-4.50646	1	1	-2.13608	-4.50646	0.606325	1	-2.45463	-4.50646	0.606325	1	0	-4.68415	1	1	0	-4.68415	1	1	0	-4.68415	1	1	0	-4.8252	1	1	0	-4.8252	1	1	5.13e-15	-4.8252	1	1	ENSMUSG00000082488	0	0	0	0	0	0	0	0	0	ENSMUSG00000082488	0	0
ENSMUSG00000085860	2.0991	-4.12263	0.142882	0.841133	0.0461304	-4.12263	1	1	-2.04716	-4.12263	0.142882	0.888006	4.81669	-4.20544	0.0185415	0.15094	0	-4.20544	1	1	-4.78437	-4.20544	0.0073667	0.610731	-2.32322	-4.67888	0.793234	1	-2.43198	-4.67888	0.629851	1	5.13e-15	-4.67888	1	1	ENSMUSG00000085860	0	0	0	0	0	0	0	0	0	ENSMUSG00000085860	0	0
ENSMUSG00000060424	-0.138582	-4.51672	1	1	-2.14729	-4.51672	0.593805	1	-2.10506	-4.51672	0.593805	1	0	-4.61396	1	1	2.09007	-4.61396	0.758949	1	2.06895	-4.61396	0.758949	1	-2.92444	-4.61373	0.615983	1	-3.04334	-4.61373	0.348214	0.924373	5.13e-15	-4.61373	1	1	ENSMUSG00000060424	0	0	0	0	0	0	0	0	0	ENSMUSG00000060424	0	0
ENSMUSG00000085555	-0.841232	-4.43616	0.815861	1	-2.96428	-4.43616	0.41162	1	-2.23268	-4.43616	0.607747	1	0	-4.6096	1	1	2.29407	-4.6096	0.766922	1	2.27237	-4.6096	0.766922	1	-2.9274	-4.62071	0.596067	1	-3.04635	-4.62071	0.327726	0.895665	5.13e-15	-4.62071	1	1	ENSMUSG00000085555	0	0	0	0	0	0	0	0	0	ENSMUSG00000085555	0	0
ENSMUSG00000013562	0.821338	-3.60205	0.53368	1	1.46206	-3.60205	0.244511	0.79936	0.647616	-3.60205	0.546526	1	0.521772	-3.4214	0.692712	1	0.821066	-3.4214	0.464391	1	0.299212	-3.4214	0.81454	1	-2.93771	-4.37942	0.444051	1	-0.783986	-4.37942	1	1	2.11739	-4.37942	1	1	ENSMUSG00000013562	0	0	0	0	0	0	0	0	0	ENSMUSG00000013562	0	0
ENSMUSG00000049902	0.648264	-4.44123	1	1	-2.21754	-4.44123	0.553344	1	-2.95986	-4.44123	0.330016	1	0	-4.61228	1	1	0	-4.61228	1	1	0	-4.61228	1	1	0	-4.68014	1	1	3.17584	-4.68014	0.333318	0.90326	3.00183	-4.68014	0.601537	1	ENSMUSG00000049902	0	0	0	0	0	0	0	0	0	ENSMUSG00000049902	0	0
ENSMUSG00000054165	1.30013	-4.29201	0.622423	1	0.218864	-4.29201	1	1	-1.07528	-4.29201	0.622423	1	-2.20861	-3.81583	0.231115	0.782922	-0.416948	-3.81583	0.783038	1	1.78702	-3.81583	0.364753	1	3.1309	-3.74909	0.0172555	0.113104	1.773	-3.74909	0.329478	0.89808	-1.3762	-3.74909	0.249176	1	ENSMUSG00000054165	0	0	0	0	0	0	0	0	0	ENSMUSG00000054165	0	0
ENSMUSG00000079001	0.223364	-4.50646	1	1	-2.13609	-4.50646	0.606307	1	-2.45461	-4.50646	0.606307	1	0	-4.55805	1	1	1.97101	-4.55805	0.706304	1	1.9502	-4.55805	0.706304	1	0	-4.68861	1	1	0	-4.68861	1	1	5.13e-15	-4.68861	1	1	ENSMUSG00000079001	0	0	0	0	0	0	0	0	0	ENSMUSG00000079001	0	0
ENSMUSG00000085940	3.53157	-1.86617	0.0632669	0.578983	1.76137	-1.86617	0.330686	0.944798	-1.76484	-1.86617	0.30305	1	5.48162	-2.956	0.0336633	0.230133	-0.0457535	-2.956	1	1	-5.51975	-2.956	0.0130646	0.856448	0	-4.8252	1	1	0	-4.8252	1	1	5.13e-15	-4.8252	1	1	ENSMUSG00000085940	0	0	0	0	0	0	0	0	0	ENSMUSG00000085940	0	0
ENSMUSG00000068046	0.956735	-4.40666	0.766245	1	-2.19038	-4.40666	0.554967	1	-3.24018	-4.40666	0.211165	1	1.82332	-4.64554	1	1	0	-4.64554	1	1	-1.8	-4.64554	0.888889	1	0	-4.8252	1	1	0	-4.8252	1	1	5.13e-15	-4.8252	1	1	ENSMUSG00000068046	0	0	0	0	0	0	0	0	0	ENSMUSG00000068046	0	0
ENSMUSG00000086687	-1.0768	-4.42745	0.775037	1	-3.19443	-4.42745	0.224404	0.765211	-2.22897	-4.42745	0.563091	1	-0.804351	-4.13073	1	1	0.947978	-4.13073	0.497129	1	1.74787	-4.13073	0.172795	1	0	-4.69214	1	1	0	-4.69214	1	1	5.13e-15	-4.69214	1	1	ENSMUSG00000086687	0	0	0	0	0	0	0	0	0	ENSMUSG00000086687	0	0
ENSMUSG00000096197	0.237191	-4.28312	1	1	0.0394421	-4.28312	1	1	-0.19654	-4.28312	1	1	-3.61427	-4.37557	0.104397	0.491291	-1.54079	-4.37557	0.374432	1	2.04694	-4.37557	0.644652	1	-0.0220907	-4.3142	1	1	0.967783	-4.3142	0.636915	1	0.977567	-4.3142	0.87122	1	ENSMUSG00000096197	0	0	0	0	0	0	0	0	0	ENSMUSG00000096197	0	0
ENSMUSG00000085676	-0.393414	-4.502	1	1	-2.52578	-4.502	0.611818	1	-2.23286	-4.502	0.611818	1	0	-4.68415	1	1	0	-4.68415	1	1	0	-4.68415	1	1	-3.32746	-4.17522	0.490245	1	-0.196749	-4.17522	1	1	3.07898	-4.17522	0.490245	1	ENSMUSG00000085676	0	0	0	0	0	0	0	0	0	ENSMUSG00000085676	0	0
ENSMUSG00000090220	-0.42539	-4.50136	1	1	-2.55746	-4.50136	0.61316	1	-2.23291	-4.50136	0.61316	1	-2.99218	-4.55383	0.471582	1	-2.98697	-4.55383	0.360731	1	0	-4.55383	1	1	0	-4.8252	1	1	0	-4.8252	1	1	5.13e-15	-4.8252	1	1	ENSMUSG00000090220	0	0	0	0	0	0	0	0	0	ENSMUSG00000090220	0	0
ENSMUSG00000012042	-1.66538	-4.07595	0.293633	1	0.380008	-4.07595	1	1	2.0428	-4.07595	0.163093	0.935108	-0.774481	-4.04677	0.772528	1	-0.337666	-4.04677	0.812891	1	0.434741	-4.04677	1	1	1.59365	-3.67304	0.374167	0.935551	2.00455	-3.67304	0.181944	0.632604	0.387936	-3.67304	1	1	ENSMUSG00000012042	0	0	0	0	0	0	0	0	0	ENSMUSG00000012042	0	0
ENSMUSG00000038199	1.12618	-4.30101	0.691994	1	0.221074	-4.30101	1	1	-0.89897	-4.30101	0.691994	1	2.67799	-4.60782	0.486706	1	0	-4.60782	1	1	-2.65008	-4.60782	0.3742	1	-2.05888	-4.68831	0.765672	1	-2.16438	-4.68831	0.603563	1	5.13e-15	-4.68831	1	1	ENSMUSG00000038199	0	0	0	0	0	0	0	0	0	ENSMUSG00000038199	0	0
ENSMUSG00000092602	0.54049	-3.81983	0.719964	1	0.761519	-3.81983	0.607427	1	0.225537	-3.81983	0.885828	1	1.27504	-3.75129	0.466705	1	1.44787	-3.75129	0.416752	1	0.173025	-3.75129	1	1	-3.93938	-3.6105	0.123626	0.466049	0.246172	-3.6105	0.892813	1	4.1271	-3.6105	0.0948522	1	ENSMUSG00000092602	0	0	0	0	0	0	0	0	0	ENSMUSG00000092602	0	0
ENSMUSG00000086209	-0.529882	-4.50629	1	1	-2.52408	-4.50629	0.610127	1	-2.09507	-4.50629	0.610127	1	2.37359	-4.48487	0.611463	1	1.96212	-4.48487	0.717625	1	-0.405237	-4.48487	1	1	-0.291878	-4.26151	1	1	-1.19798	-4.26151	0.366886	0.952007	-0.894176	-4.26151	0.593773	1	ENSMUSG00000086209	0	0	0	0	0	0	0	0	0	ENSMUSG00000086209	0	0
ENSMUSG00000086025	1.13958	-3.99202	0.438212	1	0.587017	-3.99202	0.786818	1	-0.546214	-3.99202	0.730834	1	0	-4.55137	1	1	2.78765	-4.55137	0.462477	1	2.76397	-4.55137	0.576762	1	-2.06429	-4.62324	0.756857	1	-2.16992	-4.62324	0.595236	1	5.13e-15	-4.62324	1	1	ENSMUSG00000086025	0	0	0	0	0	0	0	0	0	ENSMUSG00000086025	0	0
ENSMUSG00000050526	1.31263	-4.3654	0.483963	1	-2.17791	-4.3654	0.564902	1	-3.58279	-4.3654	0.156167	0.917175	1.10574	-4.31801	0.677082	1	0.371342	-4.31801	0.9668	1	-0.732203	-4.31801	0.686581	1	0	-4.75693	1	1	0	-4.75693	1	1	5.13e-15	-4.75693	1	1	ENSMUSG00000050526	0	0	0	0	0	0	0	0	0	ENSMUSG00000050526	0	0
ENSMUSG00000042525	-0.562807	-4.50565	1	1	-2.55576	-4.50565	0.611683	1	-2.09418	-4.50565	0.611683	1	0	-4.68415	1	1	0	-4.68415	1	1	0	-4.68415	1	1	0	-4.6144	1	1	3.22411	-4.6144	0.214268	0.697446	3.04959	-4.6144	0.336138	1	ENSMUSG00000042525	0	0	0	0	0	0	0	0	0	ENSMUSG00000042525	0	0
ENSMUSG00000086892	-1.09606	-4.42633	0.774924	1	-3.21352	-4.42633	0.22423	0.76483	-2.22896	-4.42633	0.562984	1	0	-4.61792	1	1	1.93682	-4.61792	0.756376	1	1.91618	-4.61792	0.756376	1	0	-4.54457	1	1	0	-4.54457	1	1	5.13e-15	-4.54457	1	1	ENSMUSG00000086892	0	0	0	0	0	0	0	0	0	ENSMUSG00000086892	0	0
ENSMUSG00000086822	0.648261	-4.44123	1	1	-2.21755	-4.44123	0.553327	1	-2.95988	-4.44123	0.329991	1	-7.86693	-2.5621	0.0120031	0.10982	-4.34332	-2.5621	0.0448437	0.295505	3.49254	-2.5621	0.320959	1	0	-3.55949	1	1	0	-3.55949	1	1	5.13e-15	-3.55949	1	1	ENSMUSG00000086822	0	0	0	0	0	0	0	0	0	ENSMUSG00000086822	0	0
ENSMUSG00000021566	4.76169	-1.91767	0.0172266	0.286135	3.84696	-1.91767	0.0530987	0.308145	-0.897542	-1.91767	0.603048	1	6.9004	-3.38597	0.0165091	0.139102	0	-3.38597	1	1	-6.86712	-3.38597	0.00607718	0.54971	1.42272	-4.01591	0.56625	1	2.47827	-4.01591	0.0889203	0.397113	1.03015	-4.01591	0.532242	1	ENSMUSG00000021566	0	0	0	0	0	0	0	0	0	ENSMUSG00000021566	0	0
ENSMUSG00000085004	-0.474761	-4.50449	1	1	-2.52479	-4.50449	0.610827	1	-2.15074	-4.50449	0.610827	1	0	-4.68415	1	1	0	-4.68415	1	1	0	-4.68415	1	1	0	-4.8252	1	1	0	-4.8252	1	1	5.13e-15	-4.8252	1	1	ENSMUSG00000085004	0	0	0	0	0	0	0	0	0	ENSMUSG00000085004	0	0
ENSMUSG00000085427	1.65587	-4.04929	0.39923	1	1.19942	-4.04929	0.564635	1	-0.438063	-4.04929	0.863317	1	3.44259	-3.74299	0.122154	0.541834	0.781309	-3.74299	0.847398	1	-2.65787	-3.74299	0.166105	1	-2.06432	-4.62324	0.756812	1	-2.16995	-4.62324	0.595194	1	5.13e-15	-4.62324	1	1	ENSMUSG00000085427	0	0	0	0	0	0	0	0	0	ENSMUSG00000085427	0	0
ENSMUSG00000086199	1.25468	-4.36776	0.604515	1	-2.18129	-4.36776	0.562116	1	-3.52831	-4.36776	0.151735	0.907348	3.22606	-4.48428	0.351852	0.973273	2.00816	-4.48428	0.743055	1	-1.20883	-4.48428	0.68787	1	3.03549	-4.42104	0.252131	0.740096	3.10768	-4.42104	0.227802	0.722383	-0.0481194	-4.42104	0.995858	1	ENSMUSG00000086199	0	0	0	0	0	0	0	0	0	ENSMUSG00000086199	0	0
ENSMUSG00000020887	0.474712	-4.17062	0.630886	1	0.0304462	-4.17062	1	1	-0.442996	-4.17062	0.794936	1	-0.645256	-4.36929	1	1	-3.01305	-4.36929	0.290138	0.913995	-2.34602	-4.36929	0.478948	1	-0.663222	-4.22157	0.792352	1	-1.41917	-4.22157	0.405353	1	-0.734186	-4.22157	0.801995	1	ENSMUSG00000020887	0	0	0	0	0	0	0	0	0	ENSMUSG00000020887	0	0
ENSMUSG00000087125	1.92908	-3.68179	0.24773	1	2.7642	-3.68179	0.060582	0.337574	0.859805	-3.68179	0.428933	1	0.432848	-3.35436	0.850342	1	2.24485	-3.35436	0.0255304	0.197376	1.81097	-3.35436	0.0444611	1	0.470812	-4.06516	0.935759	1	-0.909178	-4.06516	0.810041	1	-1.35995	-4.06516	0.631773	1	ENSMUSG00000087125	0	0	0	0	0	0	0	0	0	ENSMUSG00000087125	0	0
ENSMUSG00000092201	-0.120046	-4.51379	1	1	-2.17919	-4.51379	0.5964	1	-2.15574	-4.51379	0.5964	1	0	-4.68415	1	1	0	-4.68415	1	1	0	-4.68415	1	1	0	-4.8252	1	1	0	-4.8252	1	1	5.13e-15	-4.8252	1	1	ENSMUSG00000092201	0	0	0	0	0	0	0	0	0	ENSMUSG00000092201	0	0
ENSMUSG00000085843	1.2694	-4.36709	0.61033	1	-2.17744	-4.36709	0.565292	1	-3.53911	-4.36709	0.156791	0.918628	-2.01069	-3.79689	0.092324	0.452604	-0.607564	-3.79689	0.459931	1	1.39878	-3.79689	0.392235	1	0	-4.33005	1	1	2.59986	-4.33005	0.343795	0.917802	2.4409	-4.33005	0.721837	1	ENSMUSG00000085843	0	0	0	0	0	0	0	0	0	ENSMUSG00000085843	0	0
ENSMUSG00000050296	1.62544	-4.09195	0.349154	1	1.6278	-4.09195	0.349154	0.972774	0.0225463	-4.09195	1	1	-2.43801	-4.30899	0.602566	1	1.2773	-4.30899	0.599181	1	3.68497	-4.30899	0.179989	1	0	-4.60909	1	1	0	-4.60909	1	1	5.13e-15	-4.60909	1	1	ENSMUSG00000050296	0	0	0	0	0	0	0	0	0	ENSMUSG00000050296	0	0
ENSMUSG00000097851	0.73569	-4.44059	1	1	-2.13202	-4.44059	0.61115	1	-2.96043	-4.44059	0.416726	1	0	-4.61955	1	1	1.34457	-4.61955	1	1	1.32761	-4.61955	1	1	0	-4.78774	1	1	0	-4.78774	1	1	5.13e-15	-4.78774	1	1	ENSMUSG00000097851	0	0	0	0	0	0	0	0	0	ENSMUSG00000097851	0	0
ENSMUSG00000096931	-0.384481	-4.22519	1	1	-0.0659895	-4.22519	1	1	0.317614	-4.22519	1	1	-1.21619	-3.78943	0.390058	1	-2.29415	-3.78943	0.140929	0.618481	-1.07614	-3.78943	0.536027	1	1.54109	-4.20579	0.417952	0.995319	0.0153372	-4.20579	1	1	-1.51842	-4.20579	0.567614	1	ENSMUSG00000096931	0	0	0	0	0	0	0	0	0	ENSMUSG00000096931	0	0
ENSMUSG00000097912	-0.138581	-4.51672	1	1	-2.14729	-4.51672	0.593806	1	-2.10506	-4.51672	0.593806	1	4.19232	-4.18099	0.244954	0.804173	3.18161	-4.18099	0.423179	1	-1.00371	-4.18099	0.714797	1	-0.0937019	-4.55246	1	1	-0.794216	-4.55246	1	1	-0.683953	-4.55246	0.809975	1	ENSMUSG00000097912	0	0	0	0	0	0	0	0	0	ENSMUSG00000097912	0	0
ENSMUSG00000097028	-0.883652	-3.86953	1	1	2.27821	-3.86953	0.191649	0.703845	3.16968	-3.86953	0.104584	0.768765	2.37356	-4.28937	0.60974	1	3.0266	-4.28937	0.375888	1	0.65594	-4.28937	0.967885	1	3.48014	-2.00553	1.9e-09	1.27e-07	3.8521	-2.00553	3.87e-12	6.75e-10	0.36538	-2.00553	0.456103	1	ENSMUSG00000097028	0	0	0	0	0	0	1	1	0	ENSMUSG00000097028	0	0
ENSMUSG00000097881	-0.162287	-4.496	1	1	-2.53607	-4.496	0.622688	1	-2.47384	-4.496	0.622688	1	-0.979842	-4.30409	0.807812	1	-1.17281	-4.30409	0.646181	1	-0.19261	-4.30409	1	1	0	-4.67877	1	1	2.33977	-4.67877	0.621548	1	2.1835	-4.67877	0.784571	1	ENSMUSG00000097881	0	0	0	0	0	0	0	0	0	ENSMUSG00000097881	0	0
ENSMUSG00000097575	-0.0856759	-4.51492	1	1	-2.14551	-4.51492	0.595723	1	-2.15599	-4.51492	0.595723	1	0.755394	-4.30157	0.826123	1	0.287089	-4.30157	0.972726	1	-0.4669	-4.30157	0.841642	1	-2.94025	-4.50061	0.528111	1	-3.0594	-4.50061	0.260493	0.780132	5.13e-15	-4.50061	1	1	ENSMUSG00000097575	0	0	0	0	0	0	0	0	0	ENSMUSG00000097575	0	0
ENSMUSG00000097683	-1.11008	-4.22925	0.420635	1	-3.98533	-4.22925	0.0617799	0.341809	-2.99083	-4.22925	0.323371	1	-1.29223	-4.42585	0.499032	1	-3.43251	-4.42585	0.173746	0.69471	-2.11933	-4.42585	0.507692	1	-0.129017	-4.07653	1	1	1.41267	-4.07653	0.369284	0.955895	1.52604	-4.07653	0.416908	1	ENSMUSG00000097683	0	0	0	0	0	0	0	0	0	ENSMUSG00000097683	0	0
ENSMUSG00000097172	2.57956	-3.81136	0.141697	0.838026	1.96964	-3.81136	0.205121	0.730713	-0.585984	-3.81136	0.704532	1	5.38543	-4.06614	0.0552857	0.323124	2.98265	-4.06614	0.420767	1	-2.3941	-4.06614	0.220254	1	0	-4.55191	1	1	3.78669	-4.55191	0.205621	0.680494	3.60502	-4.55191	0.391321	1	ENSMUSG00000097172	0	0	0	0	0	0	0	0	0	ENSMUSG00000097172	0	0
ENSMUSG00000097486	0.361785	-4.43143	1	1	-2.48999	-4.43143	0.56742	1	-2.94822	-4.43143	0.35113	1	-2.45239	-4.54002	0.626255	1	-2.44757	-4.54002	0.509103	1	0	-4.54002	1	1	-3.01816	-4.50455	0.405849	0.981412	-3.13782	-4.50455	0.269135	0.795734	5.13e-15	-4.50455	1	1	ENSMUSG00000097486	0	0	0	0	0	0	0	0	0	ENSMUSG00000097486	0	0
ENSMUSG00000097744	-1.11756	-4.43054	0.77154	1	-3.17724	-4.43054	0.219033	0.754699	-2.17105	-4.43054	0.559803	1	-2.30019	-4.13182	0.167489	0.65672	-0.93524	-4.13182	0.642722	1	1.3606	-4.13182	0.445071	1	-2.05411	-4.6823	0.773948	1	0.182332	-4.6823	1	1	2.18551	-4.6823	0.773948	1	ENSMUSG00000097744	0	0	0	0	0	0	0	0	0	ENSMUSG00000097744	0	0
ENSMUSG00000097465	0.762918	-4.41352	0.874657	1	-2.55064	-4.41352	0.640367	1	-3.41087	-4.41352	0.285276	1	0	-4.62117	1	1	0	-4.62117	1	1	0	-4.62117	1	1	-0.794283	-4.36172	0.728147	1	-0.291822	-4.36172	1	1	0.503483	-4.36172	1	1	ENSMUSG00000097465	0	0	0	0	0	0	0	0	0	ENSMUSG00000097465	0	0
ENSMUSG00000070980	-1.15598	-4.4323	0.770002	1	-3.17673	-4.4323	0.216715	0.75111	-2.13221	-4.4323	0.55838	1	3.1033	-4.41624	0.257476	0.826647	0	-4.41624	1	1	-3.07358	-4.41624	0.176463	1	-2.13635	-4.43327	0.678462	1	0.116654	-4.43327	1	1	2.20331	-4.43327	0.678462	1	ENSMUSG00000070980	0	0	0	0	0	0	0	0	0	ENSMUSG00000070980	0	0
ENSMUSG00000096930	-1.15597	-4.4323	0.769995	1	-3.17673	-4.4323	0.216704	0.75111	-2.13221	-4.4323	0.558373	1	3.10329	-4.41624	0.257483	0.826647	0	-4.41624	1	1	-3.07358	-4.41624	0.176469	1	-2.13634	-4.43327	0.678468	1	0.116662	-4.43327	1	1	2.20331	-4.43327	0.678468	1	ENSMUSG00000096930	0	0	0	0	0	0	0	0	0	ENSMUSG00000096930	0	0
ENSMUSG00000074206	0.832214	-2.72727	0.424101	1	2.2141	-2.72727	0.0358997	0.232916	1.38587	-2.72727	0.168924	0.944601	-1.92669	-3.42099	0.143989	0.599086	-3.29508	-3.42099	0.0265143	0.202932	-1.36465	-3.42099	0.4431	1	-0.687494	-2.56463	0.46899	1	-0.533755	-2.56463	0.501449	1	0.154518	-2.56463	1	1	ENSMUSG00000074206	0	0	0	0	0	0	0	0	0	ENSMUSG00000074206	0	0
ENSMUSG00000031448	-0.0418764	-4.51131	1	1	-2.17771	-4.51131	0.598384	1	-2.23219	-4.51131	0.598384	1	0	-4.61792	1	1	1.93684	-4.61792	0.756329	1	1.9162	-4.61792	0.756329	1	3.08222	-4.67492	0.330986	0.870217	0	-4.67492	1	1	-3.02882	-4.67492	0.330986	1	ENSMUSG00000031448	0	0	0	0	0	0	0	0	0	ENSMUSG00000031448	0	0
ENSMUSG00000050089	0.432959	-4.07316	1	1	2.13353	-4.07316	0.216853	0.751212	1.72057	-4.07316	0.178001	0.966331	-3.82555	-4.26691	0.130434	0.564535	-1.0295	-4.26691	0.420628	1	2.7668	-4.26691	0.456348	1	0.376827	-3.25783	0.712672	1	-1.48576	-3.25783	0.123026	0.493405	-1.85616	-3.25783	0.0764386	1	ENSMUSG00000050089	0	0	0	0	0	0	0	0	0	ENSMUSG00000050089	0	0
ENSMUSG00000038641	-0.0856967	-4.51492	1	1	-2.14554	-4.51492	0.595687	1	-2.156	-4.51492	0.595687	1	-4.44908	-4.20571	0.0882799	0.439653	-4.44341	-4.20571	0.0473021	0.306011	0	-4.20571	1	1	-2.24342	-4.49565	0.693464	1	-2.35067	-4.49565	0.536464	1	5.13e-15	-4.49565	1	1	ENSMUSG00000038641	0	0	0	0	0	0	0	0	0	ENSMUSG00000038641	0	0
ENSMUSG00000096958	0.456887	-4.54766	1	1	-1.6494	-4.54766	1	1	-2.18438	-4.54766	0.547496	1	-1.50997	-4.65035	1	1	-1.50607	-4.65035	0.888889	1	0	-4.65035	1	1	2.1643	-4.71681	0.857143	1	0	-4.71681	1	1	-2.11761	-4.71681	0.857143	1	ENSMUSG00000096958	0	0	0	0	0	0	0	0	0	ENSMUSG00000096958	0	0
ENSMUSG00000097117	-0.194403	-4.49535	1	1	-2.56998	-4.49535	0.624714	1	-2.47602	-4.49535	0.624714	1	0	-4.68415	1	1	0	-4.68415	1	1	0	-4.68415	1	1	0	-4.8252	1	1	0	-4.8252	1	1	5.13e-15	-4.8252	1	1	ENSMUSG00000097117	0	0	0	0	0	0	0	0	0	ENSMUSG00000097117	0	0
ENSMUSG00000070385	0.704884	-4.28846	1	1	1.06353	-4.28846	0.794661	1	0.373357	-4.28846	1	1	-3.73466	-4.15828	0.0928892	0.454734	-0.0307705	-4.15828	1	1	3.67286	-4.15828	0.0972781	1	2.8079	-3.76625	0.170956	0.577295	2.64771	-3.76625	0.1733	0.61399	-0.184582	-3.76625	0.951048	1	ENSMUSG00000070385	0	0	0	0	0	0	0	0	0	ENSMUSG00000070385	0	0
ENSMUSG00000053961	-0.834263	-4.35521	1	1	-0.38237	-4.35521	1	1	0.442215	-4.35521	1	1	-4.64941	-4.2252	0.0515695	0.308522	-2.61721	-4.2252	0.134875	0.602098	2.00554	-4.2252	0.702427	1	-2.04979	-4.62673	0.781865	1	-2.15508	-4.62673	0.618961	1	5.13e-15	-4.62673	1	1	ENSMUSG00000053961	0	0	0	0	0	0	0	0	0	ENSMUSG00000053961	0	0
ENSMUSG00000066510	-1.3812	-4.33969	0.607068	1	-1.10388	-4.33969	0.704623	1	0.261601	-4.33969	1	1	-1.20974	-4.36157	0.517909	1	-1.25022	-4.36157	0.562929	1	-0.0406678	-4.36157	1	1	2.80374	-4.48516	0.45822	1	3.22089	-4.48516	0.257421	0.774631	0.295047	-4.48516	1	1	ENSMUSG00000066510	0	0	0	0	0	0	0	0	0	ENSMUSG00000066510	0	0
ENSMUSG00000029517	-0.081135	-3.47735	1	1	-0.873919	-3.47735	0.341191	0.960099	-0.795866	-3.47735	0.370327	1	0.397218	-3.76763	0.877372	1	0.332273	-3.76763	0.980478	1	-0.0647761	-3.76763	1	1	-4.41125	-4.27138	0.0911749	0.379388	-2.31139	-4.27138	0.186093	0.641607	2.07485	-4.27138	1	1	ENSMUSG00000029517	0	0	0	0	0	0	0	0	0	ENSMUSG00000029517	0	0
ENSMUSG00000031635	-0.542134	-4.42131	1	1	0.0445373	-4.42131	1	1	0.585444	-4.42131	0.759405	1	0.460848	-3.72474	0.782284	1	0.906336	-3.72474	0.44719	1	0.445231	-3.72474	0.785035	1	-3.00324	-4.61353	0.492694	1	-0.771004	-4.61353	0.776819	1	2.19537	-4.61353	0.724286	1	ENSMUSG00000031635	0	0	0	0	0	0	0	0	0	ENSMUSG00000031635	0	0
ENSMUSG00000032503	0.217404	-3.9138	1	1	0.562073	-3.9138	0.568005	1	0.347739	-3.9138	0.743017	1	-0.815264	-3.7858	0.587892	1	-1.32182	-3.7858	0.213282	0.778798	-0.506096	-3.7858	0.624871	1	-3.95948	-4.25919	0.211085	0.661179	-0.901107	-4.25919	0.662051	1	3.01161	-4.25919	0.534579	1	ENSMUSG00000032503	0	0	0	0	0	0	0	0	0	ENSMUSG00000032503	0	0
ENSMUSG00000034768	1.30626	-2.6482	0.249255	1	2.33952	-2.6482	0.0378779	0.242253	1.03836	-2.6482	0.304667	1	3.69	-1.96786	2.66e-06	0.000109101	3.72385	-1.96786	1.34e-06	6.33e-05	0.0341858	-1.96786	0.990218	1	0.752064	-4.36515	1	1	1.91537	-4.36515	0.20552	0.680435	1.13782	-4.36515	0.486441	1	ENSMUSG00000034768	0	0	0	1	1	0	0	0	0	ENSMUSG00000034768	0	0
ENSMUSG00000038997	1.65255	-3.99667	0.315503	1	-0.541295	-3.99667	1	1	-2.1993	-3.99667	0.215521	1	1.54814	-4.03463	0.536062	1	2.16983	-4.03463	0.287466	0.908946	0.621742	-4.03463	0.770262	1	0.672421	-4.16556	1	1	1.97112	-4.16556	0.164406	0.593667	1.27196	-4.16556	0.40224	1	ENSMUSG00000038997	0	0	0	0	0	0	0	0	0	ENSMUSG00000038997	0	0
ENSMUSG00000020884	1.69087	-3.40418	0.459883	1	3.58436	-3.40418	0.0635174	0.3478	1.91786	-3.40418	0.234119	1	-2.95707	-4.3758	0.407565	1	0.407014	-4.3758	0.887839	1	3.33393	-4.3758	0.283723	1	-3.04279	-4.54973	0.383201	0.94761	-0.520726	-4.54973	1	1	2.48197	-4.54973	0.7398	1	ENSMUSG00000020884	0	0	0	0	0	0	0	0	0	ENSMUSG00000020884	0	0
ENSMUSG00000006269	-1.12114	-4.13856	0.609349	1	-4.4642	-4.13856	0.0880081	0.431225	-3.45969	-4.13856	0.228579	1	-5.23102	-3.97768	0.0303956	0.214485	-3.25659	-3.97768	0.0725918	0.409324	1.94784	-3.97768	0.709213	1	0	-4.68461	1	1	0	-4.68461	1	1	5.13e-15	-4.68461	1	1	ENSMUSG00000006269	0	0	0	0	0	0	0	0	0	ENSMUSG00000006269	0	0
ENSMUSG00000091523	0.914244	-4.27498	0.776542	1	0.0106163	-4.27498	1	1	-0.900588	-4.27498	0.875857	1	-3.28806	-2.87905	0.170304	0.662797	-3.68028	-2.87905	0.0932016	0.478491	-0.391947	-2.87905	0.847644	1	-4.0103	-3.8213	0.214711	0.667828	-1.04957	-3.8213	0.528476	1	2.91528	-3.8213	0.537401	1	ENSMUSG00000091523	0	0	0	0	0	0	0	0	0	ENSMUSG00000091523	0	0
ENSMUSG00000087334	-0.786751	-4.29368	0.59761	1	-3.66172	-4.29368	0.061999	0.342526	-2.98805	-4.29368	0.292584	1	-1.05815	-4.29961	0.689782	1	-0.662776	-4.29961	0.696224	1	0.393366	-4.29961	1	1	-2.04622	-4.68094	0.788762	1	-2.15141	-4.68094	0.62556	1	5.13e-15	-4.68094	1	1	ENSMUSG00000087334	0	0	0	0	0	0	0	0	0	ENSMUSG00000087334	0	0
ENSMUSG00000035201	-0.478226	-4.36363	1	1	0.0357396	-4.36363	1	1	0.512127	-4.36363	1	1	3.04638	-3.60992	0.0638393	0.355896	3.48519	-3.60992	0.0238155	0.188148	0.4403	-3.60992	0.800871	1	0.762203	-4.22352	1	1	2.03998	-4.22352	0.207566	0.684485	1.25072	-4.22352	0.45468	1	ENSMUSG00000035201	0	0	0	0	0	0	0	0	0	ENSMUSG00000035201	0	0
ENSMUSG00000073779	0.674043	-3.79191	0.627297	1	-0.693419	-3.79191	0.850039	1	-1.37178	-3.79191	0.324443	1	-0.637711	-4.35645	1	1	-0.280253	-4.35645	0.993471	1	0.355631	-4.35645	1	1	-2.25404	-4.39064	0.716491	1	-2.36155	-4.39064	0.55759	1	5.13e-15	-4.39064	1	1	ENSMUSG00000073779	0	0	0	0	0	0	0	0	0	ENSMUSG00000073779	0	0
ENSMUSG00000085532	0.741257	-4.17607	1	1	1.68276	-4.17607	0.342803	0.962722	0.96124	-4.17607	0.609299	1	0.513726	-4.15984	0.835688	1	-0.32403	-4.15984	1	1	-0.835938	-4.15984	0.631947	1	0.411382	-3.67439	0.803305	1	-1.49731	-3.67439	0.324876	0.891093	-1.89343	-3.67439	0.20087	1	ENSMUSG00000085532	0	0	0	0	0	0	0	0	0	ENSMUSG00000085532	0	0
ENSMUSG00000085041	-0.425337	-4.50136	1	1	-2.55741	-4.50136	0.613114	1	-2.23291	-4.50136	0.613114	1	0	-4.43153	1	1	3.01492	-4.43153	0.331976	0.976626	2.99083	-4.43153	0.331976	1	3.07967	-4.60751	0.325226	0.864634	2.34105	-4.60751	0.615206	1	-0.841533	-4.60751	0.81257	1	ENSMUSG00000085041	0	0	0	0	0	0	0	0	0	ENSMUSG00000085041	0	0
ENSMUSG00000079031	4.72281	-2.57535	0.0106789	0.215394	2.30954	-2.57535	0.283086	0.870198	-2.38977	-2.57535	0.119558	0.818444	3.58062	-4.17325	0.0708392	0.379984	0.544082	-4.17325	1	1	-3.02889	-4.17325	0.0673328	1	0.638734	-4.45617	0.942864	1	-1.54787	-4.45617	0.47457	1	-2.14027	-4.45617	0.328551	1	ENSMUSG00000079031	0	0	0	0	0	0	0	0	0	ENSMUSG00000079031	0	0
ENSMUSG00000084938	-2.02394	-4.26764	0.220434	0.984977	-1.63443	-4.26764	0.368705	0.999937	0.369141	-4.26764	1	1	-1.30067	-4.00224	0.68721	1	-0.0450073	-4.00224	1	1	1.25183	-4.00224	0.632686	1	0	-4.68615	1	1	2.34293	-4.68615	0.606085	1	2.1866	-4.68615	0.768334	1	ENSMUSG00000084938	0	0	0	0	0	0	0	0	0	ENSMUSG00000084938	0	0
ENSMUSG00000053508	-0.529846	-4.50629	1	1	-2.52406	-4.50629	0.610105	1	-2.09508	-4.50629	0.610105	1	0	-4.68415	1	1	0	-4.68415	1	1	0	-4.68415	1	1	0	-4.8252	1	1	0	-4.8252	1	1	5.13e-15	-4.8252	1	1	ENSMUSG00000053508	0	0	0	0	0	0	0	0	0	ENSMUSG00000053508	0	0
ENSMUSG00000047515	0.9921	-3.70591	0.352093	1	-1.77305	-3.70591	0.286327	0.875598	-2.78019	-3.70591	0.031303	0.409939	-1.6903	-3.67393	0.260077	0.830791	-0.623248	-3.67393	0.680418	1	1.06503	-3.67393	0.418666	1	-4.0119	-4.18282	0.111428	0.434943	-4.13949	-4.18282	0.0521604	0.27875	5.13e-15	-4.18282	1	1	ENSMUSG00000047515	0	0	0	0	0	0	0	0	0	ENSMUSG00000047515	0	0
ENSMUSG00000032191	-0.0857159	-4.51492	1	1	-2.14557	-4.51492	0.595653	1	-2.15602	-4.51492	0.595653	1	0.663525	-4.20707	0.688896	1	0.524541	-4.20707	0.736536	1	-0.138416	-4.20707	1	1	-3.01429	-4.36561	0.311865	0.842914	0.687914	-4.36561	0.684984	1	3.64023	-4.36561	0.160131	1	ENSMUSG00000032191	0	0	0	0	0	0	0	0	0	ENSMUSG00000032191	0	0
ENSMUSG00000071340	-0.930278	-4.16216	1	1	1.00793	-4.16216	0.464328	1	1.94129	-4.16216	0.212312	1	0.774993	-3.92069	0.787972	1	0.378085	-3.92069	1	1	-0.396111	-3.92069	0.828787	1	-2.11422	-4.7519	0.807857	1	-2.22029	-4.7519	0.643955	1	5.13e-15	-4.7519	1	1	ENSMUSG00000071340	0	0	0	0	0	0	0	0	0	ENSMUSG00000071340	0	0
ENSMUSG00000052922	1.11295	-3.88744	0.383162	1	1.36943	-3.88744	0.383162	1	0.266741	-3.88744	0.903881	1	0.426949	-3.8565	0.91834	1	0.767817	-3.8565	0.823662	1	0.340718	-3.8565	0.908325	1	0	-4.43003	1	1	3.16558	-4.43003	0.174176	0.615612	2.99156	-4.43003	0.433134	1	ENSMUSG00000052922	0	0	0	0	0	0	0	0	0	ENSMUSG00000052922	0	0
ENSMUSG00000029656	4.31539	-1.88363	0.0295789	0.39084	1.01604	-1.88363	0.640691	1	-3.29297	-1.88363	0.0732324	0.643966	8.41164	-2.51541	0.00536217	0.0592658	0	-2.51541	1	1	-8.37819	-2.51541	0.00144774	0.210572	-2.29201	-4.68129	0.779926	1	-0.222138	-4.68129	1	1	2.02488	-4.68129	1	1	ENSMUSG00000029656	0	0	0	0	0	0	0	0	0	ENSMUSG00000029656	0	0
ENSMUSG00000006056	-0.194122	-4.41049	1	1	0.0113502	-4.41049	1	1	0.204973	-4.41049	1	1	-4.21034	-3.48297	0.0769063	0.401898	-4.30625	-3.48297	0.0525388	0.328715	-0.0963474	-3.48297	1	1	-2.29286	-3.88381	0.781866	1	-2.40119	-3.88381	0.618963	1	5.13e-15	-3.88381	1	1	ENSMUSG00000006056	0	0	0	0	0	0	0	0	0	ENSMUSG00000006056	0	0
ENSMUSG00000043705	-0.191439	-3.83177	1	1	3.05854	-3.83177	0.0239674	0.172517	3.26975	-3.83177	0.00748914	0.175864	1.55077	-3.97302	0.364699	0.990304	1.22617	-3.97302	0.474527	1	-0.3239	-3.97302	0.87302	1	-2.85043	-4.54764	0.541264	1	0.485254	-4.54764	0.842864	1	3.27739	-4.54764	0.41084	1	ENSMUSG00000043705	0	0	0	0	0	0	0	0	0	ENSMUSG00000043705	0	0
ENSMUSG00000041791	-0.719654	-4.43137	1	1	-2.99002	-4.43137	0.340106	0.958347	-2.38024	-4.43137	0.560071	1	-1.14778	-4.21764	0.773133	1	-1.85785	-4.21764	0.478765	1	-0.708467	-4.21764	0.853956	1	-3.54398	-4.61315	0.269969	0.771571	-3.66861	-4.61315	0.116018	0.473881	5.13e-15	-4.61315	1	1	ENSMUSG00000041791	0	0	0	0	0	0	0	0	0	ENSMUSG00000041791	0	0
ENSMUSG00000047014	1.71652	-3.78532	0.200757	0.955882	1.22363	-3.78532	0.383431	1	-0.482865	-3.78532	0.845169	1	2.03116	-3.6146	0.119455	0.534341	1.61102	-3.6146	0.207434	0.767474	-0.419338	-3.6146	0.760431	1	-0.203827	-4.20631	1	1	-0.785812	-4.20631	0.782847	1	-0.566296	-4.20631	1	1	ENSMUSG00000047014	0	0	0	0	0	0	0	0	0	ENSMUSG00000047014	0	0
ENSMUSG00000031654	2.22453	-3.55789	0.119518	0.780726	0.837176	-3.55789	0.70252	1	-1.37865	-3.55789	0.267824	1	0.203105	-3.86787	0.876436	1	-4.73552	-3.86787	0.0108517	0.106822	-4.91193	-3.86787	0.00882946	0.676861	-2.84922	-4.1094	0.544199	1	0.488215	-4.1094	0.84417	1	3.27909	-4.1094	0.414355	1	ENSMUSG00000031654	0	0	0	0	0	0	0	0	0	ENSMUSG00000031654	0	0
ENSMUSG00000047021	-1.43503	-4.28331	0.42837	1	-1.40771	-4.28331	0.42837	1	0.00854888	-4.28331	1	1	-11.1999	0.37075	0.000732769	0.0125529	-7.19929	0.37075	0.00258172	0.0354737	3.96882	0.37075	0.212643	1	-0.620439	-1.40042	0.887149	1	-1.19039	-1.40042	0.677325	1	-0.550143	-1.40042	1	1	ENSMUSG00000047021	0	0	0	0	0	0	0	0	0	ENSMUSG00000047021	0	0
ENSMUSG00000047696	0.888319	-4.28097	0.799387	1	1.06844	-4.28097	0.799387	1	0.195231	-4.28097	1	1	-1.84152	-3.96531	0.263438	0.836985	-0.92978	-3.96531	0.471214	1	0.908238	-3.96531	0.770143	1	0	-4.6211	1	1	2.34463	-4.6211	0.598031	1	2.18826	-4.6211	0.75982	1	ENSMUSG00000047696	0	0	0	0	0	0	0	0	0	ENSMUSG00000047696	0	0
ENSMUSG00000043036	-1.29372	-3.61676	0.153532	0.861779	-1.60221	-3.61676	0.105023	0.482482	-0.315241	-3.61676	1	1	0.0589252	-3.80322	1	1	0.454819	-3.80322	0.646818	1	0.395411	-3.80322	0.772153	1	-1.39002	-3.28816	0.318465	0.854414	-0.570073	-3.28816	0.644773	1	0.819876	-3.28816	0.574999	1	ENSMUSG00000043036	0	0	0	0	0	0	0	0	0	ENSMUSG00000043036	0	0
ENSMUSG00000090546	-0.92635	-4.29214	1	1	0.349029	-4.29214	1	1	1.27425	-4.29214	0.598798	1	-1.91837	-3.52726	0.0716412	0.383032	-1.53894	-3.52726	0.103359	0.510627	0.378605	-3.52726	0.854389	1	-2.27017	-4.10985	0.717346	1	1.63659	-4.10985	0.371379	0.959119	3.83016	-4.10985	0.187964	1	ENSMUSG00000090546	0	0	0	0	0	0	0	0	0	ENSMUSG00000090546	0	0
ENSMUSG00000038192	-0.109624	-4.36753	1	1	-2.99441	-4.36753	0.359716	0.987498	-2.99185	-4.36753	0.359716	1	0	-4.68415	1	1	0	-4.68415	1	1	0	-4.68415	1	1	-3.19319	-4.48372	0.45847	1	-0.601821	-4.48372	1	1	2.55054	-4.48372	0.580935	1	ENSMUSG00000038192	0	0	0	0	0	0	0	0	0	ENSMUSG00000038192	0	0
ENSMUSG00000031725	-4.47573	-1.84119	0.0400469	0.462813	-6.04774	-1.84119	0.0139025	0.114367	-1.5938	-1.84119	0.551353	1	-6.93955	-2.84088	0.0188932	0.153086	-4.99274	-2.84088	0.0285236	0.213413	1.92026	-2.84088	0.749317	1	-2.32303	-3.98	0.792835	1	-2.43178	-3.98	0.629468	1	5.13e-15	-3.98	1	1	ENSMUSG00000031725	0	0	0	0	0	0	0	0	0	ENSMUSG00000031725	0	0
ENSMUSG00000061780	4.05572	-1.8997	0.0635467	0.580295	2.8863	-1.8997	0.184882	0.68989	-1.16023	-1.8997	0.564656	1	-2.11922	0.779835	0.315131	0.919787	-1.55464	0.779835	0.398774	1	0.564397	0.779835	0.821699	1	-8.15727	-1.76418	0.0184237	0.118687	-6.12895	-1.76418	0.0151309	0.113158	2.01088	-1.76418	1	1	ENSMUSG00000061780	0	0	0	0	0	0	0	0	0	ENSMUSG00000061780	0	0
ENSMUSG00000021622	-1.51714	-4.2908	0.487877	1	-1.4123	-4.2908	0.612676	1	0.0856792	-4.2908	1	1	2.66392	-4.54488	0.464305	1	1.94243	-4.54488	0.746824	1	-0.714332	-4.54488	0.854903	1	0	-4.67909	1	1	2.34006	-4.67909	0.620115	1	2.18378	-4.67909	0.783073	1	ENSMUSG00000021622	0	0	0	0	0	0	0	0	0	ENSMUSG00000021622	0	0
ENSMUSG00000033633	2.34973	-2.2337	0.126317	0.800133	1.85665	-2.2337	0.214409	0.74677	-0.489233	-2.2337	0.742723	1	-0.970049	-1.21544	0.38495	1	1.12825	-1.21544	0.289884	0.913796	2.09804	-1.21544	0.0581575	1	2.081	-3.81085	0.205862	0.65076	0.864504	-3.81085	0.753381	1	-1.22566	-3.81085	0.328966	1	ENSMUSG00000033633	0	0	0	0	0	0	0	0	0	ENSMUSG00000033633	0	0
ENSMUSG00000039488	-0.17208	-4.36974	1	1	0.789843	-4.36974	1	1	0.971709	-4.36974	0.743146	1	1.20737	-3.41898	0.289855	0.879628	-0.23707	-3.41898	0.833453	1	-1.44347	-3.41898	0.161857	1	1.94191	-3.29246	0.187868	0.615494	1.83054	-3.29246	0.229388	0.725728	-0.117814	-3.29246	0.926467	1	ENSMUSG00000039488	0	0	0	0	0	0	0	0	0	ENSMUSG00000039488	0	0
ENSMUSG00000070695	-1.78576	-4.17629	0.408335	1	-0.83545	-4.17629	0.68709	1	0.939105	-4.17629	1	1	-2.95179	-3.71232	0.0659392	0.363415	-0.806288	-3.71232	0.594727	1	2.13999	-3.71232	0.191157	1	0	-4.60986	1	1	2.398	-4.60986	0.636564	1	2.24068	-4.60986	0.800207	1	ENSMUSG00000070695	0	0	0	0	0	0	0	0	0	ENSMUSG00000070695	0	0
ENSMUSG00000067028	2.09701	-3.99411	0.23008	0.999576	1.58311	-3.99411	0.496395	1	-0.49301	-3.99411	0.810678	1	0.434058	-3.80375	1	1	1.41216	-3.80375	0.532172	1	0.977243	-3.80375	0.627923	1	0.619443	-4.67613	1	1	-2.39612	-4.67613	0.608601	1	-2.85459	-4.67613	0.485271	1	ENSMUSG00000067028	0	0	0	0	0	0	0	0	0	ENSMUSG00000067028	0	0
ENSMUSG00000026141	-0.508992	-4.23101	1	1	-1.2668	-4.23101	0.583704	1	-0.773002	-4.23101	0.762117	1	-0.486698	-4.19434	0.861813	1	-0.207611	-4.19434	1	1	0.278377	-4.19434	1	1	-0.47901	-4.37502	1	1	-1.16342	-4.37502	0.64018	1	-0.664297	-4.37502	1	1	ENSMUSG00000026141	0	0	0	0	0	0	0	0	0	ENSMUSG00000026141	0	0
ENSMUSG00000024519	-0.529786	-4.50629	1	1	-2.52402	-4.50629	0.610068	1	-2.0951	-4.50629	0.610068	1	0.293613	-4.11711	0.881221	1	-1.86685	-4.11711	0.328689	0.972987	-2.15531	-4.11711	0.190503	1	-3.61131	-4.5453	0.240572	0.719324	-3.73632	-4.5453	0.137772	0.531162	5.13e-15	-4.5453	1	1	ENSMUSG00000024519	0	0	0	0	0	0	0	0	0	ENSMUSG00000024519	0	0
ENSMUSG00000097314	-0.635575	-4.54944	1	1	-2.15723	-4.54944	0.583633	1	-1.62222	-4.54944	1	1	-1.50998	-4.65035	1	1	-1.50608	-4.65035	0.888889	1	0	-4.65035	1	1	0	-4.8252	1	1	0	-4.8252	1	1	5.13e-15	-4.8252	1	1	ENSMUSG00000097314	0	0	0	0	0	0	0	0	0	ENSMUSG00000097314	0	0
ENSMUSG00000021441	-1.71676	-3.34465	0.288378	1	-1.05061	-3.34465	0.499049	1	0.662836	-3.34465	0.73654	1	-1.85682	-3.42226	0.306343	0.905536	-0.363054	-3.42226	0.811773	1	1.49139	-3.42226	0.426849	1	6.01805	-3.83622	0.00655572	0.0538377	2.3475	-3.83622	0.584637	1	-3.76688	-3.83622	0.0436773	1	ENSMUSG00000021441	0	0	0	0	0	0	0	0	0	ENSMUSG00000021441	0	0
ENSMUSG00000021440	-1.38028	-4.41647	0.605061	1	-3.49965	-4.41647	0.2608	0.828535	-2.23338	-4.41647	0.626685	1	-5.17183	-4.09883	0.0644313	0.357928	-5.16605	-4.09883	0.0314902	0.228804	0	-4.09883	1	1	0	-4.8252	1	1	0	-4.8252	1	1	5.13e-15	-4.8252	1	1	ENSMUSG00000021440	0	0	0	0	0	0	0	0	0	ENSMUSG00000021440	0	0
ENSMUSG00000056436	-2.81232	-2.23038	0.0436924	0.48293	-5.37105	-2.23038	0.00113167	0.0157704	-2.58151	-2.23038	0.10323	0.76446	-0.42048	-2.45046	0.831209	1	2.02536	-2.45046	0.291499	0.915945	2.44493	-2.45046	0.199812	1	0.620676	-3.0838	0.795468	1	2.51726	-3.0838	0.196464	0.663724	1.88821	-3.0838	0.415032	1	ENSMUSG00000056436	0	0	0	0	0	0	0	0	0	ENSMUSG00000056436	0	0
ENSMUSG00000025002	-2.46939	-4.14796	0.0420146	0.473017	-2.24259	-4.14796	0.120684	0.528753	0.202843	-4.14796	1	1	-0.283364	-4.08845	1	1	-3.83891	-4.08845	0.103926	0.512042	-3.53061	-4.08845	0.140914	1	3.74453	-4.32921	0.155815	0.543731	3.19345	-4.32921	0.226535	0.720097	-0.66887	-4.32921	0.77418	1	ENSMUSG00000025002	0	0	0	0	0	0	0	0	0	ENSMUSG00000025002	0	0
ENSMUSG00000081225	-1.08202	-4.35009	0.782154	1	-0.812492	-4.35009	0.782154	1	0.25616	-4.35009	1	1	0	-4.47169	1	1	2.21832	-4.47169	0.682193	1	2.19699	-4.47169	0.682193	1	2.79556	-4.74943	0.471642	1	0	-4.74943	1	1	-2.74319	-4.74943	0.471642	1	ENSMUSG00000081225	0	0	0	0	0	0	0	0	0	ENSMUSG00000081225	0	0
ENSMUSG00000066071	-4.18878	-1.53025	0.0121684	0.233679	-4.7724	-1.53025	0.00543598	0.0556189	-0.590873	-1.53025	0.74877	1	-0.0160605	-3.60363	1	1	-4.89522	-3.60363	0.0236012	0.186919	-4.85253	-3.60363	0.0236012	1	0.738477	-3.29003	0.471757	1	-1.41194	-3.29003	0.180717	0.629598	-2.13816	-3.29003	0.0368133	1	ENSMUSG00000066071	0	0	0	0	0	0	0	0	0	ENSMUSG00000066071	0	0
ENSMUSG00000078597	-3.84722	-1.49313	0.040401	0.46468	-7.49602	-1.49313	0.00146386	0.019463	-3.6893	-1.49313	0.0968236	0.741818	3.51395	-3.71936	0.103195	0.487708	-2.75642	-3.71936	0.327912	0.972386	-6.24233	-3.71936	0.00662063	0.575588	-4.25492	-4.31926	0.0318625	0.177932	-2.79328	-4.31926	0.0326325	0.197733	1.461	-4.31926	1	1	ENSMUSG00000078597	0	0	0	0	0	0	0	0	0	ENSMUSG00000078597	0	0
ENSMUSG00000024292	-1.357	-3.84691	0.224607	0.992809	-5.22596	-3.84691	0.00317651	0.0363154	-3.98762	-3.84691	0.0580188	0.573733	-0.0908807	-3.81703	1	1	0.575321	-3.81703	0.821267	1	0.665047	-3.81703	0.756513	1	-2.11413	-4.54211	0.808255	1	0.532663	-4.54211	1	1	2.58964	-4.54211	0.628556	1	ENSMUSG00000024292	0	0	0	0	0	0	0	0	0	ENSMUSG00000024292	0	0
ENSMUSG00000073424	-0.87927	-4.36637	1	1	-0.763216	-4.36637	1	1	0.10283	-4.36637	1	1	-1.10083	-3.7194	0.656487	1	-1.59277	-3.7194	0.439507	1	-0.491393	-3.7194	0.849175	1	-2.32458	-4.45459	0.796021	1	-2.43337	-4.45459	0.632531	1	5.13e-15	-4.45459	1	1	ENSMUSG00000073424	0	0	0	0	0	0	0	0	0	ENSMUSG00000073424	0	0
ENSMUSG00000096278	0.538463	-4.55481	1	1	-1.50273	-4.55481	1	1	-2.11813	-4.55481	0.575314	1	-3.37431	-2.41453	0.146021	0.604583	-8.07849	-2.41453	0.00214984	0.0307027	-4.67787	-2.41453	0.0679004	1	-2.0473	-2.40835	0.786635	1	0.186857	-2.40835	1	1	2.18311	-2.40835	0.786635	1	ENSMUSG00000096278	0	0	0	0	0	0	0	0	0	ENSMUSG00000096278	0	0
ENSMUSG00000047619	-0.553514	-4.43249	1	1	-2.91004	-4.43249	0.422236	1	-2.46497	-4.43249	0.614824	1	0	-4.60566	1	1	0	-4.60566	1	1	0	-4.60566	1	1	0	-4.611	1	1	3.39515	-4.611	0.162974	0.590545	3.21928	-4.611	0.362058	1	ENSMUSG00000047619	0	0	0	0	0	0	0	0	0	ENSMUSG00000047619	0	0
ENSMUSG00000081801	0.691092	-4.36787	1	1	0.0174858	-4.36787	1	1	-0.670591	-4.36787	1	1	0.174249	-4.30773	1	1	1.17815	-4.30773	0.698242	1	1.00127	-4.30773	0.698242	1	0.0396902	-3.24149	1	1	1.41907	-3.24149	0.0990922	0.427403	1.37515	-3.24149	0.205409	1	ENSMUSG00000081801	0	0	0	0	0	0	0	0	0	ENSMUSG00000081801	0	0
ENSMUSG00000022705	0.443202	-4.21155	1	1	-0.99436	-4.21155	0.777026	1	-1.44767	-4.21155	0.484185	1	-2.42883	-4.25468	0.551151	1	-0.408907	-4.25468	1	1	1.99417	-4.25468	0.662707	1	0.0912855	-3.06957	0.950391	1	0.646275	-3.06957	0.458453	1	0.55353	-3.06957	0.575305	1	ENSMUSG00000022705	0	0	0	0	0	0	0	0	0	ENSMUSG00000022705	0	0
ENSMUSG00000001804	-0.402854	-4.41709	1	1	0.0446124	-4.41709	1	1	0.446672	-4.41709	1	1	-2.18642	-4.61739	0.64477	1	-2.18175	-4.61739	0.526382	1	0	-4.61739	1	1	0.667939	-4.67976	1	1	-2.23433	-4.67976	0.595186	1	-2.74351	-4.67976	0.47109	1	ENSMUSG00000001804	0	0	0	0	0	0	0	0	0	ENSMUSG00000001804	0	0
ENSMUSG00000069049	4.16734	-1.19067	0.0194687	0.306855	3.50557	-1.19067	0.0454177	0.276342	-0.654882	-1.19067	0.670694	1	-5.20021	-3.95042	0.0170271	0.142462	-1.75009	-3.95042	0.226554	0.807301	3.41929	-3.95042	0.179433	1	3.02574	-4.31919	0.24065	0.719324	2.35341	-4.31919	0.557306	1	-0.775723	-4.31919	0.784643	1	ENSMUSG00000069049	0	0	0	0	0	0	0	0	0	ENSMUSG00000069049	0	0
ENSMUSG00000052234	0.593766	-4.33804	1	1	0.018241	-4.33804	1	1	-0.572947	-4.33804	1	1	-2.40742	-4.30691	0.566155	1	0.470207	-4.30691	0.947319	1	2.84898	-4.30691	0.300826	1	0	-4.6227	1	1	2.20087	-4.6227	0.592521	1	2.04687	-4.6227	1	1	ENSMUSG00000052234	0	0	0	0	0	0	0	0	0	ENSMUSG00000052234	0	0
ENSMUSG00000049154	2.50083	-3.85619	0.118908	0.778998	1.73463	-3.85619	0.377185	1	-0.743848	-3.85619	0.573181	1	-4.86614	-1.22056	0.075423	0.396206	-5.3446	-1.22056	0.0297792	0.219657	-0.478188	-1.22056	0.848955	1	0	-2.96542	1	1	2.33918	-2.96542	0.624538	1	2.18292	-2.96542	0.787695	1	ENSMUSG00000049154	0	0	0	0	0	0	0	0	0	ENSMUSG00000049154	0	0
ENSMUSG00000043681	-0.172744	-4.51558	1	1	-2.18029	-4.51558	0.594946	1	-2.10432	-4.51558	0.594946	1	0	-4.68415	1	1	0	-4.68415	1	1	0	-4.68415	1	1	3.80416	-4.47855	0.19074	0.621284	2.72496	-4.47855	0.435743	1	-1.18494	-4.47855	0.808766	1	ENSMUSG00000043681	0	0	0	0	0	0	0	0	0	ENSMUSG00000043681	0	0
ENSMUSG00000051062	0.328771	-2.52799	0.757317	1	1.98948	-2.52799	0.0286647	0.19721	1.6635	-2.52799	0.0599626	0.583458	1.05787	-3.31308	0.443353	1	1.45594	-3.31308	0.229232	0.812482	0.398066	-3.31308	0.777544	1	-2.10623	-4.44395	0.704266	1	-2.2126	-4.44395	0.546344	1	5.13e-15	-4.44395	1	1	ENSMUSG00000051062	0	0	0	0	0	0	0	0	0	ENSMUSG00000051062	0	0
ENSMUSG00000095576	-0.427052	-3.91841	0.851801	1	0.608215	-3.91841	0.776568	1	1.0379	-3.91841	0.449541	1	-1.2983	-4.20342	0.688546	1	-3.85887	-4.20342	0.0522708	0.327574	-2.53877	-4.20342	0.460583	1	-2.11854	-4.61117	0.790013	1	-2.22472	-4.61117	0.62676	1	5.13e-15	-4.61117	1	1	ENSMUSG00000095576	0	0	0	0	0	0	0	0	0	ENSMUSG00000095576	0	0
ENSMUSG00000029707	-1.09697	-4.35557	0.776941	1	-0.994207	-4.35557	0.776941	1	0.08808	-4.35557	1	1	-2.21109	-4.35928	0.59428	1	0.620059	-4.35928	0.960961	1	2.80267	-4.35928	0.349078	1	-0.419093	-4.31751	1	1	-0.416812	-4.31751	1	1	0.00564074	-4.31751	1	1	ENSMUSG00000029707	0	0	0	0	0	0	0	0	0	ENSMUSG00000029707	0	0
ENSMUSG00000085620	2.26551	-4.12596	0.1917	0.938638	-2.20181	-4.12596	0.569243	1	-4.55838	-4.12596	0.0337734	0.427509	4.16513	-4.29886	0.153299	0.622272	3.23681	-4.29886	0.326206	0.969023	-0.921503	-4.29886	0.659989	1	0	-4.8252	1	1	0	-4.8252	1	1	5.13e-15	-4.8252	1	1	ENSMUSG00000085620	0	0	0	0	0	0	0	0	0	ENSMUSG00000085620	0	0
ENSMUSG00000059434	1.18542	-3.82085	0.515418	1	2.97302	-3.82085	0.00803527	0.0749156	1.81197	-3.82085	0.0562142	0.5644	1.46375	-3.12294	0.161256	0.640951	2.33377	-3.12294	0.0138602	0.127782	0.86993	-3.12294	0.304796	1	2.31519	-2.7857	0.00212056	0.0217299	1.57285	-2.7857	0.0401448	0.230406	-0.745439	-2.7857	0.301252	1	ENSMUSG00000059434	0	0	0	0	0	0	0	0	0	ENSMUSG00000059434	0	0
ENSMUSG00000030048	2.9516	-3.29156	0.0229361	0.339541	3.30988	-3.29156	0.0114679	0.0986021	0.384859	-3.29156	0.737927	1	1.0306	-3.81234	0.554281	1	0.214389	-3.81234	1	1	-0.815183	-3.81234	0.540386	1	0.0226459	-4.26216	0.994532	1	-3.13613	-4.26216	0.232993	0.731388	-2.98602	-4.26216	0.442379	1	ENSMUSG00000030048	0	0	0	0	0	0	0	0	0	ENSMUSG00000030048	0	0
ENSMUSG00000018589	0.683599	-3.6165	0.719687	1	3.62941	-3.6165	0.000444831	0.00728742	2.97007	-3.6165	0.00067967	0.0349454	4.01666	-4.01662	0.0582066	0.335126	4.77772	-4.01662	0.00870316	0.0907144	0.76598	-4.01662	0.528533	1	0	-4.62006	1	1	0	-4.62006	1	1	5.13e-15	-4.62006	1	1	ENSMUSG00000018589	0	0	0	0	0	0	0	0	0	ENSMUSG00000018589	0	0
ENSMUSG00000063683	-2.43867	-3.76883	0.218245	0.983288	-1.79004	-3.76883	0.364847	0.994424	0.639115	-3.76883	0.881488	1	-2.48788	-4.40022	0.590645	1	-2.48307	-4.40022	0.476276	1	0	-4.40022	1	1	1.02083	-4.67814	0.594119	1	-2.16053	-4.67814	0.609714	1	-3.02259	-4.67814	0.317212	1	ENSMUSG00000063683	0	0	0	0	0	0	0	0	0	ENSMUSG00000063683	0	0
ENSMUSG00000057802	1.18707	-3.93731	0.529535	1	2.58475	-3.93731	0.0167498	0.131675	1.42122	-3.93731	0.198375	1	1.2137	-3.91166	0.415948	1	1.84274	-3.91166	0.207332	0.767326	0.628886	-3.91166	0.744648	1	1.4029	-4.11431	0.549497	1	-0.323792	-4.11431	1	1	-1.71866	-4.11431	0.449486	1	ENSMUSG00000057802	0	0	0	0	0	0	0	0	0	ENSMUSG00000057802	0	0
ENSMUSG00000096867	0.0229318	-4.58863	1	1	-1.50434	-4.58863	1	1	-1.60839	-4.58863	1	1	-1.50999	-4.65035	1	1	-1.50609	-4.65035	0.888889	1	0	-4.65035	1	1	0	-4.79061	1	1	0	-4.79061	1	1	5.13e-15	-4.79061	1	1	ENSMUSG00000096867	0	0	0	0	0	0	0	0	0	ENSMUSG00000096867	0	0
ENSMUSG00000093827	-1.23945	-4.40137	0.734534	1	0.00184293	-4.40137	1	1	1.23451	-4.40137	0.734534	1	0.246657	-4.5132	1	1	-1.49285	-4.5132	0.888889	1	-1.72061	-4.5132	0.888889	1	2.0466	-4.71385	0.857143	1	0	-4.71385	1	1	-2.00026	-4.71385	0.857143	1	ENSMUSG00000093827	0	0	0	0	0	0	0	0	0	ENSMUSG00000093827	0	0
ENSMUSG00000074256	-0.0197106	-4.2232	1	1	0.242619	-4.2232	1	1	0.263453	-4.2232	1	1	1.97107	-3.75547	0.0556084	0.324266	-0.332754	-3.75547	0.926218	1	-2.30143	-3.75547	0.0182886	1	0.579387	-3.89396	0.551759	1	0.802457	-3.89396	0.448675	1	0.219184	-3.89396	1	1	ENSMUSG00000074256	0	0	0	0	0	0	0	0	0	ENSMUSG00000074256	0	0
ENSMUSG00000075480	-0.0857404	-4.51492	1	1	-2.14561	-4.51492	0.595611	1	-2.15603	-4.51492	0.595611	1	3.77329	-4.4274	0.0765357	0.400619	0	-4.4274	1	1	-3.74226	-4.4274	0.0422224	1	-2.07544	-4.48768	0.740395	1	0.948017	-4.48768	0.791624	1	2.95579	-4.48768	0.519117	1	ENSMUSG00000075480	0	0	0	0	0	0	0	0	0	ENSMUSG00000075480	0	0
ENSMUSG00000093634	-0.418034	-3.81507	0.778845	1	-1.30763	-3.81507	0.381091	1	-0.897586	-3.81507	0.565109	1	-3.61363	-4.24244	0.179909	0.682404	-1.62118	-4.24244	0.474928	1	1.9661	-4.24244	0.688362	1	0	-4.55937	1	1	0	-4.55937	1	1	5.13e-15	-4.55937	1	1	ENSMUSG00000093634	0	0	0	0	0	0	0	0	0	ENSMUSG00000093634	0	0
ENSMUSG00000078984	-0.0599733	-4.47508	1	1	1.17551	-4.47508	1	1	1.25762	-4.47508	0.716335	1	0	-4.64862	1	1	1.39865	-4.64862	1	1	1.38156	-4.64862	1	1	-1.49604	-4.64521	1	1	-1.5843	-4.64521	1	1	5.13e-15	-4.64521	1	1	ENSMUSG00000078984	0	0	0	0	0	0	0	0	0	ENSMUSG00000078984	0	0
ENSMUSG00000079333	-0.00761774	-4.51244	1	1	-2.14384	-4.51244	0.597533	1	-2.23214	-4.51244	0.597533	1	0	-4.61396	1	1	2.09007	-4.61396	0.758876	1	2.06896	-4.61396	0.758876	1	0	-4.8252	1	1	0	-4.8252	1	1	5.13e-15	-4.8252	1	1	ENSMUSG00000079333	0	0	0	0	0	0	0	0	0	ENSMUSG00000079333	0	0
ENSMUSG00000081924	-1.16443	-4.37779	0.71459	1	0.847206	-4.37779	0.825437	1	2.01592	-4.37779	0.394557	1	2.37801	-4.48235	0.585788	1	2.92909	-4.48235	0.334435	0.980018	0.554154	-4.48235	0.957	1	1.36433	-4.64437	0.81876	1	0.869951	-4.64437	1	1	-0.511266	-4.64437	1	1	ENSMUSG00000081924	0	0	0	0	0	0	0	0	0	ENSMUSG00000081924	0	0
ENSMUSG00000084782	-0.319365	-4.36024	1	1	-3.18356	-4.36024	0.253644	0.815007	-2.97253	-4.36024	0.371239	1	0	-4.54858	1	1	0	-4.54858	1	1	0	-4.54858	1	1	0	-4.61609	1	1	0	-4.61609	1	1	5.13e-15	-4.61609	1	1	ENSMUSG00000084782	0	0	0	0	0	0	0	0	0	ENSMUSG00000084782	0	0
ENSMUSG00000080962	1.23317	-4.27098	0.523569	1	0.462684	-4.27098	1	1	-0.760021	-4.27098	0.703269	1	-0.725389	-3.96325	0.609188	1	-0.818706	-3.96325	0.502349	1	-0.0933484	-3.96325	1	1	-2.09873	-4.41153	0.711996	1	1.38226	-4.41153	0.456279	1	3.40825	-4.41153	0.237756	1	ENSMUSG00000080962	0	0	0	0	0	0	0	0	0	ENSMUSG00000080962	0	0
ENSMUSG00000083788	1.6603	-4.44277	0.502705	1	-1.49618	-4.44277	1	1	-3.22943	-4.44277	0.218894	1	0	-4.57953	1	1	1.35715	-4.57953	1	1	1.34018	-4.57953	1	1	-2.71233	-4.54724	0.47043	1	-0.438265	-4.54724	1	1	2.23269	-4.54724	0.710807	1	ENSMUSG00000083788	0	0	0	0	0	0	0	0	0	ENSMUSG00000083788	0	0
ENSMUSG00000084856	0.541112	-3.93642	0.727372	1	0.416425	-3.93642	0.8532	1	-0.122293	-3.93642	1	1	3.23226	-1.90043	3.57e-05	0.00101235	2.23949	-1.90043	0.00330252	0.0430124	-0.992487	-1.90043	0.120493	1	-0.746189	-4.26505	0.632847	1	-1.36227	-4.26505	0.404045	1	-0.595053	-4.26505	1	1	ENSMUSG00000084856	0	0	0	0	0	0	0	0	0	ENSMUSG00000084856	0	0
ENSMUSG00000056008	2.44359	-2.37745	0.145913	0.846558	-5.11753	-2.37745	0.0373908	0.240066	-7.67775	-2.37745	0.00137193	0.0576077	0	-4.68415	1	1	0	-4.68415	1	1	0	-4.68415	1	1	2.52918	-4.09452	0.189972	0.619875	-3.12193	-4.09452	0.307016	0.863234	-5.47187	-4.09452	0.0322094	1	ENSMUSG00000056008	0	0	0	0	0	0	0	0	0	ENSMUSG00000056008	0	0
ENSMUSG00000087561	-0.172748	-4.51558	1	1	-2.18032	-4.51558	0.594911	1	-2.10434	-4.51558	0.594911	1	0	-4.68415	1	1	0	-4.68415	1	1	0	-4.68415	1	1	0	-4.8252	1	1	0	-4.8252	1	1	5.13e-15	-4.8252	1	1	ENSMUSG00000087561	0	0	0	0	0	0	0	0	0	ENSMUSG00000087561	0	0
ENSMUSG00000078586	-4.32201	-2.76062	0.0175136	0.288619	-3.45454	-2.76062	0.0465659	0.281626	0.857547	-2.76062	0.680924	1	-2.32304	-3.60213	0.125409	0.551092	-2.5788	-3.60213	0.0579632	0.351361	-0.255678	-3.60213	1	1	-2.24734	-4.01309	0.225155	0.688092	-2.92738	-4.01309	0.11292	0.465615	-0.632845	-4.01309	1	1	ENSMUSG00000078586	0	0	0	0	0	0	0	0	0	ENSMUSG00000078586	0	0
ENSMUSG00000086547	-0.425288	-4.50136	1	1	-2.55736	-4.50136	0.61307	1	-2.23291	-4.50136	0.61307	1	2.21822	-4.18913	0.558373	1	2.84676	-4.18913	0.287601	0.909225	0.631346	-4.18913	0.943241	1	0	-4.68108	1	1	0	-4.68108	1	1	5.13e-15	-4.68108	1	1	ENSMUSG00000086547	0	0	0	0	0	0	0	0	0	ENSMUSG00000086547	0	0
ENSMUSG00000086750	-0.172744	-4.51558	1	1	-2.18029	-4.51558	0.594944	1	-2.10432	-4.51558	0.594944	1	0	-4.62117	1	1	0	-4.62117	1	1	0	-4.62117	1	1	0	-4.8252	1	1	0	-4.8252	1	1	5.13e-15	-4.8252	1	1	ENSMUSG00000086750	0	0	0	0	0	0	0	0	0	ENSMUSG00000086750	0	0
ENSMUSG00000083489	1.42837	-4.12762	0.412751	1	0.367331	-4.12762	1	1	-1.05408	-4.12762	0.485305	1	2.20079	-4.20479	0.571094	1	3.97486	-4.20479	0.078762	0.431336	1.77475	-4.20479	0.214205	1	0.137678	-4.45356	0.980798	1	-0.245424	-4.45356	1	1	-0.378185	-4.45356	0.807908	1	ENSMUSG00000083489	0	0	0	0	0	0	0	0	0	ENSMUSG00000083489	0	0
ENSMUSG00000081835	0.698915	-4.43947	1	1	-2.16794	-4.43947	0.612216	1	-2.96007	-4.43947	0.418324	1	-3.61438	-4.43199	0.175394	0.672902	-1.6195	-4.43199	0.469954	1	1.96853	-4.43199	0.685864	1	-0.322581	-4.60834	1	1	-3.26207	-4.60834	0.224655	0.716276	-2.7665	-4.60834	0.436894	1	ENSMUSG00000081835	0	0	0	0	0	0	0	0	0	ENSMUSG00000081835	0	0
ENSMUSG00000085167	2.17145	-3.67536	0.0610841	0.570568	2.99283	-3.67536	0.00645027	0.0634625	0.847135	-3.67536	0.334513	1	2.37079	-4.3511	0.565347	1	2.96285	-4.3511	0.29945	0.928647	0.595047	-4.3511	0.946903	1	-2.12804	-4.48939	0.756513	1	-2.23442	-4.48939	0.594912	1	5.13e-15	-4.48939	1	1	ENSMUSG00000085167	0	0	0	0	0	0	0	0	0	ENSMUSG00000085167	0	0
ENSMUSG00000081285	1.31901	-4.1274	0.397432	1	1.44832	-4.1274	0.397432	1	0.14826	-4.1274	1	1	-0.0671544	-3.64978	1	1	-0.95839	-3.64978	0.316577	0.956934	-0.890236	-3.64978	0.394352	1	0.425589	-4.33676	0.944803	1	0.541998	-4.33676	0.797088	1	0.11037	-4.33676	1	1	ENSMUSG00000081285	0	0	0	0	0	0	0	0	0	ENSMUSG00000081285	0	0
ENSMUSG00000084889	-0.425235	-4.50136	1	1	-2.55731	-4.50136	0.613023	1	-2.23291	-4.50136	0.613023	1	0	-4.68415	1	1	0	-4.68415	1	1	0	-4.68415	1	1	0	-4.8252	1	1	0	-4.8252	1	1	5.13e-15	-4.8252	1	1	ENSMUSG00000084889	0	0	0	0	0	0	0	0	0	ENSMUSG00000084889	0	0
ENSMUSG00000087089	-0.120065	-4.51379	1	1	-2.17923	-4.51379	0.596353	1	-2.15576	-4.51379	0.596353	1	0	-4.68415	1	1	0	-4.68415	1	1	0	-4.68415	1	1	0	-4.8252	1	1	0	-4.8252	1	1	5.13e-15	-4.8252	1	1	ENSMUSG00000087089	0	0	0	0	0	0	0	0	0	ENSMUSG00000087089	0	0
ENSMUSG00000085902	0.341979	-4.09208	1	1	0.44034	-4.09208	1	1	0.103064	-4.09208	1	1	2.59939	-3.81143	0.0551357	0.322559	2.67485	-3.81143	0.0441652	0.292546	0.076433	-3.81143	1	1	-3.93201	-3.68006	0.0746203	0.327571	0.75512	-3.68006	0.535641	1	4.62477	-3.68006	0.0181103	1	ENSMUSG00000085902	0	0	0	0	0	0	0	0	0	ENSMUSG00000085902	0	0
ENSMUSG00000086039	-0.656014	-3.7557	0.694326	1	-0.32214	-3.7557	0.845076	1	0.332049	-3.7557	0.910998	1	-1.15165	-3.97301	0.489695	1	-2.15681	-3.97301	0.235885	0.823895	-1.00221	-3.97301	0.621809	1	-0.230474	-3.40601	1	1	1.53276	-3.40601	0.169371	0.605586	1.75562	-3.40601	0.263598	1	ENSMUSG00000086039	0	0	0	0	0	0	0	0	0	ENSMUSG00000086039	0	0
ENSMUSG00000084993	-0.256395	-4.01342	1	1	-0.0668038	-4.01342	1	1	0.189083	-4.01342	1	1	-2.51335	-4.48602	0.61456	1	-0.415721	-4.48602	1	1	2.07167	-4.48602	0.720485	1	-4.20291	-4.03086	0.0396773	0.208772	-1.95254	-4.03086	0.140891	0.538495	2.22264	-4.03086	0.680616	1	ENSMUSG00000084993	0	0	0	0	0	0	0	0	0	ENSMUSG00000084993	0	0
ENSMUSG00000080814	-0.883425	-4.43727	1	1	-3.00057	-4.43727	0.329187	0.942613	-2.22742	-4.43727	0.552791	1	0	-4.48133	1	1	2.21298	-4.48133	0.684276	1	2.19165	-4.48133	0.684276	1	2.7921	-4.67718	0.477836	1	0	-4.67718	1	1	-2.73975	-4.67718	0.477836	1	ENSMUSG00000080814	0	0	0	0	0	0	0	0	0	ENSMUSG00000080814	0	0
ENSMUSG00000081720	0.38882	-4.35206	1	1	-0.116051	-4.35206	1	1	-0.503441	-4.35206	1	1	0.177631	-4.38035	1	1	0.527721	-4.38035	1	1	0.34886	-4.38035	1	1	-3.88321	-4.33116	0.138082	0.502812	-1.65631	-4.33116	0.361243	0.943637	2.19751	-4.33116	0.713349	1	ENSMUSG00000081720	0	0	0	0	0	0	0	0	0	ENSMUSG00000081720	0	0
ENSMUSG00000087383	-0.194405	-4.49535	1	1	-2.56993	-4.49535	0.624665	1	-2.47597	-4.49535	0.624665	1	2.16475	-4.42842	0.60342	1	2.24008	-4.42842	0.710214	1	0.0803052	-4.42842	1	1	-2.32539	-4.67713	0.797699	1	-2.4342	-4.67713	0.634146	1	5.13e-15	-4.67713	1	1	ENSMUSG00000087383	0	0	0	0	0	0	0	0	0	ENSMUSG00000087383	0	0
ENSMUSG00000087077	-0.149134	-4.59383	1	1	-1.50901	-4.59383	1	1	-1.44152	-4.59383	1	1	0	-4.68415	1	1	0	-4.68415	1	1	0	-4.68415	1	1	0	-4.8252	1	1	0	-4.8252	1	1	5.13e-15	-4.8252	1	1	ENSMUSG00000087077	0	0	0	0	0	0	0	0	0	ENSMUSG00000087077	0	0
ENSMUSG00000066176	-1.34381	-4.35222	0.498303	1	-3.62969	-4.35222	0.120852	0.529304	-2.40147	-4.35222	0.571191	1	-2.22128	-4.29823	0.577813	1	-0.121626	-4.29823	1	1	2.07383	-4.29823	0.686799	1	0	-4.48735	1	1	2.34557	-4.48735	0.593611	1	2.18919	-4.48735	0.755132	1	ENSMUSG00000066176	0	0	0	0	0	0	0	0	0	ENSMUSG00000066176	0	0
ENSMUSG00000081499	-0.13859	-4.51672	1	1	-2.14732	-4.51672	0.593777	1	-2.10508	-4.51672	0.593777	1	-2.20006	-4.48554	0.614742	1	-0.235511	-4.48554	1	1	1.9391	-4.48554	0.720653	1	3.0808	-4.74667	0.327753	0.865417	0	-4.74667	1	1	-3.02741	-4.74667	0.327753	1	ENSMUSG00000081499	0	0	0	0	0	0	0	0	0	ENSMUSG00000081499	0	0
ENSMUSG00000085569	-0.162349	-4.41517	1	1	-0.139585	-4.41517	1	1	0.0209937	-4.41517	1	1	3.09994	-4.25198	0.268157	0.845308	2.81694	-4.25198	0.34089	0.988707	-0.277082	-4.25198	1	1	-2.08592	-4.61165	0.726716	1	-2.19197	-4.61165	0.567051	1	5.13e-15	-4.61165	1	1	ENSMUSG00000085569	0	0	0	0	0	0	0	0	0	ENSMUSG00000085569	0	0
ENSMUSG00000085183	0.968855	-3.96332	0.735589	1	-0.0726588	-3.96332	1	1	-1.04041	-3.96332	0.65212	1	-0.520527	-4.04181	0.824065	1	0.702269	-4.04181	0.762621	1	1.22075	-4.04181	0.469763	1	-2.07595	-4.54586	0.73969	1	-2.18182	-4.54586	0.579129	1	5.13e-15	-4.54586	1	1	ENSMUSG00000085183	0	0	0	0	0	0	0	0	0	ENSMUSG00000085183	0	0
ENSMUSG00000083881	-0.393367	-4.502	1	1	-2.52574	-4.502	0.61177	1	-2.23285	-4.502	0.61177	1	0	-4.68415	1	1	0	-4.68415	1	1	0	-4.68415	1	1	0	-4.8252	1	1	0	-4.8252	1	1	5.13e-15	-4.8252	1	1	ENSMUSG00000083881	0	0	0	0	0	0	0	0	0	ENSMUSG00000083881	0	0
ENSMUSG00000083989	-0.162295	-4.496	1	1	-2.53603	-4.496	0.62264	1	-2.47379	-4.496	0.62264	1	0	-4.68415	1	1	0	-4.68415	1	1	0	-4.68415	1	1	0	-4.8252	1	1	0	-4.8252	1	1	5.13e-15	-4.8252	1	1	ENSMUSG00000083989	0	0	0	0	0	0	0	0	0	ENSMUSG00000083989	0	0
ENSMUSG00000087349	1.23935	-4.16203	0.606001	1	1.47839	-4.16203	0.479326	1	0.258123	-4.16203	1	1	-1.05606	-4.21607	0.829054	1	0.371868	-4.21607	1	1	1.42361	-4.21607	0.515805	1	0	-4.74916	1	1	0	-4.74916	1	1	5.13e-15	-4.74916	1	1	ENSMUSG00000087349	0	0	0	0	0	0	0	0	0	ENSMUSG00000087349	0	0
ENSMUSG00000078639	-0.447863	-4.34235	1	1	0.840633	-4.34235	0.831852	1	1.29731	-4.34235	0.634022	1	-6.03877	-3.46986	0.0336962	0.230172	-6.03292	-3.46986	0.0140044	0.12868	0	-3.46986	1	1	3.08649	-4.05149	0.341167	0.885155	0	-4.05149	1	1	-3.03306	-4.05149	0.341167	1	ENSMUSG00000078639	0	0	0	0	0	0	0	0	0	ENSMUSG00000078639	0	0
ENSMUSG00000083128	0.742775	-4.43815	0.76499	1	-2.19187	-4.43815	0.553846	1	-3.02836	-4.43815	0.330769	1	0	-4.54611	1	1	1.95712	-4.54611	0.724459	1	1.93637	-4.54611	0.724459	1	0	-4.8252	1	1	0	-4.8252	1	1	5.13e-15	-4.8252	1	1	ENSMUSG00000083128	0	0	0	0	0	0	0	0	0	ENSMUSG00000083128	0	0
ENSMUSG00000085093	-0.163951	-4.42138	1	1	-0.357642	-4.42138	1	1	-0.197592	-4.42138	1	1	3.10546	-4.48306	0.240814	0.798115	0	-4.48306	1	1	-3.07574	-4.48306	0.163439	1	0.20362	-4.22045	1	1	-0.368491	-4.22045	1	1	-0.565797	-4.22045	0.941352	1	ENSMUSG00000085093	0	0	0	0	0	0	0	0	0	ENSMUSG00000085093	0	0
ENSMUSG00000086153	-0.559792	-4.4247	1	1	-0.158992	-4.4247	1	1	0.397868	-4.4247	1	1	2.38081	-4.61329	0.643976	1	0	-4.61329	1	1	-2.35376	-4.61329	0.525638	1	0	-4.75009	1	1	2.39795	-4.75009	0.633621	1	2.24063	-4.75009	0.797153	1	ENSMUSG00000086153	0	0	0	0	0	0	0	0	0	ENSMUSG00000086153	0	0
ENSMUSG00000082592	-0.837571	-4.51052	1	1	-0.574506	-4.51052	1	1	0.243852	-4.51052	1	1	0	-4.53715	1	1	2.27906	-4.53715	0.744204	1	2.25745	-4.53715	0.744204	1	0	-4.75248	1	1	0	-4.75248	1	1	5.13e-15	-4.75248	1	1	ENSMUSG00000082592	0	0	0	0	0	0	0	0	0	ENSMUSG00000082592	0	0
ENSMUSG00000085920	0.743135	-3.70236	0.660197	1	0.123825	-3.70236	1	1	-0.618046	-3.70236	0.752271	1	2.4852	-3.93718	0.0717882	0.38326	-0.187602	-3.93718	1	1	-2.66632	-3.93718	0.0410476	1	-4.21357	-4.04386	0.0315616	0.176716	-4.34238	-4.04386	0.0111363	0.0904087	5.13e-15	-4.04386	1	1	ENSMUSG00000085920	0	0	0	0	0	0	0	0	0	ENSMUSG00000085920	0	0
ENSMUSG00000082686	-0.273306	-4.35957	1	1	-3.17085	-4.35957	0.19347	0.707127	-3.00565	-4.35957	0.316	1	-0.646369	-4.10078	1	1	-0.090313	-4.10078	1	1	0.553871	-4.10078	0.944694	1	-1.36781	-3.94346	0.534805	1	0.0293619	-3.94346	1	1	1.39231	-3.94346	0.45363	1	ENSMUSG00000082686	0	0	0	0	0	0	0	0	0	ENSMUSG00000082686	0	0
ENSMUSG00000084032	-0.562726	-4.50565	1	1	-2.5557	-4.50565	0.611637	1	-2.09421	-4.50565	0.611637	1	-2.19523	-4.55435	0.624718	1	-0.237229	-4.55435	1	1	1.93259	-4.55435	0.729896	1	2.8175	-4.54862	0.438815	1	3.38961	-4.54862	0.156362	0.575346	0.448838	-4.54862	1	1	ENSMUSG00000084032	0	0	0	0	0	0	0	0	0	ENSMUSG00000084032	0	0
ENSMUSG00000082758	0.893985	-3.25875	0.482887	1	0.571966	-3.25875	0.730114	1	-0.319683	-3.25875	0.853331	1	4.04066	-3.65098	0.0377047	0.249605	2.89312	-3.65098	0.234667	0.822045	-1.13989	-3.65098	0.432025	1	-2.96631	-4.27847	0.407835	0.98378	-3.08581	-4.27847	0.277411	0.810628	5.13e-15	-4.27847	1	1	ENSMUSG00000082758	0	0	0	0	0	0	0	0	0	ENSMUSG00000082758	0	0
ENSMUSG00000082246	1.40179	-4.43669	0.736597	1	0.14032	-4.43669	1	1	-1.25239	-4.43669	0.736597	1	2.38614	-4.37278	0.586087	1	2.73896	-4.37278	0.334951	0.981002	0.356545	-4.37278	0.957142	1	1.3847	-4.18061	0.378061	0.94031	-0.373387	-4.18061	1	1	-1.74227	-4.18061	0.34209	1	ENSMUSG00000082246	0	0	0	0	0	0	0	0	0	ENSMUSG00000082246	0	0
ENSMUSG00000087437	-1.15594	-4.4323	0.769971	1	-3.17672	-4.4323	0.216668	0.75111	-2.13223	-4.4323	0.558352	1	-5.49331	-3.89756	0.00247998	0.0330661	-5.4875	-3.89756	0.000646216	0.0116219	0	-3.89756	1	1	-3.05197	-4.39146	0.345315	0.891459	-3.17186	-4.39146	0.221325	0.710205	5.13e-15	-4.39146	1	1	ENSMUSG00000087437	0	0	0	0	0	0	0	0	0	ENSMUSG00000087437	0	0
ENSMUSG00000081627	0.656041	-4.3999	1	1	-0.514861	-4.3999	1	1	-1.18208	-4.3999	0.700735	1	0	-4.61792	1	1	1.93689	-4.61792	0.756251	1	1.91625	-4.61792	0.756251	1	-0.617321	-4.67965	0.899027	1	-2.77519	-4.67965	0.322827	0.888073	-1.99645	-4.67965	0.857143	1	ENSMUSG00000081627	0	0	0	0	0	0	0	0	0	ENSMUSG00000081627	0	0
ENSMUSG00000083009	-0.191967	-4.10435	1	1	-4.01137	-4.10435	0.0508384	0.299096	-3.93315	-4.10435	0.0508384	0.536475	-1.23278	-4.04173	0.685327	1	-0.356161	-4.04173	0.954293	1	0.873392	-4.04173	0.825462	1	-1.01972	-3.89911	0.510019	1	-1.69921	-3.89911	0.227098	0.721167	-0.65591	-3.89911	1	1	ENSMUSG00000083009	0	0	0	0	0	0	0	0	0	ENSMUSG00000083009	0	0
ENSMUSG00000082943	-0.368366	-4.21016	1	1	0.256938	-4.21016	1	1	0.626148	-4.21016	0.830615	1	-2.22323	-4.43174	0.574897	1	0.715415	-4.43174	0.951729	1	2.91	-4.43174	0.315748	1	0	-4.68422	1	1	0	-4.68422	1	1	5.13e-15	-4.68422	1	1	ENSMUSG00000082943	0	0	0	0	0	0	0	0	0	ENSMUSG00000082943	0	0
ENSMUSG00000083533	0.713734	-4.22895	0.759915	1	1.38835	-4.22895	0.579851	1	0.692029	-4.22895	0.645324	1	-0.0763078	-4.07445	1	1	-0.803976	-4.07445	0.662042	1	-0.726146	-4.07445	0.810212	1	-0.875645	-4.082	0.570128	1	-1.45508	-4.082	0.251008	0.763443	-0.567193	-4.082	0.944341	1	ENSMUSG00000083533	0	0	0	0	0	0	0	0	0	ENSMUSG00000083533	0	0
ENSMUSG00000086447	-0.0418874	-4.51131	1	1	-2.17772	-4.51131	0.598371	1	-2.23219	-4.51131	0.598371	1	0	-4.68415	1	1	0	-4.68415	1	1	0	-4.68415	1	1	-2.11423	-4.7519	0.807797	1	-2.22031	-4.7519	0.643897	1	5.13e-15	-4.7519	1	1	ENSMUSG00000086447	0	0	0	0	0	0	0	0	0	ENSMUSG00000086447	0	0
ENSMUSG00000086819	3.34214	-3.61321	0.0490064	0.51037	1.42468	-3.61321	0.401616	1	-1.89613	-3.61321	0.216386	1	0.260836	-4.17781	1	1	-1.41887	-4.17781	0.598936	1	-1.675	-4.17781	0.598936	1	0	-4.34273	1	1	2.39604	-4.34273	0.593696	1	2.2389	-4.34273	0.755222	1	ENSMUSG00000086819	0	0	0	0	0	0	0	0	0	ENSMUSG00000086819	0	0
ENSMUSG00000085922	2.25814	-4.01714	0.238757	1	0.793277	-4.01714	1	1	-1.44901	-4.01714	0.348138	1	2.30673	-4.23188	0.271548	0.850618	-0.353437	-4.23188	1	1	-2.65384	-4.23188	0.189597	1	-1.0254	-4.27861	0.770467	1	-4.22316	-4.27861	0.0920472	0.406045	-3.01613	-4.27861	0.304225	1	ENSMUSG00000085922	0	0	0	0	0	0	0	0	0	ENSMUSG00000085922	0	0
ENSMUSG00000085179	1.09701	-4.35044	0.632877	1	-2.43759	-4.35044	0.543427	1	-3.62874	-4.35044	0.0811949	0.678678	-2.19911	-4.54559	0.616654	1	-2.19443	-4.54559	0.5002	1	0	-4.54559	1	1	3.80663	-4.48537	0.126851	0.47438	2.39481	-4.48537	0.581687	1	-1.51228	-4.48537	0.607186	1	ENSMUSG00000085179	0	0	0	0	0	0	0	0	0	ENSMUSG00000085179	0	0
ENSMUSG00000081762	-0.559725	-4.4247	1	1	-0.158952	-4.4247	1	1	0.397842	-4.4247	1	1	-2.41624	-4.48049	0.575191	1	-2.41147	-4.48049	0.462195	1	0	-4.48049	1	1	0	-4.8252	1	1	0	-4.8252	1	1	5.13e-15	-4.8252	1	1	ENSMUSG00000081762	0	0	0	0	0	0	0	0	0	ENSMUSG00000081762	0	0
ENSMUSG00000082108	1.9294	-4.33499	0.299583	1	0.750812	-4.33499	1	1	-1.15392	-4.33499	0.538307	1	-2.21852	-4.4136	0.582067	1	-0.119087	-4.4136	1	1	2.07361	-4.4136	0.69067	1	0	-4.55317	1	1	2.35758	-4.55317	0.53632	1	2.20115	-4.55317	0.693305	1	ENSMUSG00000082108	0	0	0	0	0	0	0	0	0	ENSMUSG00000082108	0	0
ENSMUSG00000084243	0.76292	-4.41352	0.874633	1	-2.5506	-4.41352	0.640326	1	-3.41084	-4.41352	0.285203	1	0	-4.48921	1	1	2.71286	-4.48921	0.538006	1	2.68932	-4.48921	0.538006	1	-2.33045	-4.67432	0.808787	1	0.314109	-4.67432	1	1	2.59025	-4.67432	0.629403	1	ENSMUSG00000084243	0	0	0	0	0	0	0	0	0	ENSMUSG00000084243	0	0
ENSMUSG00000087292	1.19145	-4.27034	0.616362	1	-0.112419	-4.27034	1	1	-1.30106	-4.27034	0.543669	1	1.72565	-4.13565	0.466172	1	-0.0720941	-4.13565	1	1	-1.79231	-4.13565	0.326916	1	0	-4.62384	1	1	2.3977	-4.62384	0.623655	1	2.24042	-4.62384	0.786773	1	ENSMUSG00000087292	0	0	0	0	0	0	0	0	0	ENSMUSG00000087292	0	0
ENSMUSG00000084992	-0.529725	-4.50629	1	1	-2.52398	-4.50629	0.61003	1	-2.09512	-4.50629	0.61003	1	0	-4.41325	1	1	3.50904	-4.41325	0.211543	0.775186	3.48389	-4.41325	0.211543	1	-3.00334	-4.55656	0.486547	1	-3.12291	-4.55656	0.22155	0.710615	5.13e-15	-4.55656	1	1	ENSMUSG00000084992	0	0	0	0	0	0	0	0	0	ENSMUSG00000084992	0	0
ENSMUSG00000086957	-0.10461	-4.02828	1	1	-4.23854	-4.02828	0.0230974	0.168065	-4.24807	-4.02828	0.0230974	0.345	-3.3299	-4.28391	0.286053	0.874187	-3.32457	-4.28391	0.199184	0.749884	0	-4.28391	1	1	-3.91774	-4.0481	0.121342	0.460579	-4.04493	-4.0481	0.0417078	0.237146	5.13e-15	-4.0481	1	1	ENSMUSG00000086957	0	0	0	0	0	0	0	0	0	ENSMUSG00000086957	0	0
ENSMUSG00000087032	2.86662	-4.00978	0.187662	0.930922	0.439468	-4.00978	0.754208	1	-2.4169	-4.00978	0.265823	1	-2.05522	-4.0986	0.221746	0.7666	-2.37956	-4.0986	0.127825	0.581969	-0.324036	-4.0986	1	1	-3.01532	-4.44183	0.333337	0.873606	-0.0181293	-4.44183	1	1	2.94327	-4.44183	0.476194	1	ENSMUSG00000087032	0	0	0	0	0	0	0	0	0	ENSMUSG00000087032	0	0
ENSMUSG00000082466	0.654582	-4.55022	1	1	-1.5118	-4.55022	1	1	-2.24332	-4.55022	0.542776	1	-1.48585	-4.65095	1	1	-1.48197	-4.65095	0.888889	1	0	-4.65095	1	1	-1.4513	-4.68385	1	1	0.0770301	-4.68385	1	1	1.48659	-4.68385	1	1	ENSMUSG00000082466	0	0	0	0	0	0	0	0	0	ENSMUSG00000082466	0	0
ENSMUSG00000085911	-0.00766205	-4.51244	1	1	-2.14388	-4.51244	0.597488	1	-2.23213	-4.51244	0.597488	1	2.13037	-4.61932	0.64443	1	0	-4.61932	1	1	-2.10415	-4.61932	0.526064	1	3.08078	-4.74667	0.327701	0.865415	0	-4.74667	1	1	-3.02739	-4.74667	0.327701	1	ENSMUSG00000085911	0	0	0	0	0	0	0	0	0	ENSMUSG00000085911	0	0
ENSMUSG00000081105	-0.12269	-4.59291	1	1	-1.5089	-4.59291	1	1	-1.46778	-4.59291	1	1	0.670477	-4.55161	1	1	-1.51232	-4.55161	0.888889	1	-2.16017	-4.55161	0.468995	1	0	-4.75335	1	1	1.53846	-4.75335	1	1	1.40995	-4.75335	1	1	ENSMUSG00000081105	0	0	0	0	0	0	0	0	0	ENSMUSG00000081105	0	0
ENSMUSG00000084371	0.22327	-4.50646	1	1	-2.13613	-4.50646	0.606263	1	-2.45455	-4.50646	0.606263	1	0	-4.68415	1	1	0	-4.68415	1	1	0	-4.68415	1	1	0	-4.8252	1	1	0	-4.8252	1	1	5.13e-15	-4.8252	1	1	ENSMUSG00000084371	0	0	0	0	0	0	0	0	0	ENSMUSG00000084371	0	0
ENSMUSG00000081971	-0.446299	-4.17377	1	1	-1.44174	-4.17377	0.600708	1	-1.01148	-4.17377	0.600708	1	-0.950975	-4.31542	0.634301	1	-1.73004	-4.31542	0.287257	0.908946	-0.776813	-4.31542	0.81974	1	0.326664	-4.50765	0.993194	1	-1.05795	-4.50765	0.714426	1	-1.34779	-4.50765	0.546496	1	ENSMUSG00000081971	0	0	0	0	0	0	0	0	0	ENSMUSG00000081971	0	0
ENSMUSG00000068062	1.07176	-4.2994	0.765758	1	-2.57741	-4.2994	0.632238	1	-3.74582	-4.2994	0.222312	1	1.62976	-4.19586	0.302202	0.899844	-0.987233	-4.19586	0.837229	1	-2.61104	-4.19586	0.116175	1	0	-4.5532	1	1	0	-4.5532	1	1	5.13e-15	-4.5532	1	1	ENSMUSG00000068062	0	0	0	0	0	0	0	0	0	ENSMUSG00000068062	0	0
ENSMUSG00000089898	1.87337	-4.21725	0.28755	1	0.0113522	-4.21725	1	1	-1.85689	-4.21725	0.343546	1	5.06173	-3.90119	0.0168178	0.141205	3.99651	-3.90119	0.0836318	0.447749	-1.05849	-3.90119	0.468788	1	6.83574	-3.4766	8.29e-05	0.00146887	4.73593	-3.4766	0.0145249	0.109959	-2.22813	-3.4766	0.0612443	1	ENSMUSG00000089898	0	0	0	0	0	0	0	0	0	ENSMUSG00000089898	0	0
ENSMUSG00000085267	1.20531	-4.34041	0.603133	1	-2.5213	-4.34041	0.585854	1	-3.82196	-4.34041	0.111638	0.793613	2.20324	-4.1337	0.569205	1	3.85514	-4.1337	0.0961598	0.488115	1.65282	-4.1337	0.255751	1	2.90849	-4.38603	0.45957	1	2.99542	-4.38603	0.376542	0.966089	-0.0324027	-4.38603	1	1	ENSMUSG00000085267	0	0	0	0	0	0	0	0	0	ENSMUSG00000085267	0	0
ENSMUSG00000086411	-0.553567	-4.43249	1	1	-2.91006	-4.43249	0.422196	1	-2.46494	-4.43249	0.614798	1	-1.74804	-4.18134	0.302596	0.89998	-1.91017	-4.18134	0.186988	0.725028	-0.162031	-4.18134	1	1	0	-4.54817	1	1	3.69533	-4.54817	0.124967	0.498007	3.51442	-4.54817	0.283098	1	ENSMUSG00000086411	0	0	0	0	0	0	0	0	0	ENSMUSG00000086411	0	0
ENSMUSG00000086970	0.600164	-4.13872	1	1	1.76247	-4.13872	0.19881	0.718138	1.18144	-4.13872	0.399745	1	-2.02103	-3.43918	0.348428	0.968638	-5.92432	-3.43918	0.0136407	0.126497	-3.87787	-3.43918	0.118744	1	0	-4.63051	1	1	0	-4.63051	1	1	5.13e-15	-4.63051	1	1	ENSMUSG00000086970	0	0	0	0	0	0	0	0	0	ENSMUSG00000086970	0	0
ENSMUSG00000082112	0.812619	-4.43459	0.821214	1	-2.16638	-4.43459	0.614546	1	-3.07195	-4.43459	0.310316	1	2.81027	-4.48903	0.302116	0.899844	2.50888	-4.48903	0.393768	1	-0.295455	-4.48903	1	1	-3.40663	-4.58476	0.248263	0.733799	-3.53058	-4.58476	0.145541	0.54939	5.13e-15	-4.58476	1	1	ENSMUSG00000082112	0	0	0	0	0	0	0	0	0	ENSMUSG00000082112	0	0
ENSMUSG00000095413	-0.0154526	-4.50832	1	1	-2.2162	-4.50832	0.554611	1	-2.29769	-4.50832	0.554611	1	-0.866298	-4.51152	1	1	-1.02621	-4.51152	0.84681	1	-0.159396	-4.51152	1	1	-1.43912	-4.71265	1	1	0.261876	-4.71265	1	1	1.65651	-4.71265	1	1	ENSMUSG00000095413	0	0	0	0	0	0	0	0	0	ENSMUSG00000095413	0	0
ENSMUSG00000085847	-0.0857629	-4.51492	1	1	-2.14565	-4.51492	0.595572	1	-2.15605	-4.51492	0.595572	1	2.65637	-4.47544	0.453359	1	1.94666	-4.47544	0.740003	1	-0.70261	-4.47544	0.853015	1	-3.1675	-4.20642	0.378382	0.940557	0.971719	-4.20642	0.557437	1	4.0743	-4.20642	0.1529	1	ENSMUSG00000085847	0	0	0	0	0	0	0	0	0	ENSMUSG00000085847	0	0
ENSMUSG00000086704	-0.975849	-4.44147	1	1	-3.00632	-4.44147	0.323686	0.934756	-2.14097	-4.44147	0.549124	1	-0.43193	-4.25521	0.824269	1	-0.738758	-4.25521	0.612543	1	-0.306342	-4.25521	1	1	0	-4.8252	1	1	0	-4.8252	1	1	5.13e-15	-4.8252	1	1	ENSMUSG00000086704	0	0	0	0	0	0	0	0	0	ENSMUSG00000086704	0	0
ENSMUSG00000084322	-0.327173	-4.58913	1	1	-1.67862	-4.58913	1	1	-1.43511	-4.58913	1	1	2.36324	-4.51521	0.534754	1	2.55201	-4.51521	0.393782	1	0.19278	-4.51521	1	1	-2.04664	-4.64325	0.78792	1	0.574479	-4.64325	1	1	2.56396	-4.64325	0.596045	1	ENSMUSG00000084322	0	0	0	0	0	0	0	0	0	ENSMUSG00000084322	0	0
ENSMUSG00000083552	-0.41328	-4.50351	1	1	-2.49055	-4.50351	0.567715	1	-2.17681	-4.50351	0.567715	1	0	-4.61538	1	1	0	-4.61538	1	1	0	-4.61538	1	1	-0.606578	-4.61171	0.893641	1	-2.76929	-4.61171	0.313255	0.873436	-2.0013	-4.61171	0.857143	1	ENSMUSG00000083552	0	0	0	0	0	0	0	0	0	ENSMUSG00000083552	0	0
ENSMUSG00000083805	2.42724	-3.84988	0.247328	1	0.723106	-3.84988	0.813755	1	-1.69007	-3.84988	0.401499	1	3.23477	-4.08459	0.389007	1	4.62677	-4.08459	0.15229	0.647067	1.39545	-4.08459	0.61801	1	0	-4.47983	1	1	0	-4.47983	1	1	5.13e-15	-4.47983	1	1	ENSMUSG00000083805	0	0	0	0	0	0	0	0	0	ENSMUSG00000083805	0	0
ENSMUSG00000082812	-0.597716	-4.35178	0.839337	1	-3.42208	-4.35178	0.194049	0.708567	-2.93465	-4.35178	0.382062	1	-2.45484	-4.5373	0.630904	1	-2.45003	-4.5373	0.513427	1	0	-4.5373	1	1	0	-4.74916	1	1	0	-4.74916	1	1	5.13e-15	-4.74916	1	1	ENSMUSG00000082812	0	0	0	0	0	0	0	0	0	ENSMUSG00000082812	0	0
ENSMUSG00000072934	1.58153	-3.64808	0.12031	0.783589	2.16569	-3.64808	0.0531271	0.308145	0.596777	-3.64808	0.640474	1	-1.2068	-3.55026	0.432159	1	0.874433	-3.55026	0.378193	1	2.07852	-3.55026	0.0384227	1	0.0998602	-3.38492	1	1	0.70454	-3.38492	0.408481	1	0.602517	-3.38492	0.501688	1	ENSMUSG00000072934	0	0	0	0	0	0	0	0	0	ENSMUSG00000072934	0	0
ENSMUSG00000072931	-0.256779	-4.58695	1	1	-1.67956	-4.58695	1	1	-1.50624	-4.58695	1	1	2.18937	-4.58901	0.580381	1	0	-4.58901	1	1	-2.16283	-4.58901	0.466913	1	0	-4.8252	1	1	0	-4.8252	1	1	5.13e-15	-4.8252	1	1	ENSMUSG00000072931	0	0	0	0	0	0	0	0	0	ENSMUSG00000072931	0	0
ENSMUSG00000072929	0.0229037	-4.58863	1	1	-1.50435	-4.58863	1	1	-1.60838	-4.58863	1	1	0.114743	-4.58412	1	1	-0.159267	-4.58412	1	1	-0.272367	-4.58412	1	1	0	-4.78774	1	1	0	-4.78774	1	1	5.13e-15	-4.78774	1	1	ENSMUSG00000072929	0	0	0	0	0	0	0	0	0	ENSMUSG00000072929	0	0
ENSMUSG00000087175	0.361778	-4.548	1	1	-1.7149	-4.548	1	1	-2.15637	-4.548	0.59468	1	-2.20752	-4.35842	0.556785	1	0.900156	-4.35842	0.942389	1	3.07849	-4.35842	0.28491	1	0.698375	-3.27428	0.589741	1	0.685475	-3.27428	0.614743	1	-0.0154189	-3.27428	0.96582	1	ENSMUSG00000087175	0	0	0	0	0	0	0	0	0	ENSMUSG00000087175	0	0
ENSMUSG00000094592	-0.0850456	-4.59165	1	1	-1.50858	-4.59165	1	1	-1.50499	-4.59165	1	1	-1.50998	-4.65035	1	1	-1.50608	-4.65035	0.888889	1	0	-4.65035	1	1	2.1862	-4.74824	0.857143	1	0	-4.74824	1	1	-2.13934	-4.74824	0.857143	1	ENSMUSG00000094592	0	0	0	0	0	0	0	0	0	ENSMUSG00000094592	0	0
ENSMUSG00000085866	-0.31298	-4.54561	1	1	-0.0451911	-4.54561	1	1	0.266886	-4.54561	1	1	0.281213	-4.6132	1	1	-1.48186	-4.6132	0.888889	1	-1.74403	-4.6132	0.888889	1	0	-4.78545	1	1	1.89153	-4.78545	1	1	1.75518	-4.78545	1	1	ENSMUSG00000085866	0	0	0	0	0	0	0	0	0	ENSMUSG00000085866	0	0
ENSMUSG00000086168	-0.425214	-4.50136	1	1	-2.55728	-4.50136	0.613005	1	-2.23291	-4.50136	0.613005	1	0	-4.68415	1	1	0	-4.68415	1	1	0	-4.68415	1	1	0	-4.8252	1	1	0	-4.8252	1	1	5.13e-15	-4.8252	1	1	ENSMUSG00000086168	0	0	0	0	0	0	0	0	0	ENSMUSG00000086168	0	0
ENSMUSG00000087262	-0.129041	-4.55272	1	1	0.0253442	-4.55272	1	1	0.15438	-4.55272	1	1	0.0395874	-4.47765	1	1	-0.881974	-4.47765	0.845061	1	-0.916476	-4.47765	0.845061	1	0	-4.71459	1	1	1.84457	-4.71459	1	1	1.71028	-4.71459	1	1	ENSMUSG00000087262	0	0	0	0	0	0	0	0	0	ENSMUSG00000087262	0	0
ENSMUSG00000083106	-0.663699	-4.54829	1	1	-2.18755	-4.54829	0.585699	1	-1.62476	-4.54829	1	1	0	-4.61757	1	1	1.39926	-4.61757	1	1	1.38217	-4.61757	1	1	-1.395	-4.78865	1	1	-1.48212	-4.78865	1	1	5.13e-15	-4.78865	1	1	ENSMUSG00000083106	0	0	0	0	0	0	0	0	0	ENSMUSG00000083106	0	0
ENSMUSG00000087210	-0.40829	-4.34048	0.871301	1	-3.46948	-4.34048	0.207003	0.733599	-3.17145	-4.34048	0.278525	1	0	-4.62117	1	1	0	-4.62117	1	1	0	-4.62117	1	1	-2.32064	-4.61004	0.788095	1	-0.0902256	-4.61004	1	1	2.18284	-4.61004	0.788095	1	ENSMUSG00000087210	0	0	0	0	0	0	0	0	0	ENSMUSG00000087210	0	0
ENSMUSG00000087374	0.791602	-4.08853	0.771135	1	2.28506	-4.08853	0.102292	0.474473	1.51521	-4.08853	0.376143	1	3.12341	-4.2591	0.207697	0.738454	4.09683	-4.2591	0.0428774	0.287098	0.977189	-4.2591	0.417154	1	0	-4.8252	1	1	0	-4.8252	1	1	5.13e-15	-4.8252	1	1	ENSMUSG00000087374	0	0	0	0	0	0	0	0	0	ENSMUSG00000087374	0	0
ENSMUSG00000087376	0.790532	-4.24143	0.704482	1	-2.93979	-4.24143	0.375568	1	-3.83505	-4.24143	0.140248	0.880886	-0.691938	-3.79041	0.626739	1	-0.674954	-3.79041	0.632099	1	0.0167388	-3.79041	1	1	1.93483	-3.57187	0.074757	0.32808	0.529176	-3.57187	0.773005	1	-1.40679	-3.57187	0.155034	1	ENSMUSG00000087376	0	0	0	0	0	0	0	0	0	ENSMUSG00000087376	0	0
ENSMUSG00000086863	-0.887202	-3.93673	0.567432	1	-0.577932	-3.93673	0.777075	1	0.304995	-3.93673	1	1	-2.22948	-4.26895	0.565982	1	1.59716	-4.26895	0.431684	1	3.79629	-4.26895	0.0914747	1	0.973668	-4.48622	0.555925	1	-2.18223	-4.48622	0.578605	1	-2.99684	-4.48622	0.271768	1	ENSMUSG00000086863	0	0	0	0	0	0	0	0	0	ENSMUSG00000086863	0	0
ENSMUSG00000083422	-1.32119	-4.39206	0.560157	1	-3.43199	-4.39206	0.117804	0.521147	-2.2249	-4.39206	0.540088	1	0.936423	-4.20931	0.75421	1	1.26847	-4.20931	0.584293	1	0.332055	-4.20931	1	1	-2.13764	-4.61407	0.728826	1	-2.2442	-4.61407	0.56901	1	5.13e-15	-4.61407	1	1	ENSMUSG00000083422	0	0	0	0	0	0	0	0	0	ENSMUSG00000083422	0	0
ENSMUSG00000087489	0.81285	-4.43289	0.77231	1	-2.21017	-4.43289	0.56052	1	-3.11677	-4.43289	0.220203	1	-2.19912	-4.54559	0.616639	1	-2.19444	-4.54559	0.500186	1	0	-4.54559	1	1	0	-4.54467	1	1	3.40966	-4.54467	0.182903	0.634382	3.23353	-4.54467	0.387612	1	ENSMUSG00000087489	0	0	0	0	0	0	0	0	0	ENSMUSG00000087489	0	0
ENSMUSG00000087605	1.9921	-4.10003	0.152488	0.859123	0.911709	-4.10003	0.751591	1	-1.06442	-4.10003	0.460669	1	-0.561466	-4.20609	1	1	0.0518355	-4.20609	1	1	0.610833	-4.20609	1	1	-2.14128	-4.06888	0.719624	1	2.25707	-4.06888	0.168438	0.603302	4.31806	-4.06888	0.0968066	1	ENSMUSG00000087605	0	0	0	0	0	0	0	0	0	ENSMUSG00000087605	0	0
ENSMUSG00000082633	-1.29873	-4.00335	0.277959	1	-1.14855	-4.00335	0.343881	0.964547	0.141393	-4.00335	1	1	-0.303344	-3.98889	1	1	-1.4164	-3.98889	0.348922	0.999874	-1.11056	-3.98889	0.607074	1	-2.08496	-4.32181	0.727908	1	1.89504	-4.32181	0.324841	0.891093	3.90145	-4.32181	0.166332	1	ENSMUSG00000082633	0	0	0	0	0	0	0	0	0	ENSMUSG00000082633	0	0
ENSMUSG00000089787	0.694861	-4.36178	1	1	0.17933	-4.36178	1	1	-0.511348	-4.36178	1	1	4.34108	-4.21204	0.031641	0.22046	3.39177	-4.21204	0.127808	0.58196	-0.942384	-4.21204	0.536728	1	-2.11425	-4.7519	0.807734	1	-2.22032	-4.7519	0.643836	1	5.13e-15	-4.7519	1	1	ENSMUSG00000089787	0	0	0	0	0	0	0	0	0	ENSMUSG00000089787	0	0
ENSMUSG00000087416	-0.00770866	-4.51244	1	1	-2.14393	-4.51244	0.597442	1	-2.23213	-4.51244	0.597442	1	0	-4.6096	1	1	2.29406	-4.6096	0.766917	1	2.27236	-4.6096	0.766917	1	0	-4.8252	1	1	0	-4.8252	1	1	5.13e-15	-4.8252	1	1	ENSMUSG00000087416	0	0	0	0	0	0	0	0	0	ENSMUSG00000087416	0	0
ENSMUSG00000086847	0.713608	-4.22754	1	1	1.48783	-4.22754	0.25844	0.823843	0.792063	-4.22754	0.651502	1	1.33346	-3.52533	0.220206	0.763429	1.1088	-3.52533	0.289189	0.912525	-0.224347	-3.52533	0.818851	1	0.816168	-3.37446	0.481556	1	1.15439	-3.37446	0.242224	0.747361	0.335106	-3.37446	0.843346	1	ENSMUSG00000086847	0	0	0	0	0	0	0	0	0	ENSMUSG00000086847	0	0
ENSMUSG00000086014	0.204925	-4.42038	1	1	0.408456	-4.42038	1	1	0.207917	-4.42038	1	1	0	-4.48461	1	1	2.09326	-4.48461	0.713687	1	2.07214	-4.48461	0.713687	1	3.834	-4.42495	0.0926183	0.383309	2.58382	-4.42495	0.335288	0.906351	-1.35217	-4.42495	0.594467	1	ENSMUSG00000086014	0	0	0	0	0	0	0	0	0	ENSMUSG00000086014	0	0
ENSMUSG00000089910	-0.943972	-4.29144	1	1	0.207852	-4.29144	1	1	1.14932	-4.29144	0.755804	1	-0.0650971	-4.30928	1	1	0.694602	-4.30928	0.814764	1	0.757628	-4.30928	0.814764	1	-3.046	-4.55254	0.312359	0.843893	-3.16582	-4.55254	0.196222	0.663141	5.13e-15	-4.55254	1	1	ENSMUSG00000089910	0	0	0	0	0	0	0	0	0	ENSMUSG00000089910	0	0
ENSMUSG00000090004	1.11068	-3.68421	0.30709	1	2.20278	-3.68421	0.0490338	0.291223	1.10449	-3.68421	0.35279	1	1.02331	-3.73509	0.444087	1	1.28734	-3.73509	0.319931	0.961999	0.264007	-3.73509	0.936522	1	2.14026	-4.11495	0.20611	0.651306	1.44338	-4.11495	0.358115	0.938736	-0.713213	-4.11495	0.685068	1	ENSMUSG00000090004	0	0	0	0	0	0	0	0	0	ENSMUSG00000090004	0	0
ENSMUSG00000080971	1.7402	-4.21863	0.344492	1	-2.45219	-4.21863	0.54944	1	-4.28573	-4.21863	0.0328433	0.421172	-2.16168	-4.54995	0.609304	1	-2.15702	-4.54995	0.49341	1	0	-4.54995	1	1	2.80226	-4.43105	0.460533	1	3.25419	-4.43105	0.261027	0.781061	0.329473	-4.43105	1	1	ENSMUSG00000080971	0	0	0	0	0	0	0	0	0	ENSMUSG00000080971	0	0
ENSMUSG00000086624	0.201405	-2.92107	0.8944	1	0.685833	-2.92107	0.535325	1	0.485836	-2.92107	0.622272	1	0.492395	-2.35406	0.687046	1	0.610239	-2.35406	0.601592	1	0.117845	-2.35406	0.95055	1	1.67178	-3.26961	0.17472	0.58571	1.61512	-3.26961	0.123922	0.495882	-0.0623041	-3.26961	0.935387	1	ENSMUSG00000086624	0	0	0	0	0	0	0	0	0	ENSMUSG00000086624	0	0
ENSMUSG00000089854	-0.0917271	-4.44005	1	1	0.0408919	-4.44005	1	1	0.132738	-4.44005	1	1	2.66594	-4.54313	0.467356	1	2.00598	-4.54313	0.74873	1	-0.652988	-4.54313	0.855415	1	-1.72238	-3.9055	0.301888	0.827148	-0.151389	-3.9055	0.927813	1	1.56599	-3.9055	0.3899	1	ENSMUSG00000089854	0	0	0	0	0	0	0	0	0	ENSMUSG00000089854	0	0
ENSMUSG00000089916	-0.138797	-4.43565	1	1	0.244439	-4.43565	1	1	0.385058	-4.43565	1	1	-0.75813	-4.1361	0.761578	1	-4.28827	-4.1361	0.0803569	0.43744	-3.50505	-4.1361	0.182251	1	-2.14684	-4.29141	0.706716	1	0.101697	-4.29141	1	1	2.19878	-4.29141	0.706716	1	ENSMUSG00000089916	0	0	0	0	0	0	0	0	0	ENSMUSG00000089916	0	0
ENSMUSG00000087308	0.18689	-4.50532	1	1	-2.17203	-4.50532	0.60627	1	-2.45456	-4.50532	0.60627	1	0	-4.60958	1	1	0	-4.60958	1	1	0	-4.60958	1	1	0	-4.62496	1	1	0	-4.62496	1	1	5.13e-15	-4.62496	1	1	ENSMUSG00000087308	0	0	0	0	0	0	0	0	0	ENSMUSG00000087308	0	0
ENSMUSG00000084986	1.09921	-4.2094	0.630279	1	0.78361	-4.2094	0.751318	1	-0.301733	-4.2094	0.824456	1	0.00670965	-4.37935	1	1	0.743066	-4.37935	0.951763	1	0.734303	-4.37935	0.951763	1	0	-4.43803	1	1	0	-4.43803	1	1	5.13e-15	-4.43803	1	1	ENSMUSG00000084986	0	0	0	0	0	0	0	0	0	ENSMUSG00000084986	0	0
ENSMUSG00000086694	-0.172744	-4.51558	1	1	-2.18029	-4.51558	0.594942	1	-2.10432	-4.51558	0.594942	1	2.917	-4.49356	0.454708	1	2.09135	-4.49356	0.740842	1	-0.81748	-4.49356	0.853252	1	-0.0943873	-4.54836	1	1	-3.02943	-4.54836	0.350144	0.926926	-2.76356	-4.54836	0.440691	1	ENSMUSG00000086694	0	0	0	0	0	0	0	0	0	ENSMUSG00000086694	0	0
ENSMUSG00000085454	1.6328	-3.93796	0.423366	1	1.86344	-3.93796	0.216371	0.750606	0.252155	-3.93796	0.894717	1	-0.448715	-4.00287	0.860941	1	-0.664935	-4.00287	0.675489	1	-0.215824	-4.00287	0.992758	1	-2.14629	-4.21195	0.707927	1	2.04587	-4.21195	0.216065	0.70091	4.11318	-4.21195	0.0987923	1	ENSMUSG00000085454	0	0	0	0	0	0	0	0	0	ENSMUSG00000085454	0	0
ENSMUSG00000095265	3.43169	-3.08882	0.0424805	0.475149	1.66098	-3.08882	0.335884	0.952474	-1.75543	-3.08882	0.236473	1	1.27428	-4.09723	0.69523	1	-0.0759036	-4.09723	1	1	-1.34252	-4.09723	0.543537	1	1.62191	-4.37337	0.3469	0.893962	0.149448	-4.37337	1	1	-1.46621	-4.37337	0.563963	1	ENSMUSG00000095265	0	0	0	0	0	0	0	0	0	ENSMUSG00000095265	0	0
ENSMUSG00000093844	5.56946	-2.64692	0.00681897	0.163029	3.84341	-2.64692	0.0681855	0.363537	-1.67733	-2.64692	0.298158	1	-1.52226	-4.1858	1	1	1.33188	-4.1858	0.653755	1	2.82638	-4.1858	0.307669	1	-1.52608	-4.7148	1	1	-1.61482	-4.7148	1	1	5.13e-15	-4.7148	1	1	ENSMUSG00000093844	0	0	0	0	0	0	0	0	0	ENSMUSG00000093844	0	0
ENSMUSG00000094995	-0.19463	-4.42074	1	1	-0.39096	-4.42074	1	1	-0.200609	-4.42074	1	1	-2.53659	-4.54289	0.642412	1	-0.440776	-4.54289	1	1	2.06984	-4.54289	0.746396	1	-2.06699	-4.62325	0.75267	1	0.0294398	-4.62325	1	1	2.04808	-4.62325	1	1	ENSMUSG00000094995	0	0	0	0	0	0	0	0	0	ENSMUSG00000094995	0	0
ENSMUSG00000090666	-0.218738	-4.28529	1	1	-3.46305	-4.28529	0.192403	0.705262	-3.35567	-4.28529	0.192403	0.997425	0.836943	-4.12765	0.792464	1	1.5618	-4.12765	0.402417	1	0.724207	-4.12765	0.72285	1	-3.03524	-4.3757	0.309855	0.840027	-0.0260681	-4.3757	1	1	2.95523	-4.3757	0.456307	1	ENSMUSG00000090666	0	0	0	0	0	0	0	0	0	ENSMUSG00000090666	0	0
ENSMUSG00000091548	-0.425157	-4.50136	1	1	-2.55723	-4.50136	0.612954	1	-2.2329	-4.50136	0.612954	1	-2.17224	-4.5587	0.594969	1	-2.16757	-4.5587	0.480234	1	0	-4.5587	1	1	1.92349	-4.45725	0.489637	1	1.40439	-4.45725	0.671092	1	-0.544253	-4.45725	1	1	ENSMUSG00000091548	0	0	0	0	0	0	0	0	0	ENSMUSG00000091548	0	0
ENSMUSG00000091034	-1.2127	-3.71407	0.523438	1	-1.23799	-3.71407	0.51812	1	-0.0307877	-3.71407	1	1	-0.910114	-3.91247	0.570077	1	-0.756794	-3.91247	0.588395	1	0.152916	-3.91247	1	1	-3.93283	-4.30404	0.15208	0.535732	0.429417	-4.30404	0.816832	1	4.3027	-4.30404	0.0985399	1	ENSMUSG00000091034	0	0	0	0	0	0	0	0	0	ENSMUSG00000091034	0	0
ENSMUSG00000092551	-0.131405	-4.59441	1	1	-1.49233	-4.59441	1	1	-1.44234	-4.59441	1	1	0	-4.68415	1	1	0	-4.68415	1	1	0	-4.68415	1	1	0	-4.8252	1	1	0	-4.8252	1	1	5.13e-15	-4.8252	1	1	ENSMUSG00000092551	0	0	0	0	0	0	0	0	0	ENSMUSG00000092551	0	0
ENSMUSG00000092591	0.812811	-4.43289	0.772286	1	-2.21019	-4.43289	0.560498	1	-3.11676	-4.43289	0.220167	1	-3.37301	-4.3009	0.156239	0.629133	-3.36768	-4.3009	0.0975428	0.492907	0	-4.3009	1	1	0	-4.55304	1	1	0	-4.55304	1	1	5.13e-15	-4.55304	1	1	ENSMUSG00000092591	0	0	0	0	0	0	0	0	0	ENSMUSG00000092591	0	0
ENSMUSG00000092480	-0.194406	-4.49535	1	1	-2.56988	-4.49535	0.624617	1	-2.47592	-4.49535	0.624617	1	0	-4.68415	1	1	0	-4.68415	1	1	0	-4.68415	1	1	0	-4.8252	1	1	0	-4.8252	1	1	5.13e-15	-4.8252	1	1	ENSMUSG00000092480	0	0	0	0	0	0	0	0	0	ENSMUSG00000092480	0	0
ENSMUSG00000092536	0.460604	-4.42785	1	1	-2.46835	-4.42785	0.567171	1	-3.0251	-4.42785	0.350756	1	-2.54786	-4.60975	0.658804	1	-2.54299	-4.60975	0.539578	1	0	-4.60975	1	1	2.79175	-4.67703	0.478476	1	0	-4.67703	1	1	-2.7394	-4.67703	0.478476	1	ENSMUSG00000092536	0	0	0	0	0	0	0	0	0	ENSMUSG00000092536	0	0
ENSMUSG00000092604	-3.2732	-3.91366	0.199667	0.953655	-5.63916	-3.91366	0.046995	0.283373	-2.48987	-3.91366	0.638477	1	0	-4.60986	1	1	2.28154	-4.60986	0.768746	1	2.25987	-4.60986	0.768746	1	0	-4.75693	1	1	0	-4.75693	1	1	5.13e-15	-4.75693	1	1	ENSMUSG00000092604	0	0	0	0	0	0	0	0	0	ENSMUSG00000092604	0	0
ENSMUSG00000095717	3.34787	-3.01591	0.0578633	0.555465	2.37199	-3.01591	0.157235	0.623997	-0.959037	-3.01591	0.526767	1	4.36192	-3.96876	0.0514128	0.307921	3.21787	-3.96876	0.217757	0.789334	-1.13683	-3.96876	0.475957	1	1.31565	-4.5757	0.8096	1	0.0163677	-4.5757	1	1	-1.288	-4.5757	0.8096	1	ENSMUSG00000095717	0	0	0	0	0	0	0	0	0	ENSMUSG00000095717	0	0
ENSMUSG00000093473	-0.171769	-4.43052	1	1	0.386263	-4.43052	1	1	0.560935	-4.43052	0.745534	1	-2.16379	-4.4347	0.606314	1	-2.15912	-4.4347	0.490655	1	0	-4.4347	1	1	1.58639	-4.43253	0.399497	0.97201	-2.35261	-4.43253	0.548129	1	-3.77501	-4.43253	0.132134	1	ENSMUSG00000093473	0	0	0	0	0	0	0	0	0	ENSMUSG00000093473	0	0
ENSMUSG00000093458	3.03049	-3.12953	0.0297374	0.392257	4.04122	-3.12953	0.00403672	0.0440812	1.03904	-3.12953	0.347687	1	6.86065	-2.75736	0.000149989	0.00342538	6.22008	-2.75736	0.000580407	0.0106896	-0.634558	-2.75736	0.543918	1	3.75684	-4.48497	0.124149	0.46729	3.6701	-4.48497	0.121449	0.48952	-0.211057	-4.48497	1	1	ENSMUSG00000093458	0	0	0	0	0	0	0	0	0	ENSMUSG00000093458	0	0
ENSMUSG00000096049	4.13372	-3.26249	0.0206015	0.318411	1.07895	-3.26249	0.548511	1	-3.03535	-3.26249	0.0540632	0.553684	3.5336	-4.35648	0.183849	0.691658	2.00896	-4.35648	0.690533	1	-1.51518	-4.35648	0.479192	1	0	-4.75104	1	1	1.61275	-4.75104	1	1	1.48294	-4.75104	1	1	ENSMUSG00000096049	0	0	0	0	0	0	0	0	0	ENSMUSG00000096049	0	0
ENSMUSG00000096890	-0.544708	-4.43089	1	1	-0.363795	-4.43089	1	1	0.176189	-4.43089	1	1	-2.45112	-4.53949	0.623924	1	-2.4463	-4.53949	0.506937	1	0	-4.53949	1	1	-2.3232	-4.67888	0.793176	1	-2.43195	-4.67888	0.629796	1	5.13e-15	-4.67888	1	1	ENSMUSG00000096890	0	0	0	0	0	0	0	0	0	ENSMUSG00000096890	0	0
ENSMUSG00000096299	0.403217	-3.93417	0.78574	1	1.59353	-3.93417	0.18486	0.68989	1.20001	-3.93417	0.336667	1	2.52357	-3.16803	0.00482286	0.0546148	3.02643	-3.16803	0.000364328	0.00727381	0.503236	-3.16803	0.50316	1	3.0659	-4.37939	0.297665	0.819708	3.47621	-4.37939	0.208026	0.684892	0.284623	-4.37939	1	1	ENSMUSG00000096299	0	0	0	0	0	0	0	0	0	ENSMUSG00000096299	0	0
ENSMUSG00000094472	-0.149627	-4.54845	1	1	0.18191	-4.54845	1	1	0.332616	-4.54845	1	1	2.31278	-4.48087	0.534231	1	2.57952	-4.48087	0.393017	1	0.27068	-4.48087	1	1	0	-4.64815	1	1	2.33903	-4.64815	0.523668	1	2.18279	-4.64815	0.67938	1	ENSMUSG00000094472	0	0	0	0	0	0	0	0	0	ENSMUSG00000094472	0	0
ENSMUSG00000095469	-0.442657	-4.42547	1	1	-0.0846252	-4.42547	1	1	0.356593	-4.42547	1	1	0	-4.65226	1	1	0	-4.65226	1	1	0	-4.65226	1	1	0	-4.75351	1	1	1.6399	-4.75351	1	1	1.50966	-4.75351	1	1	ENSMUSG00000095469	0	0	0	0	0	0	0	0	0	ENSMUSG00000095469	0	0
ENSMUSG00000064923	-0.131554	-4.51515	1	1	0.729342	-4.51515	1	1	0.876318	-4.51515	1	1	-0.403907	-4.58048	1	1	-2.19425	-4.58048	0.500531	1	-1.77191	-4.58048	0.888889	1	2.16929	-4.21586	0.857143	1	4.81284	-4.21586	0.0208256	0.142621	2.50089	-4.21586	0.171446	1	ENSMUSG00000064923	0	0	0	0	0	0	0	0	0	ENSMUSG00000064923	0	0
ENSMUSG00000088969	0.414152	-4.30282	0.799357	1	-2.99393	-4.30282	0.319368	0.928415	-3.51405	-4.30282	0.127075	0.841149	-2.23141	-4.48868	0.563377	1	-2.2267	-4.48868	0.451496	1	0	-4.48868	1	1	-2.30763	-3.23757	0.0119851	0.0856149	-0.720725	-3.23757	0.297775	0.846036	1.58511	-3.23757	0.146221	1	ENSMUSG00000088969	0	0	0	0	0	0	0	0	0	ENSMUSG00000088969	0	0
ENSMUSG00000095376	-1.28281	-4.2161	0.38079	1	-0.879145	-4.2161	0.668964	1	0.393443	-4.2161	1	1	0.35913	-3.94146	0.833094	1	-3.35573	-3.94146	0.0810274	0.439533	-3.68923	-3.94146	0.050897	1	0.558095	-4.09185	1	1	2.15005	-4.09185	0.310093	0.868478	1.54681	-4.09185	0.484685	1	ENSMUSG00000095376	0	0	0	0	0	0	0	0	0	ENSMUSG00000095376	0	0
ENSMUSG00000092820	-0.85559	-4.54361	1	1	-2.32683	-4.54361	0.548061	1	-1.57365	-4.54361	1	1	0.754466	-4.51846	1	1	-0.252844	-4.51846	1	1	-1.00135	-4.51846	0.845936	1	0	-4.65372	1	1	1.80624	-4.65372	1	1	1.67336	-4.65372	1	1	ENSMUSG00000092820	0	0	0	0	0	0	0	0	0	ENSMUSG00000092820	0	0
ENSMUSG00000088188	-0.172833	-4.43453	1	1	0.211743	-4.43453	1	1	0.385982	-4.43453	1	1	0	-4.48702	1	1	1.99663	-4.48702	0.678809	1	1.97571	-4.48702	0.678809	1	-3.53303	-4.49313	0.275877	0.781307	-1.30707	-4.49313	0.497073	1	2.19411	-4.49313	0.730582	1	ENSMUSG00000088188	0	0	0	0	0	0	0	0	0	ENSMUSG00000088188	0	0
ENSMUSG00000065246	-0.00772451	-4.51244	1	1	-2.14394	-4.51244	0.597426	1	-2.23213	-4.51244	0.597426	1	0	-4.61792	1	1	1.93688	-4.61792	0.756259	1	1.91624	-4.61792	0.756259	1	0	-4.67784	1	1	2.39765	-4.67784	0.621931	1	2.24037	-4.67784	0.784972	1	ENSMUSG00000065246	0	0	0	0	0	0	0	0	0	ENSMUSG00000065246	0	0
ENSMUSG00000064596	-0.00776374	-4.51244	1	1	-2.14398	-4.51244	0.597386	1	-2.23213	-4.51244	0.597386	1	-2.20065	-4.37176	0.613569	1	-2.19597	-4.37176	0.497347	1	0	-4.37176	1	1	-2.29121	-4.48709	0.741461	1	-0.18587	-4.48709	1	1	2.05901	-4.48709	1	1	ENSMUSG00000064596	0	0	0	0	0	0	0	0	0	ENSMUSG00000064596	0	0
ENSMUSG00000064620	-0.194406	-4.49535	1	1	-2.56986	-4.49535	0.624603	1	-2.47591	-4.49535	0.624603	1	2.135	-4.54829	0.638192	1	2.26551	-4.54829	0.742449	1	0.135186	-4.54829	1	1	1.792	-4.2226	0.237134	0.711961	-2.20528	-4.2226	0.553169	1	-3.83428	-4.2226	0.0878039	1	ENSMUSG00000064620	0	0	0	0	0	0	0	0	0	ENSMUSG00000064620	0	0
ENSMUSG00000088699	-0.0419071	-4.51131	1	1	-2.17774	-4.51131	0.598347	1	-2.23218	-4.51131	0.598347	1	0	-4.68415	1	1	0	-4.68415	1	1	0	-4.68415	1	1	0	-4.8252	1	1	0	-4.8252	1	1	5.13e-15	-4.8252	1	1	ENSMUSG00000088699	0	0	0	0	0	0	0	0	0	ENSMUSG00000088699	0	0
ENSMUSG00000096378	-1.17299	-4.43166	0.771274	1	-3.19261	-4.43166	0.21863	0.754058	-2.13115	-4.43166	0.559556	1	0.834189	-4.44715	1	1	0.355496	-4.44715	1	1	-0.476383	-4.44715	1	1	-1.16628	-4.51708	0.657347	1	-1.762	-4.51708	0.309265	0.867262	-0.556633	-4.51708	1	1	ENSMUSG00000096378	0	0	0	0	0	0	0	0	0	ENSMUSG00000096378	0	0
ENSMUSG00000088104	2.1664	-3.98733	0.235754	1	1.69967	-3.98733	0.240107	0.792139	-0.44512	-3.98733	0.813264	1	-2.43668	-4.37196	0.600634	1	1.20864	-4.37196	0.595324	1	3.61506	-4.37196	0.176559	1	0	-4.61467	1	1	2.3419	-4.61467	0.611068	1	2.18558	-4.61467	0.773581	1	ENSMUSG00000088104	0	0	0	0	0	0	0	0	0	ENSMUSG00000088104	0	0
ENSMUSG00000093780	-0.150071	-4.0413	1	1	1.50858	-4.0413	0.339634	0.958042	1.66698	-4.0413	0.29077	1	-3.02953	-4.00736	0.365715	0.991685	1.46208	-4.00736	0.337477	0.983882	4.45998	-4.00736	0.0423136	1	1.32175	-3.63267	0.270504	0.772535	1.29852	-3.63267	0.253208	0.767487	-0.0298429	-3.63267	1	1	ENSMUSG00000093780	0	0	0	0	0	0	0	0	0	ENSMUSG00000093780	0	0
ENSMUSG00000092660	0.677238	-4.36528	1	1	0.204136	-4.36528	1	1	-0.468743	-4.36528	1	1	-3.1813	-4.25111	0.210873	0.745658	0.649662	-4.25111	0.77532	1	3.80004	-4.25111	0.0758879	1	2.90999	-4.43152	0.415603	0.992574	0	-4.43152	1	1	-2.85723	-4.43152	0.415603	1	ENSMUSG00000092660	0	0	0	0	0	0	0	0	0	ENSMUSG00000092660	0	0
ENSMUSG00000093205	0.22332	-4.50646	1	1	-2.13611	-4.50646	0.606286	1	-2.45458	-4.50646	0.606286	1	0	-4.68415	1	1	0	-4.68415	1	1	0	-4.68415	1	1	2.79986	-4.68473	0.464392	1	0	-4.68473	1	1	-2.74746	-4.68473	0.464392	1	ENSMUSG00000093205	0	0	0	0	0	0	0	0	0	ENSMUSG00000093205	0	0
ENSMUSG00000084511	-0.138597	-4.51672	1	1	-2.14734	-4.51672	0.593755	1	-2.10509	-4.51672	0.593755	1	0	-4.68415	1	1	0	-4.68415	1	1	0	-4.68415	1	1	0	-4.7498	1	1	0	-4.7498	1	1	5.13e-15	-4.7498	1	1	ENSMUSG00000084511	0	0	0	0	0	0	0	0	0	ENSMUSG00000084511	0	0
ENSMUSG00000087813	2.98903	-3.94199	0.12509	0.7972	-2.14507	-3.94199	0.596191	1	-5.22381	-3.94199	0.0257277	0.366405	0.139407	-4.26221	1	1	-1.24448	-4.26221	0.698099	1	-1.37995	-4.26221	0.538558	1	-0.520339	-3.39766	0.921904	1	0.432616	-3.39766	0.87891	1	0.948842	-3.39766	0.737322	1	ENSMUSG00000087813	0	0	0	0	0	0	0	0	0	ENSMUSG00000087813	0	0
ENSMUSG00000088891	0.746709	-4.18335	0.702907	1	-0.741668	-4.18335	1	1	-1.49665	-4.18335	0.523065	1	-1.79831	-4.31484	0.364122	0.989822	-1.8248	-4.31484	0.23448	0.821914	-0.0266426	-4.31484	1	1	1.33907	-3.77698	0.276531	0.782522	0.69119	-3.77698	0.61282	1	-0.650318	-3.77698	0.567903	1	ENSMUSG00000088891	0	0	0	0	0	0	0	0	0	ENSMUSG00000088891	0	0
ENSMUSG00000065661	0.195475	-4.35223	1	1	0.011498	-4.35223	1	1	-0.182526	-4.35223	1	1	0.131822	-4.39979	1	1	0.379169	-4.39979	1	1	0.246637	-4.39979	1	1	0	-4.78755	1	1	1.61015	-4.78755	1	1	1.48034	-4.78755	1	1	ENSMUSG00000065661	0	0	0	0	0	0	0	0	0	ENSMUSG00000065661	0	0
ENSMUSG00000088913	-0.0865272	-4.43414	1	1	0.236302	-4.43414	1	1	0.32475	-4.43414	1	1	-2.45239	-4.54002	0.626269	1	-2.44758	-4.54002	0.509115	1	0	-4.54002	1	1	0	-4.43422	1	1	3.78811	-4.43422	0.0644216	0.32121	3.60677	-4.43422	0.128455	1	ENSMUSG00000088913	0	0	0	0	0	0	0	0	0	ENSMUSG00000088913	0	0
ENSMUSG00000094452	-0.340808	-4.58881	1	1	-1.69214	-4.58881	1	1	-1.43511	-4.58881	1	1	0.104497	-4.57932	1	1	-1.51759	-4.57932	0.888889	1	-1.60347	-4.57932	0.888889	1	0	-4.75086	1	1	2.33796	-4.75086	0.63076	1	2.18172	-4.75086	0.794179	1	ENSMUSG00000094452	0	0	0	0	0	0	0	0	0	ENSMUSG00000094452	0	0
ENSMUSG00000077385	-0.39332	-4.502	1	1	-2.52569	-4.502	0.611722	1	-2.23285	-4.502	0.611722	1	2.38081	-4.61329	0.64394	1	0	-4.61329	1	1	-2.35376	-4.61329	0.525605	1	0	-4.8252	1	1	0	-4.8252	1	1	5.13e-15	-4.8252	1	1	ENSMUSG00000077385	0	0	0	0	0	0	0	0	0	ENSMUSG00000077385	0	0
ENSMUSG00000076409	-0.473886	-4.42357	1	1	-0.129344	-4.42357	1	1	0.342094	-4.42357	1	1	-0.0390704	-3.91466	1	1	-0.943008	-3.91466	0.434601	1	-0.902727	-3.91466	0.525923	1	-2.32697	-4.74922	0.801062	1	-2.43582	-4.74922	0.637388	1	5.13e-15	-4.74922	1	1	ENSMUSG00000076409	0	0	0	0	0	0	0	0	0	ENSMUSG00000076409	0	0
ENSMUSG00000076037	-0.121125	-4.30123	1	1	-0.764418	-4.30123	1	1	-0.653428	-4.30123	1	1	3.23537	-4.34629	0.314864	0.919288	2.09262	-4.34629	0.722947	1	-1.13392	-4.34629	0.666853	1	3.07569	-4.67758	0.316676	0.851226	0	-4.67758	1	1	-3.02234	-4.67758	0.316676	1	ENSMUSG00000076037	0	0	0	0	0	0	0	0	0	ENSMUSG00000076037	0	0
ENSMUSG00000094523	-0.910143	-4.42737	1	1	0.517979	-4.42737	1	1	1.43008	-4.42737	0.661055	1	3.30394	-4.28924	0.235705	0.789875	4.02188	-4.28924	0.07725	0.426721	0.722138	-4.28924	0.702561	1	0	-4.68404	1	1	2.22543	-4.68404	0.570471	1	2.07078	-4.68404	1	1	ENSMUSG00000094523	0	0	0	0	0	0	0	0	0	ENSMUSG00000094523	0	0
ENSMUSG00000096586	0.39624	-4.47141	1	1	0.513638	-4.47141	1	1	0.134791	-4.47141	1	1	1.62589	-4.47605	1	1	2.20853	-4.47605	0.680612	1	0.583855	-4.47605	1	1	2.09019	-4.75256	0.857143	1	0	-4.75256	1	1	-2.04372	-4.75256	0.857143	1	ENSMUSG00000096586	0	0	0	0	0	0	0	0	0	ENSMUSG00000096586	0	0
ENSMUSG00000089313	0.405758	-4.42898	1	1	-2.49164	-4.42898	0.568296	1	-2.9938	-4.42898	0.352444	1	0	-4.68415	1	1	0	-4.68415	1	1	0	-4.68415	1	1	0	-4.75009	1	1	2.39795	-4.75009	0.633594	1	2.24063	-4.75009	0.797125	1	ENSMUSG00000089313	0	0	0	0	0	0	0	0	0	ENSMUSG00000089313	0	0
ENSMUSG00000084544	-0.794491	-4.20729	0.725754	1	-1.4155	-4.20729	0.491559	1	-0.636609	-4.20729	0.780312	1	0.39606	-4.31785	1	1	-0.193386	-4.31785	1	1	-0.587599	-4.31785	0.835643	1	1.53172	-4.21311	0.436754	1	1.45294	-4.21311	0.38699	0.981667	-0.0962201	-4.21311	1	1	ENSMUSG00000084544	0	0	0	0	0	0	0	0	0	ENSMUSG00000084544	0	0
ENSMUSG00000094310	-0.12729	-4.54957	1	1	0.11235	-4.54957	1	1	0.240312	-4.54957	1	1	-1.60773	-4.54874	1	1	0.914027	-4.54874	0.834764	1	2.49496	-4.54874	0.399305	1	0	-4.7867	1	1	0	-4.7867	1	1	5.13e-15	-4.7867	1	1	ENSMUSG00000094310	0	0	0	0	0	0	0	0	0	ENSMUSG00000094310	0	0
ENSMUSG00000087808	-0.085785	-4.51492	1	1	-2.14568	-4.51492	0.595534	1	-2.15606	-4.51492	0.595534	1	-2.9948	-4.48983	0.461382	1	-0.898529	-4.48983	0.854407	1	2.06993	-4.48983	0.745	1	0	-4.8252	1	1	0	-4.8252	1	1	5.13e-15	-4.8252	1	1	ENSMUSG00000087808	0	0	0	0	0	0	0	0	0	ENSMUSG00000087808	0	0
ENSMUSG00000088442	0.172243	-4.22868	1	1	-0.971702	-4.22868	0.764906	1	-1.15409	-4.22868	0.588586	1	0.184411	-4.37136	1	1	-0.147139	-4.37136	1	1	-0.330245	-4.37136	1	1	-2.92263	-4.48586	0.629159	1	-0.288194	-4.48586	1	1	2.59008	-4.48586	0.629159	1	ENSMUSG00000088442	0	0	0	0	0	0	0	0	0	ENSMUSG00000088442	0	0
ENSMUSG00000077497	-0.138595	-4.51672	1	1	-2.14733	-4.51672	0.593761	1	-2.10509	-4.51672	0.593761	1	0	-4.68415	1	1	0	-4.68415	1	1	0	-4.68415	1	1	0	-4.8252	1	1	0	-4.8252	1	1	5.13e-15	-4.8252	1	1	ENSMUSG00000077497	0	0	0	0	0	0	0	0	0	ENSMUSG00000077497	0	0
ENSMUSG00000087885	-0.120081	-4.51379	1	1	-2.17926	-4.51379	0.596313	1	-2.15578	-4.51379	0.596313	1	0	-4.54665	1	1	2.93504	-4.54665	0.325321	0.968519	2.91109	-4.54665	0.325321	1	0	-4.75086	1	1	2.33796	-4.75086	0.630711	1	2.18173	-4.75086	0.794128	1	ENSMUSG00000087885	0	0	0	0	0	0	0	0	0	ENSMUSG00000087885	0	0
ENSMUSG00000095727	0.99685	-4.46291	0.672907	1	0.0366554	-4.46291	1	1	-0.953477	-4.46291	0.672907	1	-1.5078	-4.61988	1	1	-1.50389	-4.61988	0.888889	1	0	-4.61988	1	1	0.638947	-4.64436	1	1	0.902522	-4.64436	1	1	0.241061	-4.64436	1	1	ENSMUSG00000095727	0	0	0	0	0	0	0	0	0	ENSMUSG00000095727	0	0
ENSMUSG00000088200	-0.00851729	-4.43144	1	1	0.248279	-4.43144	1	1	0.259063	-4.43144	1	1	1.22332	-4.35703	0.661369	1	-0.193338	-4.35703	1	1	-1.41196	-4.35703	0.504023	1	2.79986	-4.68473	0.46439	1	0	-4.68473	1	1	-2.74746	-4.68473	0.46439	1	ENSMUSG00000088200	0	0	0	0	0	0	0	0	0	ENSMUSG00000088200	0	0
ENSMUSG00000088976	-0.0169679	-4.43762	1	1	0.0407165	-4.43762	1	1	0.0580021	-4.43762	1	1	2.37371	-4.61345	0.645577	1	0	-4.61345	1	1	-2.34668	-4.61345	0.527138	1	0	-4.8252	1	1	0	-4.8252	1	1	5.13e-15	-4.8252	1	1	ENSMUSG00000088976	0	0	0	0	0	0	0	0	0	ENSMUSG00000088976	0	0
ENSMUSG00000080601	-0.507468	-4.50385	1	1	-2.55661	-4.50385	0.61242	1	-2.15021	-4.50385	0.61242	1	0	-4.68415	1	1	0	-4.68415	1	1	0	-4.68415	1	1	0.000720698	-4.37397	1	1	-0.634304	-4.37397	1	1	-0.620266	-4.37397	1	1	ENSMUSG00000080601	0	0	0	0	0	0	0	0	0	ENSMUSG00000080601	0	0
ENSMUSG00000093690	1.14459	-4.34457	0.709503	1	-2.52324	-4.34457	0.587137	1	-3.76332	-4.34457	0.145697	0.894874	-0.21452	-4.4266	1	1	-2.40886	-4.4266	0.459673	1	-2.17253	-4.4266	0.459673	1	0	-4.75009	1	1	2.39795	-4.75009	0.633531	1	2.24063	-4.75009	0.79706	1	ENSMUSG00000093690	0	0	0	0	0	0	0	0	0	ENSMUSG00000093690	0	0
ENSMUSG00000080525	-0.562696	-4.50565	1	1	-2.55568	-4.50565	0.61162	1	-2.09422	-4.50565	0.61162	1	-3.18899	-4.28893	0.243978	0.802944	-0.962744	-4.28893	0.618569	1	2.19963	-4.28893	0.684237	1	1.57611	-4.27167	0.39136	0.959353	0.791287	-4.27167	0.754531	1	-0.794698	-4.27167	0.571081	1	ENSMUSG00000080525	0	0	0	0	0	0	0	0	0	ENSMUSG00000080525	0	0
ENSMUSG00000096297	-0.341103	-4.41679	1	1	-3.06846	-4.41679	0.273494	0.853247	-2.834	-4.41679	0.389086	1	-2.19288	-4.50759	0.629817	1	-2.18821	-4.50759	0.512415	1	0	-4.50759	1	1	0	-4.78717	1	1	1.64417	-4.78717	1	1	1.51365	-4.78717	1	1	ENSMUSG00000096297	0	0	0	0	0	0	0	0	0	ENSMUSG00000096297	0	0
ENSMUSG00000089085	-0.719727	-4.43137	1	1	-2.99005	-4.43137	0.340074	0.958347	-2.38019	-4.43137	0.560049	1	2.16571	-4.36035	0.602431	1	3.44149	-4.36035	0.221149	0.796297	1.27715	-4.36035	0.469551	1	-2.84663	-4.43265	0.55069	1	0.790749	-4.43265	0.724622	1	3.57459	-4.43265	0.336576	1	ENSMUSG00000089085	0	0	0	0	0	0	0	0	0	ENSMUSG00000089085	0	0
ENSMUSG00000064567	-0.172748	-4.51558	1	1	-2.18032	-4.51558	0.59491	1	-2.10434	-4.51558	0.59491	1	-0.0237958	-4.38421	1	1	0.57539	-4.38421	1	1	0.597313	-4.38421	1	1	0	-4.68156	1	1	0	-4.68156	1	1	5.13e-15	-4.68156	1	1	ENSMUSG00000064567	0	0	0	0	0	0	0	0	0	ENSMUSG00000064567	0	0
ENSMUSG00000088437	1.18432	-4.42388	0.699741	1	-2.12181	-4.42388	0.62408	1	-3.39774	-4.42388	0.256185	1	0	-4.68415	1	1	0	-4.68415	1	1	0	-4.68415	1	1	0	-4.75693	1	1	0	-4.75693	1	1	5.13e-15	-4.75693	1	1	ENSMUSG00000088437	0	0	0	0	0	0	0	0	0	ENSMUSG00000088437	0	0
ENSMUSG00000089453	-0.624314	-4.3009	0.797905	1	-3.51692	-4.3009	0.125186	0.540856	-3.00508	-4.3009	0.3175	1	0	-4.35782	1	1	2.83773	-4.35782	0.311733	0.950025	2.81391	-4.35782	0.311733	1	-2.2932	-4.67881	0.782657	1	-0.0613946	-4.67881	1	1	2.18386	-4.67881	0.782657	1	ENSMUSG00000089453	0	0	0	0	0	0	0	0	0	ENSMUSG00000089453	0	0
ENSMUSG00000095278	1.51884	-4.28648	0.507726	1	0.0416224	-4.28648	1	1	-1.47235	-4.28648	0.507726	1	0	-4.68415	1	1	0	-4.68415	1	1	0	-4.68415	1	1	-4.09247	-4.15628	0.158345	0.548805	0.659437	-4.15628	0.729464	1	4.69014	-4.15628	0.0860814	1	ENSMUSG00000095278	0	0	0	0	0	0	0	0	0	ENSMUSG00000095278	0	0
ENSMUSG00000095596	-0.270924	-4.58662	1	1	-1.6936	-4.58662	1	1	-1.50627	-4.58662	1	1	-1.51745	-4.61568	1	1	-0.114389	-4.61568	1	1	1.38207	-4.61568	1	1	-2.33042	-4.67432	0.808739	1	0.314073	-4.67432	1	1	2.5902	-4.67432	0.629326	1	ENSMUSG00000095596	0	0	0	0	0	0	0	0	0	ENSMUSG00000095596	0	0
ENSMUSG00000094851	0.684858	-4.28872	1	1	1.0147	-4.28872	0.755936	1	0.343921	-4.28872	1	1	-0.689404	-4.14854	1	1	0.643657	-4.14854	0.739221	1	1.32921	-4.14854	0.538835	1	0	-4.8252	1	1	0	-4.8252	1	1	5.13e-15	-4.8252	1	1	ENSMUSG00000094851	0	0	0	0	0	0	0	0	0	ENSMUSG00000094851	0	0
ENSMUSG00000080659	0.4451	-4.47243	1	1	-2.17316	-4.47243	0.60467	1	-2.71248	-4.47243	0.407005	1	3.05831	-4.48763	0.341466	0.958616	1.36916	-4.48763	1	1	-1.6765	-4.48763	0.552134	1	0.774722	-4.64502	1	1	0.149158	-4.64502	1	1	-0.621692	-4.64502	1	1	ENSMUSG00000080659	0	0	0	0	0	0	0	0	0	ENSMUSG00000080659	0	0
ENSMUSG00000092920	0.876598	-4.15872	0.822842	1	1.18476	-4.15872	0.681115	1	0.324493	-4.15872	1	1	1.49758	-3.9162	0.379781	1	1.59892	-3.9162	0.309935	0.947122	0.101974	-3.9162	1	1	-1.19345	-1.37205	0.133846	0.492639	-0.320267	-1.37205	0.687474	1	0.87273	-1.37205	0.257863	1	ENSMUSG00000092920	0	0	0	0	0	0	0	0	0	ENSMUSG00000092920	0	0
ENSMUSG00000077966	-0.923212	-4.43859	0.814198	1	-2.96578	-4.43859	0.408525	1	-2.15247	-4.43859	0.605683	1	0	-4.60832	1	1	0	-4.60832	1	1	0	-4.60832	1	1	0	-4.26774	1	1	4.88619	-4.26774	0.00841738	0.0729805	4.69644	-4.26774	0.0390926	1	ENSMUSG00000077966	0	0	0	0	0	0	0	0	0	ENSMUSG00000077966	0	0
ENSMUSG00000065204	1.20637	-4.37122	0.601179	1	-2.18351	-4.37122	0.560326	1	-3.48232	-4.37122	0.148902	0.903409	0.19485	-4.35744	1	1	-0.0833661	-4.35744	1	1	-0.277015	-4.35744	1	1	0	-4.75123	1	1	0	-4.75123	1	1	5.13e-15	-4.75123	1	1	ENSMUSG00000065204	0	0	0	0	0	0	0	0	0	ENSMUSG00000065204	0	0
ENSMUSG00000094591	0.223241	-4.50646	1	1	-2.13614	-4.50646	0.606249	1	-2.45453	-4.50646	0.606249	1	0	-4.55805	1	1	1.971	-4.55805	0.706326	1	1.95018	-4.55805	0.706326	1	0	-4.74948	1	1	0	-4.74948	1	1	5.13e-15	-4.74948	1	1	ENSMUSG00000094591	0	0	0	0	0	0	0	0	0	ENSMUSG00000094591	0	0
ENSMUSG00000094593	0.611454	-4.55232	1	1	-1.51463	-4.55232	1	1	-2.2031	-4.55232	0.539892	1	0.824507	-4.50492	1	1	-1.61873	-4.50492	0.888889	1	-2.42011	-4.50492	0.444012	1	-2.19731	-4.52642	0.691729	1	-2.3043	-4.52642	0.534883	1	5.13e-15	-4.52642	1	1	ENSMUSG00000094593	0	0	0	0	0	0	0	0	0	ENSMUSG00000094593	0	0
ENSMUSG00000084552	0.727258	-4.35891	1	1	0.344279	-4.35891	1	1	-0.377556	-4.35891	1	1	2.3805	-4.53817	0.629065	1	0	-4.53817	1	1	-2.35346	-4.53817	0.511716	1	0.733295	-4.42543	0.828149	1	1.02445	-4.42543	0.828304	1	0.274608	-4.42543	1	1	ENSMUSG00000084552	0	0	0	0	0	0	0	0	0	ENSMUSG00000084552	0	0
ENSMUSG00000084693	0.910816	-4.4298	0.77168	1	-2.184	-4.4298	0.559933	1	-3.18818	-4.4298	0.219245	1	0	-4.62117	1	1	0	-4.62117	1	1	0	-4.62117	1	1	0	-4.68093	1	1	0	-4.68093	1	1	5.13e-15	-4.68093	1	1	ENSMUSG00000084693	0	0	0	0	0	0	0	0	0	ENSMUSG00000084693	0	0
ENSMUSG00000089223	0.622529	-4.44299	1	1	-2.16951	-4.44299	0.609902	1	-2.88545	-4.44299	0.414854	1	-0.28859	-4.27536	1	1	-0.421327	-4.27536	1	1	-0.132098	-4.27536	1	1	-2.1346	-4.49322	0.737008	1	0.15305	-4.49322	1	1	2.23713	-4.49322	0.737008	1	ENSMUSG00000089223	0	0	0	0	0	0	0	0	0	ENSMUSG00000089223	0	0
ENSMUSG00000096300	-1.048	-4.35487	0.757573	1	-0.687945	-4.35487	0.757573	1	0.347211	-4.35487	1	1	1.70442	-4.02888	0.471435	1	-1.51808	-4.02888	0.888889	1	-3.1965	-4.02888	0.126651	1	0	-4.20582	1	1	4.34196	-4.20582	0.010565	0.086987	4.15628	-4.20582	0.0422692	1	ENSMUSG00000096300	0	0	0	0	0	0	0	0	0	ENSMUSG00000096300	0	0
ENSMUSG00000093210	-1.37394	-4.35001	0.499322	1	-3.66044	-4.35001	0.121544	0.531665	-2.40229	-4.35001	0.571647	1	-2.47774	-4.40508	0.582533	1	-2.47293	-4.40508	0.468873	1	0	-4.40508	1	1	-2.07244	-4.49267	0.744613	1	1.00899	-4.49267	0.795289	1	3.01304	-4.49267	0.526005	1	ENSMUSG00000093210	0	0	0	0	0	0	0	0	0	ENSMUSG00000093210	0	0
ENSMUSG00000088224	0.7144	-4.43991	1	1	-2.1924	-4.43991	0.553446	1	-3.00057	-4.43991	0.330169	1	2.37347	-4.48964	0.606182	1	2.09332	-4.48964	0.712755	1	-0.274259	-4.48964	1	1	0	-4.75248	1	1	0	-4.75248	1	1	5.13e-15	-4.75248	1	1	ENSMUSG00000088224	0	0	0	0	0	0	0	0	0	ENSMUSG00000088224	0	0
ENSMUSG00000089014	-0.0857963	-4.51492	1	1	-2.1457	-4.51492	0.595514	1	-2.15607	-4.51492	0.595514	1	0	-4.61396	1	1	2.09007	-4.61396	0.758865	1	2.06896	-4.61396	0.758865	1	0	-4.67845	1	1	2.33991	-4.67845	0.620852	1	2.18364	-4.67845	0.783843	1	ENSMUSG00000089014	0	0	0	0	0	0	0	0	0	ENSMUSG00000089014	0	0
ENSMUSG00000077795	0.375233	-4.34807	1	1	0.0197754	-4.34807	1	1	-0.353196	-4.34807	1	1	-2.46532	-4.48048	0.653308	1	0.444808	-4.48048	0.98592	1	2.88137	-4.48048	0.452438	1	-3.56959	-4.61191	0.184612	0.608212	-3.69427	-4.61191	0.0630992	0.317023	5.13e-15	-4.61191	1	1	ENSMUSG00000077795	0	0	0	0	0	0	0	0	0	ENSMUSG00000077795	0	0
ENSMUSG00000094359	-0.10479	-4.59349	1	1	-1.49136	-4.59349	1	1	-1.4679	-4.59349	1	1	-0.743775	-4.45861	1	1	0.58438	-4.45861	0.928933	1	1.32191	-4.45861	0.593572	1	1.42863	-4.58525	0.799111	1	0.0361116	-4.58525	1	1	-1.38116	-4.58525	0.799111	1	ENSMUSG00000094359	0	0	0	0	0	0	0	0	0	ENSMUSG00000094359	0	0
ENSMUSG00000092721	1.11511	-4.51023	0.666052	1	-1.52507	-4.51023	1	1	-2.71526	-4.51023	0.294609	1	-0.805374	-4.5083	1	1	-1.02677	-4.5083	0.856296	1	-0.220732	-4.5083	1	1	0.589134	-4.64285	1	1	-1.58942	-4.64285	1	1	-2.04372	-4.64285	0.857143	1	ENSMUSG00000092721	0	0	0	0	0	0	0	0	0	ENSMUSG00000092721	0	0
ENSMUSG00000093189	-0.303752	-4.35783	1	1	-3.20067	-4.35783	0.194748	0.710037	-3.0052	-4.35783	0.317196	1	0	-4.68415	1	1	0	-4.68415	1	1	0	-4.68415	1	1	2.81997	-4.49027	0.43569	1	3.7414	-4.49027	0.107368	0.450706	0.792646	-4.49027	0.834281	1	ENSMUSG00000093189	0	0	0	0	0	0	0	0	0	ENSMUSG00000093189	0	0
ENSMUSG00000092908	0.265813	-4.46876	1	1	-2.32744	-4.46876	0.537425	1	-2.68905	-4.46876	0.306138	1	0	-4.48512	1	1	3.41428	-4.48512	0.122265	0.567093	3.38926	-4.48512	0.122265	1	0	-4.75086	1	1	2.33798	-4.75086	0.630652	1	2.18174	-4.75086	0.794067	1	ENSMUSG00000092908	0	0	0	0	0	0	0	0	0	ENSMUSG00000092908	0	0
ENSMUSG00000065789	0.345681	-4.50779	1	1	-0.0623337	-4.50779	1	1	-0.404734	-4.50779	1	1	-1.6559	-4.53658	1	1	-1.65192	-4.53658	0.888889	1	0	-4.53658	1	1	0	-4.8252	1	1	0	-4.8252	1	1	5.13e-15	-4.8252	1	1	ENSMUSG00000065789	0	0	0	0	0	0	0	0	0	ENSMUSG00000065789	0	0
ENSMUSG00000095260	-0.18554	-4.46461	1	1	-0.703839	-4.46461	1	1	-0.533815	-4.46461	1	1	-0.616717	-4.45069	1	1	-2.23059	-4.45069	0.433723	1	-1.5961	-4.45069	0.888889	1	2.02507	-4.3842	0.857143	1	4.52932	-4.3842	0.0387617	0.225118	2.3633	-4.3842	0.25467	1	ENSMUSG00000095260	0	0	0	0	0	0	0	0	0	ENSMUSG00000095260	0	0
ENSMUSG00000092798	-1.24723	-4.38945	0.585867	1	-1.74933	-4.38945	0.48897	1	-0.532478	-4.38945	1	1	-0.610579	-4.51692	1	1	-0.107114	-4.51692	1	1	0.500119	-4.51692	1	1	0	-4.61528	1	1	2.80702	-4.61528	0.303892	0.85722	2.6394	-4.61528	0.692875	1	ENSMUSG00000092798	0	0	0	0	0	0	0	0	0	ENSMUSG00000092798	0	0
ENSMUSG00000093070	1.45006	-4.0442	0.246319	1	-0.780254	-4.0442	1	1	-2.23787	-4.0442	0.108964	0.785418	-4.28039	-3.98554	0.0417294	0.266935	-0.827119	-3.98554	0.563786	1	3.4226	-3.98554	0.145368	1	-0.701483	-3.9823	0.815439	1	-1.30336	-3.9823	0.444663	1	-0.581156	-3.9823	1	1	ENSMUSG00000093070	0	0	0	0	0	0	0	0	0	ENSMUSG00000093070	0	0
ENSMUSG00000087793	0.842177	-4.43113	0.772335	1	-2.21015	-4.43113	0.560543	1	-3.14602	-4.43113	0.220241	1	-0.0375255	-4.36437	1	1	0.731741	-4.36437	0.961343	1	0.767085	-4.36437	0.690059	1	2.80881	-4.54898	0.450647	1	2.63441	-4.54898	0.364033	0.948077	-0.281725	-4.54898	1	1	ENSMUSG00000087793	0	0	0	0	0	0	0	0	0	ENSMUSG00000087793	0	0
ENSMUSG00000095069	0.688522	-4.43935	1	1	-2.22801	-4.43935	0.535814	1	-3.01068	-4.43935	0.30372	1	-0.00190673	-4.54924	1	1	-0.178281	-4.54924	1	1	-0.175	-4.54924	1	1	-2.17896	-4.52187	0.676426	1	0.0826605	-4.52187	1	1	2.21205	-4.52187	0.676426	1	ENSMUSG00000095069	0	0	0	0	0	0	0	0	0	ENSMUSG00000095069	0	0
ENSMUSG00000096838	0.181361	-4.03263	1	1	-0.0578691	-4.03263	1	1	-0.238613	-4.03263	1	1	-2.69133	-4.48651	0.351507	0.972671	-1.34595	-4.48651	0.560205	1	1.32339	-4.48651	1	1	0.721341	-4.31192	1	1	0.868665	-4.31192	0.632662	1	0.13832	-4.31192	1	1	ENSMUSG00000096838	0	0	0	0	0	0	0	0	0	ENSMUSG00000096838	0	0
ENSMUSG00000095018	0.898568	-4.51049	1	1	-1.64881	-4.51049	1	1	-2.6236	-4.51049	0.553186	1	1.6239	-4.61568	1	1	1.33285	-4.61568	1	1	-0.285427	-4.61568	1	1	-1.44256	-4.75442	1	1	-1.53045	-4.75442	1	1	5.13e-15	-4.75442	1	1	ENSMUSG00000095018	0	0	0	0	0	0	0	0	0	ENSMUSG00000095018	0	0
ENSMUSG00000092806	-0.149136	-4.59383	1	1	-1.50902	-4.59383	1	1	-1.44154	-4.59383	1	1	0.0661515	-4.46334	1	1	0.252754	-4.46334	1	1	0.185909	-4.46334	1	1	0.66085	-4.65123	1	1	0.0479687	-4.65123	1	1	-0.607745	-4.65123	1	1	ENSMUSG00000092806	0	0	0	0	0	0	0	0	0	ENSMUSG00000092806	0	0
ENSMUSG00000084902	2.81692	-2.04235	0.0400853	0.462838	4.39597	-2.04235	0.00283962	0.0331778	1.59059	-2.04235	0.208517	1	1.78791	-3.2187	0.22851	0.778379	0.134496	-3.2187	1	1	-1.65229	-3.2187	0.213444	1	-3.58664	-4.20008	0.384073	0.949093	-0.750541	-4.20008	0.751458	1	2.78964	-4.20008	0.587251	1	ENSMUSG00000084902	0	0	0	0	0	0	0	0	0	ENSMUSG00000084902	0	0
ENSMUSG00000096218	0.137181	-4.2259	1	1	0.647654	-4.2259	1	1	0.517405	-4.2259	0.776121	1	3.61147	-4.50045	0.309962	0.911724	0	-4.50045	1	1	-3.58083	-4.50045	0.216049	1	2.9149	-4.40056	0.390387	0.957949	3.23169	-4.40056	0.156646	0.576061	0.195131	-4.40056	0.982995	1	ENSMUSG00000096218	0	0	0	0	0	0	0	0	0	ENSMUSG00000096218	0	0
ENSMUSG00000096901	-0.232537	-4.50848	1	1	-2.32495	-4.50848	0.534034	1	-2.19023	-4.50848	0.534034	1	0.0765394	-4.57413	1	1	-1.67836	-4.57413	0.888889	1	-1.736	-4.57413	0.888889	1	1.44923	-4.51758	0.801827	1	1.19664	-4.51758	0.671544	1	-0.278893	-4.51758	1	1	ENSMUSG00000096901	0	0	0	0	0	0	0	0	0	ENSMUSG00000096901	0	0
ENSMUSG00000084382	-0.719775	-4.43137	1	1	-2.99007	-4.43137	0.340053	0.958347	-2.38017	-4.43137	0.560035	1	-2.23092	-4.47667	0.564027	1	-2.22622	-4.47667	0.452083	1	0	-4.47667	1	1	-3.20224	-4.54645	0.499187	1	-1.1602	-4.54645	0.836963	1	2.01051	-4.54645	1	1	ENSMUSG00000084382	0	0	0	0	0	0	0	0	0	ENSMUSG00000084382	0	0
ENSMUSG00000092175	-0.131402	-4.59441	1	1	-1.49232	-4.59441	1	1	-1.44234	-4.59441	1	1	1.49957	-4.61447	1	1	1.48378	-4.61447	1	1	-0.0109686	-4.61447	1	1	0	-4.8252	1	1	0	-4.8252	1	1	5.13e-15	-4.8252	1	1	ENSMUSG00000092175	0	0	0	0	0	0	0	0	0	ENSMUSG00000092175	0	0
ENSMUSG00000096828	-0.970024	-4.54878	1	1	-2.32394	-4.54878	0.542409	1	-1.45649	-4.54878	1	1	0.179085	-4.54994	1	1	-2.19	-4.54994	0.508786	1	-2.34674	-4.54994	0.508786	1	0	-4.8252	1	1	0	-4.8252	1	1	5.13e-15	-4.8252	1	1	ENSMUSG00000096828	0	0	0	0	0	0	0	0	0	ENSMUSG00000096828	0	0
ENSMUSG00000096183	-0.162585	-4.58359	1	1	-1.70195	-4.58359	1	1	-1.62285	-4.58359	1	1	-3.53411	-4.41824	0.143459	0.598377	-2.07543	-4.41824	0.244949	0.840436	1.4361	-4.41824	1	1	-2.93945	-4.5221	0.441421	1	0.102248	-4.5221	1	1	2.98702	-4.5221	0.441421	1	ENSMUSG00000096183	0	0	0	0	0	0	0	0	0	ENSMUSG00000096183	0	0
ENSMUSG00000086261	1.20837	-4.22885	0.647411	1	1.08751	-4.22885	0.550872	1	-0.104567	-4.22885	1	1	2.60665	-4.4767	0.395217	1	2.93794	-4.4767	0.353454	1	0.334869	-4.4767	1	1	1.63111	-4.47331	0.495717	1	0.2855	-4.47331	1	1	-1.34158	-4.47331	0.651207	1	ENSMUSG00000086261	0	0	0	0	0	0	0	0	0	ENSMUSG00000086261	0	0
ENSMUSG00000094736	2.15199	-4.19964	0.248528	1	1.88895	-4.19964	0.481338	1	-0.2253	-4.19964	1	1	-0.192184	-4.18053	1	1	-1.31654	-4.18053	0.548245	1	-1.12094	-4.18053	0.548245	1	0.572622	-3.98597	0.669866	1	0.0773271	-3.98597	1	1	-0.494495	-3.98597	0.888832	1	ENSMUSG00000094736	0	0	0	0	0	0	0	0	0	ENSMUSG00000094736	0	0
ENSMUSG00000091378	1.47079	-3.55928	0.338356	1	0.979357	-3.55928	0.543895	1	-0.485298	-3.55928	0.733616	1	1.89247	-3.73641	0.160269	0.63889	1.57905	-3.73641	0.252236	0.850411	-0.31273	-3.73641	0.807141	1	2.35591	-3.35057	0.0101137	0.0752974	2.64261	-3.35057	0.000584534	0.00892621	0.272956	-3.35057	0.761942	1	ENSMUSG00000091378	0	0	0	0	0	0	0	0	0	ENSMUSG00000091378	0	0
ENSMUSG00000090534	-1.66297	-4.13571	0.387498	1	-2.04159	-4.13571	0.31269	0.918558	-0.398273	-4.13571	1	1	0.872369	-4.19595	0.620793	1	-0.769477	-4.19595	0.840838	1	-1.63729	-4.19595	0.323124	1	0	-4.68508	1	1	0	-4.68508	1	1	5.13e-15	-4.68508	1	1	ENSMUSG00000090534	0	0	0	0	0	0	0	0	0	ENSMUSG00000090534	0	0
ENSMUSG00000095168	1.57966	-3.90099	0.15699	0.868772	0.0360615	-3.90099	1	1	-1.54072	-3.90099	0.094696	0.734321	-0.0172559	-3.85572	1	1	0.306419	-3.85572	0.982697	1	0.323289	-3.85572	0.841395	1	-0.020151	-3.8343	0.99091	1	-0.192241	-3.8343	1	1	-0.170963	-3.8343	1	1	ENSMUSG00000095168	0	0	0	0	0	0	0	0	0	ENSMUSG00000095168	0	0
ENSMUSG00000096235	-0.723566	-4.43253	1	1	0.558661	-4.43253	1	1	1.28468	-4.43253	0.690001	1	0.0880293	-4.37044	1	1	2.00657	-4.37044	0.346436	0.996889	1.91182	-4.37044	0.346436	1	-1.5233	-4.68409	1	1	-1.61212	-4.68409	1	1	5.13e-15	-4.68409	1	1	ENSMUSG00000096235	0	0	0	0	0	0	0	0	0	ENSMUSG00000096235	0	0
ENSMUSG00000094004	-1.47785	-4.46493	0.690553	1	-1.32446	-4.46493	0.690553	1	0.12358	-4.46493	1	1	-4.29296	-4.25175	0.131939	0.568936	-4.28734	-4.25175	0.0765682	0.424057	0	-4.25175	1	1	0	-4.69214	1	1	0	-4.69214	1	1	5.13e-15	-4.69214	1	1	ENSMUSG00000094004	0	0	0	0	0	0	0	0	0	ENSMUSG00000094004	0	0
ENSMUSG00000058622	0.529477	-4.43722	1	1	-2.33202	-4.43722	0.544043	1	-2.95632	-4.43722	0.316064	1	-2.69099	-4.42435	0.352146	0.973874	-0.0758723	-4.42435	1	1	2.58708	-4.42435	0.442629	1	0.776834	-4.24103	0.743842	1	-0.664502	-4.24103	1	1	-1.4222	-4.24103	0.523961	1	ENSMUSG00000058622	0	0	0	0	0	0	0	0	0	ENSMUSG00000058622	0	0
ENSMUSG00000082406	-1.899	-4.33634	0.358465	1	-4.01183	-4.33634	0.104332	0.480421	-2.23092	-4.33634	0.580886	1	0	-4.4853	1	1	2.03898	-4.4853	0.68049	1	2.01797	-4.4853	0.68049	1	2.90797	-4.67995	0.471476	1	2.19784	-4.67995	0.59555	1	-0.811277	-4.67995	0.821367	1	ENSMUSG00000082406	0	0	0	0	0	0	0	0	0	ENSMUSG00000082406	0	0
ENSMUSG00000056089	0.777278	-4.2173	0.738959	1	1.46284	-4.2173	0.399708	1	0.703201	-4.2173	0.81246	1	2.37192	-4.42527	0.576422	1	1.98975	-4.42527	0.685535	1	-0.376083	-4.42527	1	1	0	-4.68446	1	1	0	-4.68446	1	1	5.13e-15	-4.68446	1	1	ENSMUSG00000056089	0	0	0	0	0	0	0	0	0	ENSMUSG00000056089	0	0
ENSMUSG00000081084	1.53707	-4.4722	0.577204	1	-1.46212	-4.4722	1	1	-3.07184	-4.4722	0.291908	1	2.67795	-4.60782	0.486629	1	0	-4.60782	1	1	-2.65003	-4.60782	0.374132	1	0	-4.8252	1	1	0	-4.8252	1	1	5.13e-15	-4.8252	1	1	ENSMUSG00000081084	0	0	0	0	0	0	0	0	0	ENSMUSG00000081084	0	0
ENSMUSG00000093899	0.0228944	-4.58863	1	1	-1.50435	-4.58863	1	1	-1.60837	-4.58863	1	1	-1.71973	-4.64651	1	1	-1.71569	-4.64651	0.888889	1	0	-4.64651	1	1	0	-4.8252	1	1	0	-4.8252	1	1	5.13e-15	-4.8252	1	1	ENSMUSG00000093899	0	0	0	0	0	0	0	0	0	ENSMUSG00000093899	0	0
ENSMUSG00000081502	-0.0850483	-4.59165	1	1	-1.50858	-4.59165	1	1	-1.50499	-4.59165	1	1	0	-4.68415	1	1	0	-4.68415	1	1	0	-4.68415	1	1	0	-4.8252	1	1	0	-4.8252	1	1	5.13e-15	-4.8252	1	1	ENSMUSG00000081502	0	0	0	0	0	0	0	0	0	ENSMUSG00000081502	0	0
ENSMUSG00000048824	0.232832	-4.22169	1	1	-0.805284	-4.22169	0.743294	1	-1.04715	-4.22169	0.550765	1	-0.818276	-4.30741	1	1	-0.89145	-4.30741	0.841044	1	-0.0730554	-4.30741	1	1	-2.23583	-4.33655	0.696394	1	-2.34307	-4.33655	0.539139	1	5.13e-15	-4.33655	1	1	ENSMUSG00000048824	0	0	0	0	0	0	0	0	0	ENSMUSG00000048824	0	0
ENSMUSG00000085022	-0.194407	-4.49535	1	1	-2.56983	-4.49535	0.624576	1	-2.47588	-4.49535	0.624576	1	1.06671	-4.40193	0.809348	1	-0.266925	-4.40193	1	1	-1.32953	-4.40193	0.538266	1	2.21212	-4.78546	0.857143	1	0	-4.78546	1	1	-2.16502	-4.78546	0.857143	1	ENSMUSG00000085022	0	0	0	0	0	0	0	0	0	ENSMUSG00000085022	0	0
ENSMUSG00000082894	-1.29001	-2.28889	0.262273	1	-1.28261	-2.28889	0.286781	0.876495	0.00594481	-2.28889	1	1	0.901673	-3.28059	0.681353	1	-4.3367	-3.28059	0.0969528	0.490833	-5.21134	-3.28059	0.0375103	1	-1.11391	-3.47598	0.649426	1	-4.13232	-3.47598	0.0662721	0.326815	-2.97843	-3.47598	0.149966	1	ENSMUSG00000082894	0	0	0	0	0	0	0	0	0	ENSMUSG00000082894	0	0
ENSMUSG00000084299	1.63625	-4.36152	0.510827	1	0.998555	-4.36152	1	1	-0.612043	-4.36152	1	1	3.12393	-4.48844	0.206672	0.736729	0	-4.48844	1	1	-3.09416	-4.48844	0.137291	1	0	-4.58505	1	1	2.39107	-4.58505	0.558954	1	2.23419	-4.58505	0.717969	1	ENSMUSG00000084299	0	0	0	0	0	0	0	0	0	ENSMUSG00000084299	0	0
ENSMUSG00000097427	3.12802	-4.04362	0.189563	0.934634	0.920216	-4.04362	1	1	-2.17963	-4.04362	0.296763	1	3.18168	-4.39071	0.189911	0.703462	3.2495	-4.39071	0.172471	0.691926	0.0730486	-4.39071	1	1	2.08969	-4.78621	0.857143	1	0	-4.78621	1	1	-2.04321	-4.78621	0.857143	1	ENSMUSG00000097427	0	0	0	0	0	0	0	0	0	ENSMUSG00000097427	0	0
ENSMUSG00000046411	1.70418	-3.17988	0.145475	0.846364	1.21592	-3.17988	0.336633	0.953656	-0.48241	-3.17988	0.656405	1	1.14686	-3.72693	0.461972	1	-1.34663	-3.72693	0.457172	1	-2.4896	-3.72693	0.115258	1	0.40115	-4.23361	0.944568	1	0.55276	-4.23361	0.802403	1	0.145597	-4.23361	1	1	ENSMUSG00000046411	0	0	0	0	0	0	0	0	0	ENSMUSG00000046411	0	0
ENSMUSG00000074841	1.93091	-4.40272	0.298672	1	-1.53455	-4.40272	1	1	-3.5383	-4.40272	0.103263	0.76446	3.44218	-4.40333	0.111721	0.513094	2.09904	-4.40333	0.649127	1	-1.33376	-4.40333	0.386255	1	-2.65409	-4.54693	0.470371	1	-1.15389	-4.54693	0.693292	1	1.48549	-4.54693	1	1	ENSMUSG00000074841	0	0	0	0	0	0	0	0	0	ENSMUSG00000074841	0	0
ENSMUSG00000091863	-0.474695	-4.50449	1	1	-2.52474	-4.50449	0.610778	1	-2.15075	-4.50449	0.610778	1	-2.54784	-4.60975	0.658783	1	-2.54297	-4.60975	0.539558	1	0	-4.60975	1	1	2.90762	-4.74817	0.47943	1	0	-4.74817	1	1	-2.85485	-4.74817	0.47943	1	ENSMUSG00000091863	0	0	0	0	0	0	0	0	0	ENSMUSG00000091863	0	0
ENSMUSG00000073532	0.434079	-4.4254	1	1	-2.5402	-4.4254	0.627403	1	-3.07198	-4.4254	0.332232	1	0	-4.5422	1	1	2.09225	-4.5422	0.728224	1	2.07112	-4.5422	0.728224	1	0	-4.75693	1	1	0	-4.75693	1	1	5.13e-15	-4.75693	1	1	ENSMUSG00000073532	0	0	0	0	0	0	0	0	0	ENSMUSG00000073532	0	0
ENSMUSG00000073117	1.01849	-4.47496	1	1	0.100498	-4.47496	1	1	-0.91086	-4.47496	1	1	-2.01814	-4.26553	0.369177	0.996561	-1.52533	-4.26553	0.457354	1	0.490596	-4.26553	0.966762	1	-1.40148	-4.45295	1	1	0.724109	-4.45295	1	1	2.05855	-4.45295	1	1	ENSMUSG00000073117	0	0	0	0	0	0	0	0	0	ENSMUSG00000073117	0	0
ENSMUSG00000087457	-0.938229	-4.31344	0.764218	1	-0.442868	-4.31344	1	1	0.488085	-4.31344	1	1	-1.56672	-4.29622	0.432854	1	-1.69033	-4.29622	0.466493	1	-0.123714	-4.29622	1	1	-2.63096	-4.34409	0.416927	0.994248	1.03436	-4.34409	0.583673	1	3.59898	-4.34409	0.113772	1	ENSMUSG00000087457	0	0	0	0	0	0	0	0	0	ENSMUSG00000087457	0	0
ENSMUSG00000082527	-0.126292	-4.21034	1	1	2.01077	-4.21034	0.0905566	0.439267	2.15413	-4.21034	0.190917	0.995793	1.27152	-4.33197	0.669626	1	0.610214	-4.33197	1	1	-0.659078	-4.33197	0.680866	1	0.472813	-4.2049	0.903879	1	0.512341	-4.2049	0.761066	1	0.0369192	-4.2049	1	1	ENSMUSG00000082527	0	0	0	0	0	0	0	0	0	ENSMUSG00000082527	0	0
ENSMUSG00000079380	-1.53748	-4.50495	0.695813	1	-2.87412	-4.50495	0.331798	0.946761	-1.44836	-4.50495	1	1	0	-4.64778	1	1	0	-4.64778	1	1	0	-4.64778	1	1	0.572805	-4.58261	1	1	1.24891	-4.58261	0.658067	1	0.642936	-4.58261	1	1	ENSMUSG00000079380	0	0	0	0	0	0	0	0	0	ENSMUSG00000079380	0	0
ENSMUSG00000090827	1.17356	-4.43276	0.691659	1	0.721068	-4.43276	1	1	-0.43027	-4.43276	1	1	0.895207	-4.30292	0.711508	1	1.26892	-4.30292	0.651686	1	0.373129	-4.30292	1	1	0.640649	-4.51157	1	1	2.08322	-4.51157	0.239424	0.742196	1.39796	-4.51157	0.518299	1	ENSMUSG00000090827	0	0	0	0	0	0	0	0	0	ENSMUSG00000090827	0	0
ENSMUSG00000091668	0.646325	-4.51148	1	1	0.019046	-4.51148	1	1	-0.622606	-4.51148	1	1	1.50362	-4.61446	1	1	0	-4.61446	1	1	-1.48149	-4.61446	0.888889	1	0	-4.8252	1	1	0	-4.8252	1	1	5.13e-15	-4.8252	1	1	ENSMUSG00000091668	0	0	0	0	0	0	0	0	0	ENSMUSG00000091668	0	0
ENSMUSG00000093688	0.436734	-4.42721	1	1	-2.49175	-4.42721	0.568355	1	-3.02483	-4.42721	0.352533	1	0	-4.61228	1	1	0	-4.61228	1	1	0	-4.61228	1	1	0	-4.75086	1	1	2.33798	-4.75086	0.630621	1	2.18175	-4.75086	0.794035	1	ENSMUSG00000093688	0	0	0	0	0	0	0	0	0	ENSMUSG00000093688	0	0
ENSMUSG00000023120	0.672998	-4.44235	1	1	-2.19406	-4.44235	0.552216	1	-2.9609	-4.44235	0.328325	1	2.38083	-4.4902	0.645407	1	2.70567	-4.4902	0.556617	1	0.328373	-4.4902	1	1	4.20162	-4.4872	0.0826029	0.352894	0	-4.4872	1	1	-4.14387	-4.4872	0.0826029	1	ENSMUSG00000023120	0	0	0	0	0	0	0	0	0	ENSMUSG00000023120	0	0
ENSMUSG00000094340	3.86921	-3.29568	0.00567649	0.144281	4.2236	-3.29568	0.00242999	0.029277	0.402167	-3.29568	0.715581	1	4.04947	-2.75463	0.000172822	0.00384135	3.43539	-2.75463	0.00147878	0.0229576	-0.613156	-2.75463	0.438339	1	-1.39501	-4.78865	1	1	-1.48213	-4.78865	1	1	5.13e-15	-4.78865	1	1	ENSMUSG00000094340	0	0	0	0	0	0	0	0	0	ENSMUSG00000094340	0	0
ENSMUSG00000096408	2.69669	-3.221	0.0482334	0.506749	2.78962	-3.221	0.0318965	0.213609	0.110875	-3.221	0.956966	1	3.07155	-2.73927	0.00361425	0.0440708	3.18678	-2.73927	0.00186183	0.0274664	0.115684	-2.73927	0.939126	1	0	-4.78702	1	1	0	-4.78702	1	1	5.13e-15	-4.78702	1	1	ENSMUSG00000096408	0	0	0	0	0	0	0	0	0	ENSMUSG00000096408	0	0
ENSMUSG00000091933	-0.313887	-4.58789	1	1	-1.69417	-4.58789	1	1	-1.46402	-4.58789	1	1	1.82327	-4.64554	1	1	0	-4.64554	1	1	-1.79995	-4.64554	0.888889	1	2.08969	-4.78621	0.857143	1	0	-4.78621	1	1	-2.04321	-4.78621	0.857143	1	ENSMUSG00000091933	0	0	0	0	0	0	0	0	0	ENSMUSG00000091933	0	0
ENSMUSG00000073243	-1.10004	-3.97002	0.351559	1	-1.24557	-3.97002	0.301756	0.901185	-0.154082	-3.97002	1	1	0	-4.61614	1	1	2.00359	-4.61614	0.755169	1	1.98274	-4.61614	0.755169	1	0	-4.68461	1	1	0	-4.68461	1	1	5.13e-15	-4.68461	1	1	ENSMUSG00000073243	0	0	0	0	0	0	0	0	0	ENSMUSG00000073243	0	0
ENSMUSG00000081230	-0.280093	-4.3989	1	1	-1.12824	-4.3989	0.702572	1	-0.870005	-4.3989	1	1	0.372444	-4.17859	1	1	-0.29242	-4.17859	1	1	-0.661991	-4.17859	1	1	-0.0911908	-4.64533	1	1	-2.28835	-4.64533	0.55763	1	-2.04382	-4.64533	0.857143	1	ENSMUSG00000081230	0	0	0	0	0	0	0	0	0	ENSMUSG00000081230	0	0
ENSMUSG00000095254	1.03123	-4.3833	0.658073	1	1.28397	-4.3833	0.658073	1	0.281748	-4.3833	1	1	-0.905534	-4.32259	1	1	1.12822	-4.32259	0.54208	1	2.02599	-4.32259	0.410974	1	2.91004	-4.54991	0.412044	0.987868	2.88094	-4.54991	0.310578	0.86916	-0.144369	-4.54991	1	1	ENSMUSG00000095254	0	0	0	0	0	0	0	0	0	ENSMUSG00000095254	0	0
ENSMUSG00000071858	-1.23375	-4.27333	0.549011	1	-4.04653	-4.27333	0.10878	0.494084	-2.92827	-4.27333	0.399686	1	0	-4.68415	1	1	0	-4.68415	1	1	0	-4.68415	1	1	0	-4.8252	1	1	0	-4.8252	1	1	5.13e-15	-4.8252	1	1	ENSMUSG00000071858	0	0	0	0	0	0	0	0	0	ENSMUSG00000071858	0	0
ENSMUSG00000086936	-0.832836	-4.55255	1	1	-2.1961	-4.55255	0.575578	1	-1.46478	-4.55255	1	1	-3.56908	-4.44044	0.223447	0.76956	-3.56365	-4.44044	0.147398	0.635672	0	-4.44044	1	1	0	-4.72412	1	1	0	-4.72412	1	1	5.13e-15	-4.72412	1	1	ENSMUSG00000086936	0	0	0	0	0	0	0	0	0	ENSMUSG00000086936	0	0
ENSMUSG00000047189	-0.0679581	-4.59223	1	1	-1.49158	-4.59223	1	1	-1.50485	-4.59223	1	1	0	-4.65226	1	1	0	-4.65226	1	1	0	-4.65226	1	1	0	-4.8252	1	1	0	-4.8252	1	1	5.13e-15	-4.8252	1	1	ENSMUSG00000047189	0	0	0	0	0	0	0	0	0	ENSMUSG00000047189	0	0
ENSMUSG00000052368	-0.157392	-4.22385	1	1	0.280439	-4.22385	0.78981	1	0.438723	-4.22385	0.78981	1	3.40192	-4.40315	0.226218	0.774781	2.25342	-4.40315	0.713457	1	-1.13976	-4.40315	0.52101	1	-2.05362	-4.68391	0.774824	1	-2.159	-4.68391	0.61225	1	5.13e-15	-4.68391	1	1	ENSMUSG00000052368	0	0	0	0	0	0	0	0	0	ENSMUSG00000052368	0	0
ENSMUSG00000055072	0.0435022	-4.58921	1	1	-1.48477	-4.58921	1	1	-1.6091	-4.58921	1	1	-1.53174	-4.54603	1	1	-1.52782	-4.54603	0.888889	1	0	-4.54603	1	1	0.782546	-4.71197	1	1	0.304376	-4.71197	1	1	-0.47649	-4.71197	1	1	ENSMUSG00000055072	0	0	0	0	0	0	0	0	0	ENSMUSG00000055072	0	0
ENSMUSG00000029255	0.176165	-4.21945	1	1	-0.69124	-4.21945	1	1	-0.875839	-4.21945	0.816961	1	-5.72764	-3.88444	0.0146302	0.126991	-5.72182	-3.88444	0.00520497	0.0610566	0	-3.88444	1	1	0	-4.67769	1	1	2.39766	-4.67769	0.62233	1	2.24038	-4.67769	0.785389	1	ENSMUSG00000029255	0	0	0	0	0	0	0	0	0	ENSMUSG00000029255	0	0
ENSMUSG00000053852	-0.0078072	-4.51244	1	1	-2.14402	-4.51244	0.597342	1	-2.23212	-4.51244	0.597342	1	0	-4.68415	1	1	0	-4.68415	1	1	0	-4.68415	1	1	-2.11912	-4.68013	0.787774	1	-2.22531	-4.68013	0.624613	1	5.13e-15	-4.68013	1	1	ENSMUSG00000053852	0	0	0	0	0	0	0	0	0	ENSMUSG00000053852	0	0
ENSMUSG00000051209	0.650688	-4.23543	1	1	1.42538	-4.23543	0.405499	1	0.792454	-4.23543	0.694047	1	-2.16052	-4.47903	0.61098	1	-2.15586	-4.47903	0.494956	1	0	-4.47903	1	1	0	-4.8252	1	1	0	-4.8252	1	1	5.13e-15	-4.8252	1	1	ENSMUSG00000051209	0	0	0	0	0	0	0	0	0	ENSMUSG00000051209	0	0
ENSMUSG00000000617	-0.425118	-4.50136	1	1	-2.55719	-4.50136	0.612921	1	-2.2329	-4.50136	0.612921	1	2.37714	-4.48848	0.577918	1	2.79015	-4.48848	0.457042	1	0.41626	-4.48848	1	1	0	-4.55197	1	1	0	-4.55197	1	1	5.13e-15	-4.55197	1	1	ENSMUSG00000000617	0	0	0	0	0	0	0	0	0	ENSMUSG00000000617	0	0
ENSMUSG00000074183	-1.15013	-4.41833	0.752052	1	0.335003	-4.41833	1	1	1.4845	-4.41833	0.752052	1	-0.615273	-4.13638	1	1	0.671937	-4.13638	0.764146	1	1.28352	-4.13638	0.576457	1	0	-4.75086	1	1	2.33799	-4.75086	0.630596	1	2.18175	-4.75086	0.794008	1	ENSMUSG00000074183	0	0	0	0	0	0	0	0	0	ENSMUSG00000074183	0	0
ENSMUSG00000042638	2.56298	-2.79761	0.114655	0.765429	1.29696	-2.79761	0.446804	1	-1.26013	-2.79761	0.414099	1	3.23052	-2.79587	0.0805569	0.41386	0.5407	-2.79587	0.831112	1	-2.68878	-2.79587	0.0869154	1	3.91594	-4.41542	0.168441	0.572185	2.70222	-4.41542	0.414351	1	-1.31852	-4.41542	0.67	1	ENSMUSG00000042638	0	0	0	0	0	0	0	0	0	ENSMUSG00000042638	0	0
ENSMUSG00000048077	0.186834	-4.50532	1	1	-2.17205	-4.50532	0.606241	1	-2.45452	-4.50532	0.606241	1	2.1304	-4.61932	0.644396	1	0	-4.61932	1	1	-2.10418	-4.61932	0.526032	1	0	-4.75009	1	1	2.39795	-4.75009	0.633457	1	2.24063	-4.75009	0.796983	1	ENSMUSG00000048077	0	0	0	0	0	0	0	0	0	ENSMUSG00000048077	0	0
ENSMUSG00000037334	0.736985	-4.3652	0.868802	1	-2.54279	-4.3652	0.63048	1	-3.37671	-4.3652	0.26755	1	3.61685	-4.53487	0.325106	0.934187	0	-4.53487	1	1	-3.58619	-4.53487	0.228522	1	0	-4.68615	1	1	2.34294	-4.68615	0.606046	1	2.18661	-4.68615	0.768292	1	ENSMUSG00000037334	0	0	0	0	0	0	0	0	0	ENSMUSG00000037334	0	0
ENSMUSG00000027261	-0.883448	-4.43727	1	1	-3.00059	-4.43727	0.329167	0.942613	-2.22741	-4.43727	0.552778	1	-2.19675	-4.42055	0.567088	1	-0.0966135	-4.42055	1	1	2.07432	-4.42055	0.677073	1	2.78409	-3.85014	0.142514	0.513237	1.95708	-3.85014	0.322276	0.887172	-0.846558	-3.85014	0.633505	1	ENSMUSG00000027261	0	0	0	0	0	0	0	0	0	ENSMUSG00000027261	0	0
ENSMUSG00000032360	0.54239	-3.87103	1	1	2.77915	-3.87103	0.0150782	0.121802	2.25927	-3.87103	0.0270464	0.37773	1.38025	-4.31984	0.641866	1	-0.193365	-4.31984	1	1	-1.56839	-4.31984	0.482523	1	0	-4.8252	1	1	0	-4.8252	1	1	5.13e-15	-4.8252	1	1	ENSMUSG00000032360	0	0	0	0	0	0	0	0	0	ENSMUSG00000032360	0	0
ENSMUSG00000036211	-1.73078	-3.91382	0.146158	0.846864	1.07897	-3.91382	0.474843	1	2.80967	-3.91382	0.0129655	0.2436	4.39852	-4.08884	0.0261596	0.193818	2.87941	-4.08884	0.275972	0.889365	-1.51104	-4.08884	0.319299	1	0	-4.55696	1	1	3.13665	-4.55696	0.184516	0.638287	2.96284	-4.55696	0.445104	1	ENSMUSG00000036211	0	0	0	0	0	0	0	0	0	ENSMUSG00000036211	0	0
ENSMUSG00000085466	0.598982	-4.3603	0.778829	1	-2.69502	-4.3603	0.530077	1	-3.39597	-4.3603	0.103124	0.7642	-3.45119	-4.48568	0.119503	0.534409	-2.06848	-4.48568	0.214433	0.78161	1.36027	-4.48568	1	1	-0.452446	-4.61121	1	1	-0.34135	-4.61121	1	1	0.115654	-4.61121	1	1	ENSMUSG00000085466	0	0	0	0	0	0	0	0	0	ENSMUSG00000085466	0	0
ENSMUSG00000086903	-1.66741	-3.92706	0.257078	1	-0.548057	-3.92706	0.791836	1	1.11358	-3.92706	0.443453	1	-0.198576	-4.37516	1	1	-3.42814	-4.37516	0.20981	0.771939	-3.205	-4.37516	0.269128	1	-2.86002	-4.55654	0.519726	1	-2.97857	-4.55654	0.370203	0.95721	5.13e-15	-4.55654	1	1	ENSMUSG00000086903	0	0	0	0	0	0	0	0	0	ENSMUSG00000086903	0	0
ENSMUSG00000001819	-1.52332	-4.42069	0.415224	1	-3.49681	-4.42069	0.25458	0.816917	-2.08793	-4.42069	0.623173	1	0	-4.68415	1	1	0	-4.68415	1	1	0	-4.68415	1	1	-2.11426	-4.7519	0.807676	1	-2.22033	-4.7519	0.64378	1	5.13e-15	-4.7519	1	1	ENSMUSG00000001819	0	0	0	0	0	0	0	0	0	ENSMUSG00000001819	0	0
ENSMUSG00000026322	-1.70355	-3.90876	0.355871	1	1.03875	-3.90876	0.549753	1	2.74203	-3.90876	0.0705674	0.63322	4.41467	-4.19515	0.0172124	0.143635	2.03	-4.19515	0.651605	1	-2.37373	-4.19515	0.0720358	1	-2.92387	-4.68222	0.620015	1	-3.04277	-4.68222	0.352403	0.930202	5.13e-15	-4.68222	1	1	ENSMUSG00000026322	0	0	0	0	0	0	0	0	0	ENSMUSG00000026322	0	0
ENSMUSG00000096824	1.65606	-3.79004	0.412254	1	-1.08451	-3.79004	0.671945	1	-2.74979	-3.79004	0.141174	0.88393	-2.14755	-3.51814	0.153466	0.622603	-1.11387	-3.51814	0.386275	1	1.0316	-3.51814	0.556129	1	-2.83642	-2.87831	0.578994	1	-0.557236	-2.87831	1	1	2.24012	-2.87831	0.777311	1	ENSMUSG00000096824	0	0	0	0	0	0	0	0	0	ENSMUSG00000096824	0	0
ENSMUSG00000096407	-0.402818	-4.41709	1	1	0.0446116	-4.41709	1	1	0.446635	-4.41709	1	1	-1.23606	-4.25591	0.369207	0.996561	-1.56966	-4.25591	0.223631	0.801111	-0.333204	-4.25591	1	1	-2.0519	-4.61333	0.777942	1	0.183814	-4.61333	1	1	2.18475	-4.61333	0.777942	1	ENSMUSG00000096407	0	0	0	0	0	0	0	0	0	ENSMUSG00000096407	0	0
ENSMUSG00000027776	-0.0858252	-4.51492	1	1	-2.14575	-4.51492	0.595464	1	-2.15609	-4.51492	0.595464	1	1.01124	-3.96088	0.578071	1	0.956331	-3.96088	0.550091	1	-0.0544035	-3.96088	1	1	1.04871	-3.84035	0.285892	0.798946	-0.274944	-3.84035	0.859566	1	-1.32003	-3.84035	0.20191	1	ENSMUSG00000027776	0	0	0	0	0	0	0	0	0	ENSMUSG00000027776	0	0
ENSMUSG00000059203	-0.138603	-4.51672	1	1	-2.14736	-4.51672	0.593735	1	-2.10511	-4.51672	0.593735	1	1.56686	-4.25228	0.451555	1	0.670671	-4.25228	0.939547	1	-0.893743	-4.25228	0.630305	1	0	-4.74916	1	1	0	-4.74916	1	1	5.13e-15	-4.74916	1	1	ENSMUSG00000059203	0	0	0	0	0	0	0	0	0	ENSMUSG00000059203	0	0
ENSMUSG00000074695	-0.425073	-4.50136	1	1	-2.55714	-4.50136	0.612881	1	-2.2329	-4.50136	0.612881	1	-2.18642	-4.61739	0.644764	1	-2.18176	-4.61739	0.526376	1	0	-4.61739	1	1	2.77872	0.0505503	1.72e-09	1.16e-07	2.72148	0.0505503	8.55e-10	7.88e-08	-0.0579352	0.0505503	0.89078	1	ENSMUSG00000074695	0	0	0	0	0	0	1	1	0	ENSMUSG00000074695	0	0
ENSMUSG00000036117	-0.325204	-3.91988	1	1	2.68512	-3.91988	0.108412	0.492702	3.02865	-3.91988	0.0538104	0.552296	-0.677011	-4.05766	0.823598	1	-0.972756	-4.05766	0.474839	1	-0.295317	-4.05766	1	1	0.376897	-0.740606	0.555757	1	1.20158	-0.740606	0.0478389	0.261948	0.82424	-0.740606	0.226337	1	ENSMUSG00000036117	0	0	0	0	0	0	0	0	0	ENSMUSG00000036117	0	0
ENSMUSG00000032318	-0.261384	-4.3572	1	1	-3.18399	-4.3572	0.195107	0.710792	-3.03073	-4.3572	0.195107	1	-3.21668	-4.47421	0.262959	0.835881	-3.21139	-4.47421	0.180786	0.71046	0	-4.47421	1	1	-2.12375	-4.68718	0.770758	1	-2.23005	-4.68718	0.608386	1	5.13e-15	-4.68718	1	1	ENSMUSG00000032318	0	0	0	0	0	0	0	0	0	ENSMUSG00000032318	0	0
ENSMUSG00000042604	-0.00784889	-4.51244	1	1	-2.14406	-4.51244	0.5973	1	-2.23212	-4.51244	0.5973	1	-2.1474	-4.2957	0.631475	1	-0.131838	-4.2957	1	1	1.99002	-4.2957	0.736182	1	-2.13659	-4.4914	0.731591	1	1.33284	-4.4914	0.621474	1	3.39599	-4.4914	0.367178	1	ENSMUSG00000042604	0	0	0	0	0	0	0	0	0	ENSMUSG00000042604	0	0
ENSMUSG00000001901	1.18647	-3.8981	0.593688	1	-0.448375	-3.8981	0.83472	1	-1.63543	-3.8981	0.294599	1	2.04903	-4.40847	0.526809	1	-2.12885	-4.40847	0.537737	1	-4.1509	-4.40847	0.129106	1	0	-4.8252	1	1	0	-4.8252	1	1	5.13e-15	-4.8252	1	1	ENSMUSG00000001901	0	0	0	0	0	0	0	0	0	ENSMUSG00000001901	0	0
ENSMUSG00000035238	0.197923	-4.35978	1	1	0.787575	-4.35978	1	1	0.600492	-4.35978	1	1	-0.245225	-4.07429	1	1	-2.4219	-4.07429	0.473218	1	-2.15496	-4.07429	0.473218	1	-2.14994	-4.43178	0.700042	1	-2.25666	-4.43178	0.542474	1	5.13e-15	-4.43178	1	1	ENSMUSG00000035238	0	0	0	0	0	0	0	0	0	ENSMUSG00000035238	0	0
ENSMUSG00000091091	-0.434498	-4.34635	1	1	0.745916	-4.34635	1	1	1.18892	-4.34635	0.784928	1	2.92166	-4.4974	0.445261	1	1.94992	-4.4974	0.73497	1	-0.963145	-4.4974	0.851561	1	-2.04594	-4.61214	0.789301	1	-2.15113	-4.61214	0.626077	1	5.13e-15	-4.61214	1	1	ENSMUSG00000091091	0	0	0	0	0	0	0	0	0	ENSMUSG00000091091	0	0
ENSMUSG00000040164	1.81779	-3.64608	0.220532	0.984977	3.24628	-3.64608	0.00950495	0.0856924	1.45451	-3.64608	0.149742	0.904011	2.80059	-3.04952	0.00304715	0.0386481	2.10865	-3.04952	0.0275014	0.207948	-0.691354	-3.04952	0.354087	1	-3.16557	-4.61252	0.4879	1	-1.11898	-4.61252	0.832974	1	2.01461	-4.61252	1	1	ENSMUSG00000040164	0	0	0	0	0	0	0	0	0	ENSMUSG00000040164	0	0
ENSMUSG00000085079	-0.474633	-4.50449	1	1	-2.52469	-4.50449	0.610733	1	-2.15077	-4.50449	0.610733	1	-2.13753	-4.61858	0.649037	1	-2.13289	-4.61858	0.530386	1	0	-4.61858	1	1	-2.29461	-4.68042	0.785994	1	-2.40299	-4.68042	0.62291	1	5.13e-15	-4.68042	1	1	ENSMUSG00000085079	0	0	0	0	0	0	0	0	0	ENSMUSG00000085079	0	0
ENSMUSG00000044430	0.223164	-4.50646	1	1	-2.13617	-4.50646	0.606213	1	-2.45449	-4.50646	0.606213	1	2.154	-4.4862	0.614996	1	2.01752	-4.4862	0.720888	1	-0.131042	-4.4862	1	1	-2.03785	-4.75304	1	1	-2.14282	-4.75304	0.642376	1	5.13e-15	-4.75304	1	1	ENSMUSG00000044430	0	0	0	0	0	0	0	0	0	ENSMUSG00000044430	0	0
ENSMUSG00000055937	-0.474581	-4.50449	1	1	-2.52466	-4.50449	0.610695	1	-2.15078	-4.50449	0.610695	1	2.18106	-4.43091	0.587663	1	3.36448	-4.43091	0.194565	0.742433	1.18496	-4.43091	0.540355	1	1.56075	-4.4309	0.433431	1	-0.14703	-4.4309	1	1	-1.69833	-4.4309	0.258061	1	ENSMUSG00000055937	0	0	0	0	0	0	0	0	0	ENSMUSG00000055937	0	0
ENSMUSG00000057723	-3.59982	-3.89643	0.0929236	0.698901	-3.15906	-3.89643	0.17034	0.654744	0.414049	-3.89643	1	1	2.13038	-4.61932	0.644418	1	0	-4.61932	1	1	-2.10416	-4.61932	0.526052	1	0	-4.8252	1	1	0	-4.8252	1	1	5.13e-15	-4.8252	1	1	ENSMUSG00000057723	0	0	0	0	0	0	0	0	0	ENSMUSG00000057723	0	0
ENSMUSG00000056706	-0.0419365	-4.51131	1	1	-2.17777	-4.51131	0.598311	1	-2.23218	-4.51131	0.598311	1	-0.0754187	-4.54369	1	1	-2.45121	-4.54369	0.515583	1	-2.35356	-4.54369	0.515583	1	0.795385	-4.3158	0.720666	1	-3.14924	-4.3158	0.169591	0.606127	-3.76831	-4.3158	0.105285	1	ENSMUSG00000056706	0	0	0	0	0	0	0	0	0	ENSMUSG00000056706	0	0
ENSMUSG00000024903	0.682802	-4.15145	0.696174	1	0.272653	-4.15145	1	1	-0.407192	-4.15145	0.858643	1	-1.40267	-3.63436	0.358004	0.981352	-2.53303	-3.63436	0.0599605	0.359224	-1.12871	-3.63436	0.527741	1	2.93992	-3.26472	0.379943	0.942968	3.72497	-3.26472	0.0425225	0.240179	0.656663	-3.26472	1	1	ENSMUSG00000024903	0	0	0	0	0	0	0	0	0	ENSMUSG00000024903	0	0
ENSMUSG00000074433	0.528237	-4.22731	0.893513	1	-1.46873	-4.22731	0.62172	1	-2.01918	-4.22731	0.436211	1	-2.43487	-4.49096	0.598075	1	-1.03124	-4.49096	0.857441	1	1.38174	-4.49096	1	1	-0.904743	-4.37748	0.878443	1	0.119483	-4.37748	1	1	1.01578	-4.37748	0.638164	1	ENSMUSG00000074433	0	0	0	0	0	0	0	0	0	ENSMUSG00000074433	0	0
ENSMUSG00000026943	-0.385568	-4.42731	1	1	-0.339874	-4.42731	1	1	0.0415501	-4.42731	1	1	-2.45684	-4.54826	0.634851	1	-0.504934	-4.54826	1	1	1.92639	-4.54826	0.739329	1	0	-4.8252	1	1	0	-4.8252	1	1	5.13e-15	-4.8252	1	1	ENSMUSG00000026943	0	0	0	0	0	0	0	0	0	ENSMUSG00000026943	0	0
ENSMUSG00000036449	-0.863483	-4.09835	0.719402	1	-1.74728	-4.09835	0.403719	1	-0.900832	-4.09835	0.665509	1	-2.41735	-3.89078	0.576396	1	0.695095	-3.89078	0.783207	1	3.08346	-3.89078	0.232115	1	0.668768	-4.25182	0.760829	1	-3.25982	-4.25182	0.221032	0.709681	-3.75154	-4.25182	0.150857	1	ENSMUSG00000036449	0	0	0	0	0	0	0	0	0	ENSMUSG00000036449	0	0
ENSMUSG00000059201	2.58479	-3.96514	0.182403	0.920462	0.212625	-3.96514	1	1	-2.36439	-3.96514	0.182403	0.975379	-5.94037	-1.78987	0.0205715	0.162654	-4.51649	-1.78987	0.0426605	0.286096	1.41895	-1.78987	0.570567	1	-4.77659	-3.98465	0.226164	0.69024	-4.90771	-3.98465	0.11319	0.466369	5.13e-15	-3.98465	1	1	ENSMUSG00000059201	0	0	0	0	0	0	0	0	0	ENSMUSG00000059201	0	0
ENSMUSG00000018698	1.54913	-4.11325	0.310248	1	1.39408	-4.11325	0.553957	1	-0.135849	-4.11325	1	1	-0.893937	-4.05247	0.690119	1	-0.857557	-4.05247	0.702921	1	0.0361899	-4.05247	1	1	2.86616	-3.74265	0.391696	0.959868	0	-3.74265	1	1	-2.81347	-3.74265	0.391696	1	ENSMUSG00000018698	0	0	0	0	0	0	0	0	0	ENSMUSG00000018698	0	0
ENSMUSG00000063804	0.762783	-4.21082	0.769289	1	1.64164	-4.21082	0.3696	1	0.897366	-4.21082	0.708257	1	-2.45467	-3.77956	0.305607	0.904619	-3.3948	-3.77956	0.151942	0.646091	-0.937669	-3.77956	0.702674	1	0	-4.75336	1	1	2.16719	-4.75336	0.630786	1	2.01427	-4.75336	1	1	ENSMUSG00000063804	0	0	0	0	0	0	0	0	0	ENSMUSG00000063804	0	0
ENSMUSG00000030226	-0.638061	-4.22916	1	1	0.515036	-4.22916	0.839171	1	1.15453	-4.22916	0.648261	1	-5.12637	-3.72536	0.019465	0.156315	-1.70578	-3.72536	0.252972	0.851704	3.38981	-3.72536	0.179457	1	-2.14384	-4.43866	0.713511	1	-2.25049	-4.43866	0.554841	1	5.13e-15	-4.43866	1	1	ENSMUSG00000030226	0	0	0	0	0	0	0	0	0	ENSMUSG00000030226	0	0
ENSMUSG00000038765	1.45633	-3.3401	0.380222	1	2.49068	-3.3401	0.0794732	0.402821	1.04638	-3.3401	0.37769	1	-0.627575	-4.09803	0.846204	1	0.0919975	-4.09803	1	1	0.718181	-4.09803	0.612184	1	-5.30297	-3.82175	0.0630709	0.291947	-3.03917	-3.82175	0.0982949	0.424819	2.23913	-3.82175	0.758453	1	ENSMUSG00000038765	0	0	0	0	0	0	0	0	0	ENSMUSG00000038765	0	0
ENSMUSG00000033794	-1.94828	-4.29112	0.229032	0.998308	-4.01347	-4.29112	0.0465389	0.281552	-2.18403	-4.29112	0.535476	1	3.10108	-4.21491	0.264439	0.838632	3.95782	-4.21491	0.101994	0.505779	0.860573	-4.21491	0.582978	1	-3.48596	-4.55681	0.261632	0.757051	-3.61026	-4.55681	0.155083	0.57191	5.13e-15	-4.55681	1	1	ENSMUSG00000033794	0	0	0	0	0	0	0	0	0	ENSMUSG00000033794	0	0
ENSMUSG00000063409	0.382035	-4.36121	1	1	-0.25288	-4.36121	1	1	-0.634443	-4.36121	1	1	-7.67858	-2.83388	0.00734201	0.0752556	-7.67267	-2.83388	0.00210167	0.0301218	0	-2.83388	1	1	0	-3.95119	1	1	0	-3.95119	1	1	5.13e-15	-3.95119	1	1	ENSMUSG00000063409	0	0	0	0	0	0	0	0	0	ENSMUSG00000063409	0	0
ENSMUSG00000022375	0.612852	-3.46449	0.646725	1	1.16798	-3.46449	0.344122	0.964868	0.559601	-3.46449	0.613828	1	-2.89229	-2.38849	0.07362	0.389406	-2.97227	-2.38849	0.0458529	0.299831	-0.0800902	-2.38849	0.978533	1	-2.12857	-3.70785	0.754812	1	-0.0349001	-3.70785	1	1	2.0461	-3.70785	1	1	ENSMUSG00000022375	0	0	0	0	0	0	0	0	0	ENSMUSG00000022375	0	0
ENSMUSG00000060780	-0.105928	-4.16891	1	1	-0.973761	-4.16891	0.815158	1	-0.880122	-4.16891	0.815158	1	-4.46989	-3.09227	0.00549401	0.0603335	-3.64497	-3.09227	0.0159926	0.14204	0.8215	-3.09227	0.670985	1	-2.11426	-4.7519	0.807669	1	-2.22034	-4.7519	0.643773	1	5.13e-15	-4.7519	1	1	ENSMUSG00000060780	0	0	0	0	0	0	0	0	0	ENSMUSG00000060780	0	0
ENSMUSG00000034923	0.927712	-4.28497	0.761632	1	-0.416109	-4.28497	1	1	-1.34496	-4.28497	0.70536	1	-0.225195	-4.024	1	1	-0.103228	-4.024	1	1	0.121744	-4.024	0.93733	1	-2.26313	-4.55565	0.728453	1	-0.143126	-4.55565	1	1	2.07296	-4.55565	1	1	ENSMUSG00000034923	0	0	0	0	0	0	0	0	0	ENSMUSG00000034923	0	0
ENSMUSG00000026085	-0.0917831	-4.28758	1	1	1.48434	-4.28758	0.408816	1	1.59072	-4.28758	0.408816	1	3.23116	-4.36844	0.306232	0.905487	3.30568	-4.36844	0.296773	0.924343	0.079599	-4.36844	1	1	0	-4.8252	1	1	0	-4.8252	1	1	5.13e-15	-4.8252	1	1	ENSMUSG00000026085	0	0	0	0	0	0	0	0	0	ENSMUSG00000026085	0	0
ENSMUSG00000022595	-4.50771	-3.53968	0.0375209	0.446157	-6.4652	-3.53968	0.0187665	0.143604	-2.084	-3.53968	0.630913	1	-2.42048	-4.46866	0.579901	1	-2.4157	-4.46866	0.466476	1	0	-4.46866	1	1	-2.28506	-4.5574	0.733795	1	-2.39295	-4.5574	0.573631	1	5.13e-15	-4.5574	1	1	ENSMUSG00000022595	0	0	0	0	0	0	0	0	0	ENSMUSG00000022595	0	0
ENSMUSG00000040533	0.400082	-4.34791	1	1	-0.177026	-4.34791	1	1	-0.57691	-4.34791	0.831667	1	2.63763	-4.29157	0.428921	1	3.96481	-4.29157	0.1541	0.650741	1.32907	-4.29157	0.649485	1	-2.93874	-4.49891	0.534808	1	-3.05787	-4.49891	0.266928	0.791841	5.13e-15	-4.49891	1	1	ENSMUSG00000040533	0	0	0	0	0	0	0	0	0	ENSMUSG00000040533	0	0
ENSMUSG00000007480	2.20203	-3.99191	0.156518	0.867881	1.49996	-3.99191	0.266816	0.840595	-0.681463	-3.99191	0.674592	1	-0.493063	-3.9669	1	1	0.736165	-3.9669	0.514235	1	1.2273	-3.9669	0.247427	1	0.217392	-4.11427	1	1	0.220379	-4.11427	1	1	0.00211057	-4.11427	1	1	ENSMUSG00000007480	0	0	0	0	0	0	0	0	0	ENSMUSG00000007480	0	0
ENSMUSG00000068117	0.957714	-4.35693	0.829939	1	-2.48328	-4.35693	0.576774	1	-3.53623	-4.35693	0.175377	0.960736	1.61422	-4.36331	0.341798	0.959257	-0.220193	-4.36331	1	1	-1.82898	-4.36331	0.215434	1	2.90656	-4.54291	0.503438	1	2.3389	-4.54291	0.625935	1	-0.671145	-4.54291	1	1	ENSMUSG00000068117	0	0	0	0	0	0	0	0	0	ENSMUSG00000068117	0	0
ENSMUSG00000043289	0.38509	-4.27751	1	1	0.859413	-4.27751	0.813335	1	0.486795	-4.27751	0.813335	1	1.46928	-4.20166	0.476381	1	1.26946	-4.20166	0.621064	1	-0.198655	-4.20166	1	1	-2.13868	-4.49326	0.726141	1	1.36081	-4.49326	0.612541	1	3.42582	-4.49326	0.266726	1	ENSMUSG00000043289	0	0	0	0	0	0	0	0	0	ENSMUSG00000043289	0	0
ENSMUSG00000093007	0.284192	-4.42966	1	1	-2.57276	-4.42966	0.62747	1	-2.95528	-4.42966	0.441205	1	0	-4.61792	1	1	1.9369	-4.61792	0.756229	1	1.91626	-4.61792	0.756229	1	0	-4.54887	1	1	2.35059	-4.54887	0.57039	1	2.19416	-4.54887	0.730311	1	ENSMUSG00000093007	0	0	0	0	0	0	0	0	0	ENSMUSG00000093007	0	0
ENSMUSG00000092995	0.519256	-4.34646	1	1	-0.132594	-4.34646	1	1	-0.650434	-4.34646	0.793123	1	-1.34671	-4.10197	0.531112	1	-2.56004	-4.10197	0.203604	0.759998	-1.20998	-4.10197	0.66745	1	0	-4.611	1	1	3.39516	-4.611	0.162988	0.590545	3.21929	-4.611	0.362077	1	ENSMUSG00000092995	0	0	0	0	0	0	0	0	0	ENSMUSG00000092995	0	0
ENSMUSG00000092807	0.910769	-4.4298	0.77166	1	-2.18402	-4.4298	0.559914	1	-3.18816	-4.4298	0.219215	1	0	-4.68415	1	1	0	-4.68415	1	1	0	-4.68415	1	1	0	-4.75009	1	1	2.39795	-4.75009	0.633426	1	2.24063	-4.75009	0.796951	1	ENSMUSG00000092807	0	0	0	0	0	0	0	0	0	ENSMUSG00000092807	0	0
ENSMUSG00000076256	1.41516	-4.15153	0.432377	1	1.49301	-4.15153	0.238276	0.789158	0.0970901	-4.15153	1	1	-0.0376073	-4.30763	1	1	-0.937818	-4.30763	0.610692	1	-0.897044	-4.30763	0.610692	1	2.79604	-4.42719	0.47082	1	2.67541	-4.42719	0.392398	0.989395	-0.229116	-4.42719	1	1	ENSMUSG00000076256	0	0	0	0	0	0	0	0	0	ENSMUSG00000076256	0	0
ENSMUSG00000065502	-0.177804	-4.35024	1	1	-3.20408	-4.35024	0.201649	0.724359	-3.13443	-4.35024	0.201649	1	0	-4.6096	1	1	2.29403	-4.6096	0.766868	1	2.27233	-4.6096	0.766868	1	-2.12691	-4.43626	0.685751	1	0.934692	-4.43626	0.734676	1	2.99417	-4.43626	0.428633	1	ENSMUSG00000065502	0	0	0	0	0	0	0	0	0	ENSMUSG00000065502	0	0
ENSMUSG00000065611	0.747592	-4.22316	0.850989	1	0.689573	-4.22316	1	1	-0.0464521	-4.22316	1	1	0.48451	-3.84325	0.856951	1	0.616634	-3.84325	0.728122	1	0.132145	-3.84325	1	1	-5.18093	-3.98143	0.0782208	0.338942	-2.96888	-3.98143	0.121888	0.490246	2.18792	-3.98143	0.76158	1	ENSMUSG00000065611	0	0	0	0	0	0	0	0	0	ENSMUSG00000065611	0	0
ENSMUSG00000065589	1.49786	-4.17274	0.499866	1	-0.304232	-4.17274	1	1	-1.80001	-4.17274	0.351008	1	0.222208	-4.31276	1	1	-0.193441	-4.31276	1	1	-0.41404	-4.31276	1	1	0	-4.54515	1	1	0	-4.54515	1	1	5.13e-15	-4.54515	1	1	ENSMUSG00000065589	0	0	0	0	0	0	0	0	0	ENSMUSG00000065589	0	0
ENSMUSG00000065437	1.4282	-4.28849	0.503728	1	-2.42247	-4.28849	0.543248	1	-3.94415	-4.28849	0.0551433	0.558484	0.0286581	-3.88245	1	1	0.208121	-3.88245	0.986341	1	0.179142	-3.88245	1	1	2.82095	-4.61589	0.434475	1	0	-4.61589	1	1	-2.76843	-4.61589	0.434475	1	ENSMUSG00000065437	0	0	0	0	0	0	0	0	0	ENSMUSG00000065437	0	0
ENSMUSG00000093241	-0.425035	-4.50136	1	1	-2.5571	-4.50136	0.612848	1	-2.2329	-4.50136	0.612848	1	0	-4.68415	1	1	0	-4.68415	1	1	0	-4.68415	1	1	-2.29572	-4.54684	0.788673	1	-0.232787	-4.54684	1	1	2.01827	-4.54684	1	1	ENSMUSG00000093241	0	0	0	0	0	0	0	0	0	ENSMUSG00000093241	0	0
ENSMUSG00000065436	-1.55953	-4.29258	0.408762	1	-3.84606	-4.29258	0.123123	0.535755	-2.40414	-4.29258	0.572686	1	-3.01654	-4.48934	0.347967	0.968409	-3.01131	-4.48934	0.254522	0.853935	0	-4.48934	1	1	-3.03791	-4.28121	0.330695	0.869974	-0.910804	-4.28121	0.765516	1	2.09177	-4.28121	1	1	ENSMUSG00000065436	0	0	0	0	0	0	0	0	0	ENSMUSG00000065436	0	0
ENSMUSG00000065561	1.4654	-4.21812	0.414761	1	-0.200342	-4.21812	1	1	-1.66223	-4.21812	0.339405	1	2.57182	-4.47931	0.364572	0.990199	0	-4.47931	1	1	-2.54444	-4.47931	0.463276	1	-2.91716	-4.55629	0.481108	1	-0.79495	-4.55629	1	1	2.08626	-4.55629	1	1	ENSMUSG00000065561	0	0	0	0	0	0	0	0	0	ENSMUSG00000065561	0	0
ENSMUSG00000065438	1.4373	-4.11573	0.546371	1	0.428452	-4.11573	1	1	-0.997565	-4.11573	0.546371	1	0.689519	-4.18427	0.785778	1	-3.3161	-4.18427	0.182252	0.713792	-3.97959	-4.18427	0.0657605	1	-3.46064	-4.32512	0.259754	0.754408	-3.58486	-4.32512	0.153735	0.568422	5.13e-15	-4.32512	1	1	ENSMUSG00000065438	0	0	0	0	0	0	0	0	0	ENSMUSG00000065438	0	0
ENSMUSG00000093096	0.73567	-4.44059	1	1	-2.13206	-4.44059	0.611111	1	-2.96044	-4.44059	0.416667	1	0	-4.54274	1	1	1.95091	-4.54274	0.733467	1	1.9302	-4.54274	0.733467	1	0	-4.74931	1	1	0	-4.74931	1	1	5.13e-15	-4.74931	1	1	ENSMUSG00000093096	0	0	0	0	0	0	0	0	0	ENSMUSG00000093096	0	0
ENSMUSG00000087855	0.901972	-4.36107	0.826573	1	-2.47757	-4.36107	0.572972	1	-3.47475	-4.36107	0.169172	0.945254	0	-4.60566	1	1	0	-4.60566	1	1	0	-4.60566	1	1	0	-4.8252	1	1	0	-4.8252	1	1	5.13e-15	-4.8252	1	1	ENSMUSG00000087855	0	0	0	0	0	0	0	0	0	ENSMUSG00000087855	0	0
ENSMUSG00000070072	-0.545637	-4.34898	1	1	0.70853	-4.34898	0.825617	1	1.2613	-4.34898	0.602495	1	0	-4.68415	1	1	0	-4.68415	1	1	0	-4.68415	1	1	0	-4.75693	1	1	0	-4.75693	1	1	5.13e-15	-4.75693	1	1	ENSMUSG00000070072	0	0	0	0	0	0	0	0	0	ENSMUSG00000070072	0	0
ENSMUSG00000076050	-0.544645	-4.43089	1	1	-0.363723	-4.43089	1	1	0.1762	-4.43089	1	1	0.921339	-4.42283	0.794645	1	-2.17733	-4.42283	0.469328	1	-3.07363	-4.42283	0.176335	1	0	-4.4917	1	1	2.38633	-4.4917	0.541677	1	2.22963	-4.4917	0.699171	1	ENSMUSG00000076050	0	0	0	0	0	0	0	0	0	ENSMUSG00000076050	0	0
ENSMUSG00000076011	-0.424994	-4.50136	1	1	-2.55706	-4.50136	0.612811	1	-2.2329	-4.50136	0.612811	1	-0.0739756	-4.37436	1	1	0.26475	-4.37436	1	1	0.3374	-4.37436	1	1	0	-4.75009	1	1	2.39795	-4.75009	0.633392	1	2.24063	-4.75009	0.796916	1	ENSMUSG00000076011	0	0	0	0	0	0	0	0	0	ENSMUSG00000076011	0	0
ENSMUSG00000076456	0.905233	-4.20121	0.786965	1	0.928281	-4.20121	0.881647	1	0.035666	-4.20121	1	1	3.4247	-4.31194	0.24603	0.805724	2.97913	-4.31194	0.390844	1	-0.439056	-4.31194	0.98325	1	0	-4.8252	1	1	0	-4.8252	1	1	5.13e-15	-4.8252	1	1	ENSMUSG00000076456	0	0	0	0	0	0	0	0	0	ENSMUSG00000076456	0	0
ENSMUSG00000065396	2.35896	-3.98869	0.110011	0.754705	1.10152	-3.98869	0.577252	1	-1.24022	-3.98869	0.388674	1	4.2067	-4.18096	0.0959018	0.465257	2.02846	-4.18096	0.698733	1	-2.16754	-4.18096	0.25594	1	-2.12108	-4.55659	0.780344	1	-0.0494779	-4.55659	1	1	2.02456	-4.55659	1	1	ENSMUSG00000065396	0	0	0	0	0	0	0	0	0	ENSMUSG00000065396	0	0
ENSMUSG00000097850	-2.53096	-3.9975	0.271711	1	-5.27959	-3.9975	0.0702925	0.371241	-2.86978	-3.9975	0.462044	1	2.6901	-4.46908	0.508428	1	3.15971	-4.46908	0.410903	1	0.473186	-4.46908	1	1	0	-4.69214	1	1	0	-4.69214	1	1	5.13e-15	-4.69214	1	1	ENSMUSG00000097850	0	0	0	0	0	0	0	0	0	ENSMUSG00000097850	0	0
ENSMUSG00000015365	-1.47393	-4.27096	0.438026	1	-0.217885	-4.27096	1	1	1.25047	-4.27096	0.559796	1	6.05365	-3.40311	0.00333305	0.0414134	5.30356	-3.40311	0.0115382	0.111881	-0.743968	-3.40311	0.561689	1	0	-4.8252	1	1	0	-4.8252	1	1	5.13e-15	-4.8252	1	1	ENSMUSG00000015365	0	0	0	0	0	0	0	0	0	ENSMUSG00000015365	0	0
ENSMUSG00000041708	-0.541368	-4.29337	1	1	0.916107	-4.29337	0.860584	1	1.46681	-4.29337	0.485652	1	0	-4.68415	1	1	0	-4.68415	1	1	0	-4.68415	1	1	0.793429	-4.1488	0.822788	1	-2.41238	-4.1488	0.646063	1	-3.04368	-4.1488	0.370139	1	ENSMUSG00000041708	0	0	0	0	0	0	0	0	0	ENSMUSG00000041708	0	0
ENSMUSG00000039956	0.729743	-3.93735	0.622054	1	-1.56944	-3.93735	0.457803	1	-2.31317	-3.93735	0.124719	0.833649	-1.26504	-3.2202	0.413539	1	-2.56792	-3.2202	0.0581068	0.351925	-1.30084	-3.2202	0.348585	1	-2.15154	-3.94904	0.696747	1	0.0987302	-3.94904	1	1	2.20057	-3.94904	0.696747	1	ENSMUSG00000039956	0	0	0	0	0	0	0	0	0	ENSMUSG00000039956	0	0
ENSMUSG00000054523	-1.38026	-4.41647	0.605013	1	-3.49963	-4.41647	0.26075	0.828512	-2.23337	-4.41647	0.626657	1	0	-4.68415	1	1	0	-4.68415	1	1	0	-4.68415	1	1	-2.11428	-4.7519	0.807607	1	-2.22035	-4.7519	0.643713	1	5.13e-15	-4.7519	1	1	ENSMUSG00000054523	0	0	0	0	0	0	0	0	0	ENSMUSG00000054523	0	0
ENSMUSG00000044021	-1.32014	-4.43347	0.734348	1	-0.254574	-4.43347	1	1	1.05366	-4.43347	1	1	-1.56823	-4.52092	0.457743	1	-3.11571	-4.52092	0.118623	0.556294	-1.53037	-4.52092	0.888889	1	2.18617	-4.67824	0.857143	1	2.34735	-4.67824	0.585322	1	0.051637	-4.67824	1	1	ENSMUSG00000044021	0	0	0	0	0	0	0	0	0	ENSMUSG00000044021	0	0
ENSMUSG00000037390	1.9883	-3.84997	0.319462	1	1.59121	-3.84997	0.530595	1	-0.377315	-3.84997	0.849503	1	1.03449	-3.92554	0.546059	1	-4.14834	-3.92554	0.0532895	0.332001	-5.15582	-3.92554	0.0100928	0.726359	0	-4.61348	1	1	2.35164	-4.61348	0.565536	1	2.19521	-4.61348	0.725083	1	ENSMUSG00000037390	0	0	0	0	0	0	0	0	0	ENSMUSG00000037390	0	0
ENSMUSG00000057003	1.11081	-4.31748	0.690371	1	2.05176	-4.31748	0.345752	0.967313	0.976581	-4.31748	0.646074	1	-0.00428416	-4.02211	1	1	2.71146	-4.02211	0.0496452	0.316197	2.71107	-4.02211	0.0198181	1	0	-4.42402	1	1	0	-4.42402	1	1	5.13e-15	-4.42402	1	1	ENSMUSG00000057003	0	0	0	0	0	0	0	0	0	ENSMUSG00000057003	0	0
ENSMUSG00000094537	-0.312944	-4.54561	1	1	-0.0451691	-4.54561	1	1	0.266872	-4.54561	1	1	-3.61484	-4.25221	0.126252	0.553604	-1.45183	-4.25221	0.357469	1	2.13635	-4.25221	0.684001	1	-1.3801	-4.60961	1	1	0.389938	-4.60961	1	1	1.72191	-4.60961	1	1	ENSMUSG00000094537	0	0	0	0	0	0	0	0	0	ENSMUSG00000094537	0	0
ENSMUSG00000095131	-0.860498	-4.47051	1	1	0.189592	-4.47051	1	1	1.0466	-4.47051	1	1	0.162725	-4.00999	1	1	-0.0583273	-4.00999	1	1	-0.219968	-4.00999	1	1	0.216769	-4.13356	1	1	1.99725	-4.13356	0.155175	0.572081	1.75947	-4.13356	0.27144	1	ENSMUSG00000095131	0	0	0	0	0	0	0	0	0	ENSMUSG00000095131	0	0
ENSMUSG00000094801	-0.72281	-4.46158	0.756441	1	-2.87916	-4.46158	0.319682	0.928802	-2.26318	-4.46158	0.546455	1	-1.34465	-3.94482	0.732585	1	-1.48543	-3.94482	0.585151	1	-0.140741	-3.94482	1	1	-2.25086	-4.33761	0.705188	1	0.750268	-4.33761	0.757312	1	2.93859	-4.33761	0.31551	1	ENSMUSG00000094801	0	0	0	0	0	0	0	0	0	ENSMUSG00000094801	0	0
ENSMUSG00000095410	0.502602	-4.42781	1	1	1.21022	-4.42781	0.662083	1	0.734303	-4.42781	1	1	-1.54496	-3.93905	0.439789	1	-1.63846	-3.93905	0.294428	0.920761	-0.0934589	-3.93905	1	1	-2.68654	-4.18546	0.509486	1	1.33937	-4.18546	0.49075	1	3.95723	-4.18546	0.179538	1	ENSMUSG00000095410	0	0	0	0	0	0	0	0	0	ENSMUSG00000095410	0	0
ENSMUSG00000095183	-0.647078	-4.32663	1	1	0.505314	-4.32663	0.757943	1	1.15444	-4.32663	0.479964	1	-1.56989	-3.99469	0.486047	1	-0.453471	-3.99469	0.806536	1	1.11045	-3.99469	0.844788	1	0.136127	-4.15565	1	1	0.543836	-4.15565	0.82783	1	0.400201	-4.15565	1	1	ENSMUSG00000095183	0	0	0	0	0	0	0	0	0	ENSMUSG00000095183	0	0
ENSMUSG00000064414	1.83398	-3.76054	0.0841049	0.666929	1.01791	-3.76054	0.487772	1	-0.80676	-3.76054	0.529321	1	-0.0382237	-3.76403	1	1	0.100567	-3.76403	1	1	0.138656	-3.76403	0.954614	1	1.11531	-1.93125	0.239673	0.717437	1.35606	-1.93125	0.141611	0.53976	0.239597	-1.93125	0.851868	1	ENSMUSG00000064414	0	0	0	0	0	0	0	0	0	ENSMUSG00000064414	0	0
ENSMUSG00000084457	0.838499	-4.43401	0.771494	1	-2.18422	-4.43401	0.55976	1	-3.11621	-4.43401	0.218963	1	0.497736	-4.25453	0.857652	1	-1.13215	-4.25453	0.6211	1	-1.62522	-4.25453	0.470306	1	-2.08571	-4.5559	0.726974	1	0.200943	-4.5559	1	1	2.23575	-4.5559	0.726974	1	ENSMUSG00000084457	0	0	0	0	0	0	0	0	0	ENSMUSG00000084457	0	0
ENSMUSG00000054160	-0.17275	-4.51558	1	1	-2.18032	-4.51558	0.594899	1	-2.10435	-4.51558	0.594899	1	0	-4.68415	1	1	0	-4.68415	1	1	0	-4.68415	1	1	0	-4.8252	1	1	0	-4.8252	1	1	5.13e-15	-4.8252	1	1	ENSMUSG00000054160	0	0	0	0	0	0	0	0	0	ENSMUSG00000054160	0	0
ENSMUSG00000044186	1.30374	-3.927	0.475342	1	-1.05328	-3.927	0.629897	1	-2.36611	-3.927	0.1378	0.87215	0.549674	-3.04673	0.630399	1	0.429439	-3.04673	0.710489	1	-0.120124	-3.04673	0.891579	1	-3.56958	-4.61191	0.184599	0.608212	-3.69426	-4.61191	0.0630919	0.317023	5.13e-15	-4.61191	1	1	ENSMUSG00000044186	0	0	0	0	0	0	0	0	0	ENSMUSG00000044186	0	0
ENSMUSG00000058669	-1.75225	-4.35028	0.153594	0.861779	-3.79067	-4.35028	0.0713108	0.374722	-2.15522	-4.35028	0.535859	1	-2.15873	-4.48669	0.613608	1	-0.193428	-4.48669	1	1	1.93987	-4.48669	0.719605	1	-0.451501	-4.30975	0.711844	1	-1.8203	-4.30975	0.302873	0.855326	-1.34099	-4.30975	0.533434	1	ENSMUSG00000058669	0	0	0	0	0	0	0	0	0	ENSMUSG00000058669	0	0
ENSMUSG00000022061	-1.47327	-4.21713	0.612891	1	-0.0651832	-4.21713	1	1	1.40404	-4.21713	0.709071	1	1.0454	-4.23769	0.529236	1	-2.96325	-4.23769	0.286409	0.908341	-3.9825	-4.23769	0.068915	1	0	-4.68006	1	1	0	-4.68006	1	1	5.13e-15	-4.68006	1	1	ENSMUSG00000022061	0	0	0	0	0	0	0	0	0	ENSMUSG00000022061	0	0
ENSMUSG00000046178	-0.0445254	-3.82097	1	1	3.51017	-3.82097	0.0707235	0.372576	3.57659	-3.82097	0.0617998	0.591599	0	-4.25165	1	1	4.16528	-4.25165	0.0536715	0.333416	4.13923	-4.25165	0.0536715	1	3.88483	-4.48122	0.0776134	0.336921	3.12822	-4.48122	0.195315	0.660774	-0.873594	-4.48122	0.571681	1	ENSMUSG00000046178	0	0	0	0	0	0	0	0	0	ENSMUSG00000046178	0	0
ENSMUSG00000054976	-0.139414	-2.63976	1	1	5.31616	-2.63976	1.62e-08	1.22e-06	5.47803	-2.63976	6.91e-09	3.83e-06	5.21273	-3.7594	0.00330549	0.041147	4.81714	-3.7594	0.00728875	0.0793671	-0.38957	-3.7594	0.737488	1	2.90895	-4.54247	0.448755	1	2.39382	-4.54247	0.574259	1	-0.619361	-4.54247	1	1	ENSMUSG00000054976	0	1	1	0	0	0	0	0	0	ENSMUSG00000054976	0	0
ENSMUSG00000029618	0.465432	-4.27739	1	1	0.77625	-4.27739	1	1	0.323136	-4.27739	1	1	-2.15578	-4.54728	0.618043	1	-2.15113	-4.54728	0.501485	1	0	-4.54728	1	1	-2.05431	-4.61564	0.773577	1	0.0236675	-4.61564	1	1	2.02991	-4.61564	1	1	ENSMUSG00000029618	0	0	0	0	0	0	0	0	0	ENSMUSG00000029618	0	0
ENSMUSG00000048292	1.29806	-3.07937	0.382964	1	0.35803	-3.07937	0.882814	1	-0.938207	-3.07937	0.513314	1	-0.0746422	-3.46784	1	1	1.60379	-3.46784	0.241833	0.835614	1.67721	-3.46784	0.188665	1	0.859536	-4.00534	0.732275	1	0.597552	-4.00534	0.719935	1	-0.265944	-4.00534	0.992377	1	ENSMUSG00000048292	0	0	0	0	0	0	0	0	0	ENSMUSG00000048292	0	0
ENSMUSG00000044061	1.1909	-4.301	0.549627	1	0.0276152	-4.301	1	1	-1.15893	-4.301	0.549627	1	2.13042	-4.61932	0.644368	1	0	-4.61932	1	1	-2.1042	-4.61932	0.526005	1	0	-4.8252	1	1	0	-4.8252	1	1	5.13e-15	-4.8252	1	1	ENSMUSG00000044061	0	0	0	0	0	0	0	0	0	ENSMUSG00000044061	0	0
ENSMUSG00000020168	0.0981435	-3.53295	1	1	-0.340137	-3.53295	0.795305	1	-0.439153	-3.53295	0.724121	1	2.44105	-3.66369	0.141432	0.593157	2.45975	-3.66369	0.13162	0.593106	0.0197066	-3.66369	1	1	-0.427547	-4.11674	0.907952	1	-4.38968	-4.11674	0.0278644	0.177148	-3.77655	-4.11674	0.0884346	1	ENSMUSG00000020168	0	0	0	0	0	0	0	0	0	ENSMUSG00000020168	0	0
ENSMUSG00000051052	1.27536	-3.55702	0.347651	1	0.815617	-3.55702	0.715472	1	-0.454493	-3.55702	0.749519	1	-4.85718	-3.80416	0.051002	0.30629	-1.47302	-3.80416	0.39077	1	3.35346	-3.80416	0.229022	1	0.756655	-3.70905	0.764648	1	-2.3313	-3.70905	0.529341	1	-2.92799	-3.70905	0.399923	1	ENSMUSG00000051052	0	0	0	0	0	0	0	0	0	ENSMUSG00000051052	0	0
ENSMUSG00000068950	1.04917	-3.53971	0.451196	1	0.0474299	-3.53971	1	1	-1.0005	-3.53971	0.490541	1	-2.24865	-3.8881	0.542401	1	-0.187084	-3.8881	1	1	2.03579	-3.8881	0.654863	1	0	-3.67288	1	1	2.36089	-3.67288	0.509429	1	2.20453	-3.67288	0.663589	1	ENSMUSG00000068950	0	0	0	0	0	0	0	0	0	ENSMUSG00000068950	0	0
ENSMUSG00000094266	0.940356	-4.01727	0.433672	1	0.78344	-4.01727	0.652915	1	-0.149911	-4.01727	1	1	-3.16528	-4.21102	0.183957	0.691725	-3.16001	-4.21102	0.120321	0.560914	0	-4.21102	1	1	-3.73796	-4.17142	0.0988448	0.400969	-3.86401	-4.17142	0.0274007	0.175014	5.13e-15	-4.17142	1	1	ENSMUSG00000094266	0	0	0	0	0	0	0	0	0	ENSMUSG00000094266	0	0
ENSMUSG00000066272	0.821456	-3.86573	0.5488	1	0.755086	-3.86573	0.635879	1	-0.0618578	-3.86573	1	1	-1.07865	-3.95345	0.771236	1	0.656455	-3.95345	0.838342	1	1.73062	-3.95345	0.186084	1	-2.59646	-4.58655	0.737535	1	-2.7111	-4.58655	0.365675	0.950236	5.13e-15	-4.58655	1	1	ENSMUSG00000066272	0	0	0	0	0	0	0	0	0	ENSMUSG00000066272	0	0
ENSMUSG00000073966	-0.875488	-4.44083	1	1	-2.9189	-4.44083	0.406712	1	-2.15288	-4.44083	0.604474	1	0	-4.47296	1	1	3.16559	-4.47296	0.361596	1	3.14119	-4.47296	0.361596	1	-3.77974	-4.49118	0.220264	0.67813	-3.90633	-4.49118	0.0931527	0.409857	5.13e-15	-4.49118	1	1	ENSMUSG00000073966	0	0	0	0	0	0	0	0	0	ENSMUSG00000073966	0	0
ENSMUSG00000094678	-0.0917132	-4.44005	1	1	0.0408905	-4.44005	1	1	0.132723	-4.44005	1	1	0	-4.60832	1	1	0	-4.60832	1	1	0	-4.60832	1	1	0	-4.68509	1	1	2.18979	-4.68509	0.603953	1	2.03613	-4.68509	1	1	ENSMUSG00000094678	0	0	0	0	0	0	0	0	0	ENSMUSG00000094678	0	0
ENSMUSG00000031173	0.347284	-4.29389	1	1	0.490444	-4.29389	1	1	0.153038	-4.29389	1	1	-0.683625	-4.40909	0.878118	1	-3.34575	-4.40909	0.264279	0.87158	-2.63961	-4.40909	0.359054	1	0	-4.49149	1	1	4.03045	-4.49149	0.0801668	0.372027	3.84614	-4.49149	0.199162	1	ENSMUSG00000031173	0	0	0	0	0	0	0	0	0	ENSMUSG00000031173	0	0
ENSMUSG00000005917	0.702752	-4.18127	0.70462	1	-0.785814	-4.18127	1	1	-1.49721	-4.18127	0.525455	1	1.18145	-4.42669	0.62029	1	-2.18834	-4.42669	0.458301	1	-3.34434	-4.42669	0.10443	1	0	-4.67755	1	1	0	-4.67755	1	1	5.13e-15	-4.67755	1	1	ENSMUSG00000005917	0	0	0	0	0	0	0	0	0	ENSMUSG00000005917	0	0
ENSMUSG00000027301	-0.784425	-4.46839	1	1	0.191972	-4.46839	1	1	0.973193	-4.46839	1	1	-2.17226	-4.5587	0.594948	1	-2.16758	-4.5587	0.480214	1	0	-4.5587	1	1	-0.197699	-4.54897	1	1	-3.13574	-4.54897	0.225807	0.718619	-2.7659	-4.54897	0.437655	1	ENSMUSG00000027301	0	0	0	0	0	0	0	0	0	ENSMUSG00000027301	0	0
ENSMUSG00000047104	-0.0943828	-4.01811	1	1	2.75859	-4.01811	0.0606695	0.337817	2.87266	-4.01811	0.050638	0.535394	2.39256	-3.30486	0.00981682	0.0941791	-0.207595	-3.30486	1	1	-2.5965	-3.30486	0.00239252	0.294468	0.513288	-4.55303	1	1	-2.38969	-4.55303	0.596773	1	-2.74255	-4.55303	0.472773	1	ENSMUSG00000047104	0	0	0	0	0	0	0	0	0	ENSMUSG00000047104	0	0
ENSMUSG00000006007	-1.40068	-4.35062	0.615408	1	-1.195	-4.35062	0.615408	1	0.189305	-4.35062	1	1	0	-4.3036	1	1	3.38292	-4.3036	0.180664	0.710053	3.35794	-4.3036	0.180664	1	-0.600193	-3.89507	1	1	1.94491	-3.89507	0.0309257	0.190776	2.53006	-3.89507	0.0377631	1	ENSMUSG00000006007	0	0	0	0	0	0	0	0	0	ENSMUSG00000006007	0	0
ENSMUSG00000024992	5.39136	-2.01557	0.00897755	0.194504	3.24801	-2.01557	0.125544	0.541912	-2.11822	-2.01557	0.207298	1	4.4161	-2.76105	0.0334713	0.229294	-3.59918	-2.76105	0.173093	0.69326	-7.98731	-2.76105	0.000734648	0.135761	2.78563	-4.54687	0.490289	1	3.70219	-4.54687	0.18925	0.648052	0.787922	-4.54687	0.893125	1	ENSMUSG00000024992	0	0	0	0	0	0	0	0	0	ENSMUSG00000024992	0	0
ENSMUSG00000022085	-0.336285	-3.65599	0.831194	1	1.6607	-3.65599	0.13164	0.558938	2.00266	-3.65599	0.0494016	0.527571	6.0618	-3.18518	1.67e-06	7.38e-05	5.95116	-3.18518	2.01e-06	8.99e-05	-0.104758	-3.18518	0.907075	1	2.79558	-4.74943	0.471619	1	0	-4.74943	1	1	-2.74321	-4.74943	0.471619	1	ENSMUSG00000022085	0	0	0	1	1	0	0	0	0	ENSMUSG00000022085	0	0
ENSMUSG00000031802	-0.0419387	-4.51131	1	1	-2.17777	-4.51131	0.598308	1	-2.23218	-4.51131	0.598308	1	0	-4.60986	1	1	2.28153	-4.60986	0.768739	1	2.25986	-4.60986	0.768739	1	3.06406	-4.31957	0.294378	0.814231	3.96822	-4.31957	0.124094	0.496182	0.773617	-4.31957	0.943892	1	ENSMUSG00000031802	0	0	0	0	0	0	0	0	0	ENSMUSG00000031802	0	0
ENSMUSG00000058499	-1.72503	-3.55895	0.243655	1	-1.70873	-3.55895	0.247419	0.80421	0.0088634	-3.55895	1	1	-1.21439	-3.44217	0.400755	1	-1.77579	-3.44217	0.190675	0.733055	-0.560742	-3.44217	0.794176	1	-0.522942	-2.96543	0.767659	1	-0.523277	-2.96543	0.733546	1	0.00111835	-2.96543	1	1	ENSMUSG00000058499	0	0	0	0	0	0	0	0	0	ENSMUSG00000058499	0	0
ENSMUSG00000021506	-4.44152	-1.62796	0.0254854	0.363495	-4.47151	-1.62796	0.0259358	0.183149	-0.0366398	-1.62796	1	1	-2.5962	-3.95013	0.229183	0.779698	-3.18842	-3.95013	0.0774055	0.426956	-0.591346	-3.95013	0.844282	1	0	-4.08288	1	1	4.08514	-4.08288	0.120689	0.487508	3.90051	-4.08288	0.253873	1	ENSMUSG00000021506	0	0	0	0	0	0	0	0	0	ENSMUSG00000021506	0	0
ENSMUSG00000046008	1.39366	-4.15352	0.618796	1	1.66251	-4.15352	0.439161	1	0.290139	-4.15352	0.910158	1	2.75961	-3.56225	0.0311929	0.218139	3.43317	-3.56225	0.00342049	0.0441649	0.67429	-3.56225	0.41945	1	-0.488666	-4.31862	1	1	0.42406	-4.31862	0.842439	1	0.905579	-4.31862	0.889785	1	ENSMUSG00000046008	0	0	0	0	0	0	0	0	0	ENSMUSG00000046008	0	0
ENSMUSG00000045515	-1.68155	-2.82575	0.185287	0.926629	-1.41312	-2.82575	0.255123	0.81787	0.265776	-2.82575	0.891017	1	-0.375443	-3.82425	1	1	-0.0279565	-3.82425	1	1	0.345801	-3.82425	1	1	2.5815	-3.26603	0.16573	0.566224	1.86873	-3.26603	0.317106	0.879385	-0.723572	-3.26603	0.637688	1	ENSMUSG00000045515	0	0	0	0	0	0	0	0	0	ENSMUSG00000045515	0	0
ENSMUSG00000042717	-0.0949086	-4.16969	1	1	-1.05352	-4.16969	0.70858	1	-0.970876	-4.16969	0.70858	1	0.4916	-4.19043	1	1	2.02202	-4.19043	0.458842	1	1.52742	-4.19043	0.60006	1	2.90699	-4.61496	0.493625	1	0	-4.61496	1	1	-2.85422	-4.61496	0.493625	1	ENSMUSG00000042717	0	0	0	0	0	0	0	0	0	ENSMUSG00000042717	0	0
ENSMUSG00000067360	-0.291877	-4.51094	1	1	-2.32978	-4.51094	0.554287	1	-2.13598	-4.51094	0.554287	1	-4.86645	-4.20106	0.109962	0.507854	-4.86072	-4.20106	0.0602952	0.360443	0	-4.20106	1	1	0	-4.57176	1	1	0	-4.57176	1	1	5.13e-15	-4.57176	1	1	ENSMUSG00000067360	0	0	0	0	0	0	0	0	0	ENSMUSG00000067360	0	0
ENSMUSG00000042414	5.18031	-1.73932	0.0181623	0.294955	4.75294	-1.73932	0.0325531	0.216642	-0.40154	-1.73932	0.824982	1	5.58493	-2.69332	0.0181424	0.148608	-2.51809	-2.69332	0.508134	1	-8.07443	-2.69332	0.000691935	0.131413	4.42558	-4.05309	0.0460571	0.232308	5.39664	-4.05309	0.00501027	0.0487183	0.837501	-4.05309	0.583631	1	ENSMUSG00000042414	0	0	0	0	0	0	0	0	0	ENSMUSG00000042414	0	0
ENSMUSG00000017064	-1.4209	-4.14586	0.34959	1	-2.08368	-4.14586	0.275653	0.857351	-0.682978	-4.14586	1	1	-6.2441	-3.57	0.0123947	0.112407	-6.23824	-3.57	0.00393161	0.0489889	0	-3.57	1	1	0	-4.48145	1	1	3.68485	-4.48145	0.196878	0.664416	3.50559	-4.48145	0.380284	1	ENSMUSG00000017064	0	0	0	0	0	0	0	0	0	ENSMUSG00000017064	0	0
ENSMUSG00000022501	-0.123963	-4.43894	1	1	0.00817522	-4.43894	1	1	0.131852	-4.43894	1	1	1.02662	-3.91402	0.61914	1	0.840404	-3.91402	0.696161	1	-0.185733	-3.91402	0.988513	1	0.252989	-4.01608	0.898288	1	-3.69997	-4.01608	0.0735201	0.3508	-3.77162	-4.01608	0.117192	1	ENSMUSG00000022501	0	0	0	0	0	0	0	0	0	ENSMUSG00000022501	0	0
ENSMUSG00000023926	0.960239	-4.10022	0.444782	1	-0.790278	-4.10022	0.745819	1	-1.75837	-4.10022	0.180801	0.971308	-1.59051	-3.98232	0.27591	0.858065	-0.781957	-3.98232	0.60204	1	0.806804	-3.98232	0.610156	1	0.473088	-3.12953	0.692379	1	0.201266	-3.12953	0.945938	1	-0.272199	-3.12953	0.80147	1	ENSMUSG00000023926	0	0	0	0	0	0	0	0	0	ENSMUSG00000023926	0	0
ENSMUSG00000051956	1.17109	-4.37362	0.600922	1	-2.18368	-4.37362	0.560189	1	-3.44725	-4.37362	0.148686	0.902949	0	-4.22483	1	1	3.65655	-4.22483	0.147089	0.634697	3.63124	-4.22483	0.147089	1	-0.197452	-3.99508	0.994322	1	-0.0264059	-3.99508	1	1	0.169639	-3.99508	1	1	ENSMUSG00000051956	0	0	0	0	0	0	0	0	0	ENSMUSG00000051956	0	0
ENSMUSG00000098127	-0.0078947	-4.51244	1	1	-2.1441	-4.51244	0.597254	1	-2.23212	-4.51244	0.597254	1	-2.40562	-4.35816	0.564425	1	1.01508	-4.35816	0.62659	1	3.39091	-4.35816	0.154504	1	-2.3031	-4.74952	0.808124	1	-2.4117	-4.74952	0.644214	1	5.13e-15	-4.74952	1	1	ENSMUSG00000098127	0	0	0	0	0	0	0	0	0	ENSMUSG00000098127	0	0
ENSMUSG00000097853	-0.925394	-4.54662	1	1	-2.32472	-4.54662	0.543878	1	-1.50181	-4.54662	1	1	-1.48587	-4.65095	1	1	-1.48198	-4.65095	0.888889	1	0	-4.65095	1	1	-0.242436	-4.64418	1	1	-0.762372	-4.64418	1	1	-0.495789	-4.64418	1	1	ENSMUSG00000097853	0	0	0	0	0	0	0	0	0	ENSMUSG00000097853	0	0
ENSMUSG00000098045	-0.00792647	-4.51244	1	1	-2.14413	-4.51244	0.597222	1	-2.23212	-4.51244	0.597222	1	0	-4.62117	1	1	0	-4.62117	1	1	0	-4.62117	1	1	0	-4.68615	1	1	2.34295	-4.68615	0.606014	1	2.18661	-4.68615	0.768258	1	ENSMUSG00000098045	0	0	0	0	0	0	0	0	0	ENSMUSG00000098045	0	0
ENSMUSG00000098008	-0.180471	-3.93642	1	1	0.978447	-3.93642	0.566676	1	1.16305	-3.93642	0.381983	1	-5.54349	-3.71212	0.0254917	0.190344	-2.76917	-3.71212	0.0894841	0.466492	2.74483	-3.71212	0.501718	1	0	-4.68539	1	1	2.39715	-4.68539	0.610149	1	2.23992	-4.68539	0.772614	1	ENSMUSG00000098008	0	0	0	0	0	0	0	0	0	ENSMUSG00000098008	0	0
ENSMUSG00000097299	-0.507399	-4.50385	1	1	-2.55656	-4.50385	0.612374	1	-2.15023	-4.50385	0.612374	1	0	-4.54665	1	1	2.93503	-4.54665	0.325292	0.968519	2.91109	-4.54665	0.325292	1	0	-4.8252	1	1	0	-4.8252	1	1	5.13e-15	-4.8252	1	1	ENSMUSG00000097299	0	0	0	0	0	0	0	0	0	ENSMUSG00000097299	0	0
ENSMUSG00000098072	1.35566	-3.96019	0.452034	1	0.538865	-3.96019	0.855337	1	-0.809957	-3.96019	0.669013	1	4.36657	-4.24188	0.0447867	0.279985	3.41529	-4.24188	0.167735	0.681277	-0.944454	-4.24188	0.512768	1	0	-4.68446	1	1	0	-4.68446	1	1	5.13e-15	-4.68446	1	1	ENSMUSG00000098072	0	0	0	0	0	0	0	0	0	ENSMUSG00000098072	0	0
ENSMUSG00000097248	2.06633	-4.18194	0.163756	0.88352	-2.22509	-4.18194	0.546434	1	-4.38298	-4.18194	0.0223692	0.339539	-0.679736	-4.28754	0.881601	1	-1.25759	-4.28754	0.586583	1	-0.576424	-4.28754	0.857337	1	0	-4.61654	1	1	2.39308	-4.61654	0.569492	1	2.23611	-4.61654	0.729345	1	ENSMUSG00000097248	0	0	0	0	0	0	0	0	0	ENSMUSG00000097248	0	0
ENSMUSG00000098201	0.223055	-4.50646	1	1	-2.13622	-4.50646	0.606163	1	-2.45442	-4.50646	0.606163	1	2.66269	-4.57046	0.462473	1	0	-4.57046	1	1	-2.63486	-4.57046	0.352667	1	2.84529	-4.49276	0.40867	0.984821	0	-4.49276	1	1	-2.79266	-4.49276	0.40867	1	ENSMUSG00000098201	0	0	0	0	0	0	0	0	0	ENSMUSG00000098201	0	0
ENSMUSG00000097798	-0.297558	-4.58821	1	1	-1.6785	-4.58821	1	1	-1.4645	-4.58821	1	1	0.281188	-4.6132	1	1	-1.48187	-4.6132	0.888889	1	-1.74401	-4.6132	0.888889	1	0	-4.75017	1	1	1.61196	-4.75017	1	1	1.48214	-4.75017	1	1	ENSMUSG00000097798	0	0	0	0	0	0	0	0	0	ENSMUSG00000097798	0	0
ENSMUSG00000097408	0.284151	-4.28809	0.837194	1	-3.18954	-4.28809	0.20959	0.737982	-3.58063	-4.28809	0.138985	0.876316	0	-4.42182	1	1	3.82177	-4.42182	0.0747836	0.417498	3.79612	-4.42182	0.0747836	1	0	-4.8252	1	1	0	-4.8252	1	1	5.13e-15	-4.8252	1	1	ENSMUSG00000097408	0	0	0	0	0	0	0	0	0	ENSMUSG00000097408	0	0
ENSMUSG00000098028	-0.783904	-4.38663	1	1	1.14535	-4.38663	0.596802	1	1.93643	-4.38663	0.364514	1	1.62704	-4.50072	1	1	0	-4.50072	1	1	-1.60447	-4.50072	0.888889	1	-1.43836	-4.75061	1	1	-1.52617	-4.75061	1	1	5.13e-15	-4.75061	1	1	ENSMUSG00000098028	0	0	0	0	0	0	0	0	0	ENSMUSG00000098028	0	0
ENSMUSG00000097702	2.52848	-3.94763	0.0450072	0.489665	0.992016	-3.94763	0.739662	1	-1.5197	-3.94763	0.226593	1	1.47145	-4.02652	0.463716	1	0.644917	-4.02652	0.942202	1	-0.82413	-4.02652	0.799146	1	-4.52786	-4.125	0.0358333	0.193825	-1.4325	-4.125	0.248627	0.758962	3.05098	-4.125	0.297123	1	ENSMUSG00000097702	0	0	0	0	0	0	0	0	0	ENSMUSG00000097702	0	0
ENSMUSG00000061988	-1.81859	-4.03361	0.232902	1	0.171758	-4.03361	1	1	1.98657	-4.03361	0.232902	1	0.319405	-4.06275	0.852829	1	-2.36313	-4.06275	0.125694	0.575415	-2.67352	-4.06275	0.0532956	1	-0.429498	-4.05181	0.985712	1	0.860634	-4.05181	0.550287	1	1.27922	-4.05181	0.375243	1	ENSMUSG00000061988	0	0	0	0	0	0	0	0	0	ENSMUSG00000061988	0	0
ENSMUSG00000090095	-0.529655	-4.50629	1	1	-2.52394	-4.50629	0.609987	1	-2.09515	-4.50629	0.609987	1	2.19927	-4.4922	0.572284	1	2.83789	-4.4922	0.311281	0.949532	0.641375	-4.4922	0.950429	1	2.91007	-4.54392	0.409739	0.985893	3.79548	-4.54392	0.0744248	0.353573	0.756771	-4.54392	0.643995	1	ENSMUSG00000090095	0	0	0	0	0	0	0	0	0	ENSMUSG00000090095	0	0
ENSMUSG00000039209	0.628969	-4.04284	0.700368	1	0.416919	-4.04284	1	1	-0.207023	-4.04284	1	1	-3.18008	-4.42446	0.206441	0.736523	-3.17481	-4.42446	0.137117	0.607914	0	-4.42446	1	1	0	-4.8252	1	1	0	-4.8252	1	1	5.13e-15	-4.8252	1	1	ENSMUSG00000039209	0	0	0	0	0	0	0	0	0	ENSMUSG00000039209	0	0
ENSMUSG00000089839	-1.84345	-4.27776	0.258098	1	-1.45895	-4.27776	0.427274	1	0.365156	-4.27776	1	1	0	-4.5525	1	1	0	-4.5525	1	1	0	-4.5525	1	1	0	-4.49013	1	1	0	-4.49013	1	1	5.13e-15	-4.49013	1	1	ENSMUSG00000089839	0	0	0	0	0	0	0	0	0	ENSMUSG00000089839	0	0
ENSMUSG00000009070	-1.51773	-4.35807	0.483889	1	-3.63097	-4.35807	0.111395	0.501847	-2.2292	-4.35807	0.56487	1	-6.9768	-2.96799	0.00512824	0.0571259	-3.49072	-2.96799	0.0379611	0.263169	3.45508	-2.96799	0.237236	1	0.0519111	-4.02503	0.981502	1	-3.87708	-4.02503	0.216498	0.701718	-3.74646	-4.02503	0.286739	1	ENSMUSG00000009070	0	0	0	0	0	0	0	0	0	ENSMUSG00000009070	0	0
ENSMUSG00000031271	0.433733	-4.35644	1	1	-0.280075	-4.35644	1	1	-0.713463	-4.35644	1	1	-0.0187191	-4.20108	1	1	1.3118	-4.20108	0.483798	1	1.32718	-4.20108	0.483798	1	2.23691	-2.33003	0.0792658	0.342089	2.44285	-2.33003	0.0511288	0.2745	0.203105	-2.33003	0.914921	1	ENSMUSG00000031271	0	0	0	0	0	0	0	0	0	ENSMUSG00000031271	0	0
ENSMUSG00000022097	-1.81732	-3.97414	0.211736	0.974324	0.366241	-3.97414	0.863056	1	2.17996	-3.97414	0.117462	0.810911	-2.42185	-4.08342	0.275604	0.857409	-2.77624	-4.08342	0.172576	0.692166	-0.353999	-4.08342	1	1	0.828284	-4.33534	0.81511	1	0.0354764	-4.33534	1	1	-0.788648	-4.33534	0.81511	1	ENSMUSG00000022097	0	0	0	0	0	0	0	0	0	ENSMUSG00000022097	0	0
ENSMUSG00000030500	0.186759	-4.50532	1	1	-2.17207	-4.50532	0.606204	1	-2.45448	-4.50532	0.606204	1	0	-4.54147	1	1	2.09183	-4.54147	0.734114	1	2.07071	-4.54147	0.734114	1	0	-4.54412	1	1	0	-4.54412	1	1	5.13e-15	-4.54412	1	1	ENSMUSG00000030500	0	0	0	0	0	0	0	0	0	ENSMUSG00000030500	0	0
ENSMUSG00000049491	0.916491	-4.359	0.774122	1	0.0428498	-4.359	1	1	-0.870074	-4.359	0.774122	1	-0.0327931	-4.3682	1	1	0.751562	-4.3682	0.956775	1	0.782172	-4.3682	0.676159	1	2.83718	-4.3707	0.416438	0.993747	2.54508	-4.3707	0.316609	0.878644	-0.397399	-4.3707	1	1	ENSMUSG00000049491	0	0	0	0	0	0	0	0	0	ENSMUSG00000049491	0	0
ENSMUSG00000028360	-0.538164	-3.84162	0.745781	1	0.814778	-3.84162	0.663727	1	1.35585	-3.84162	0.329609	1	-0.459496	-3.351	0.730377	1	-0.197217	-3.351	0.852343	1	0.262071	-3.351	0.833731	1	3.02702	-4.43185	0.242092	0.72186	3.65561	-4.43185	0.1457	0.549813	0.500981	-4.43185	1	1	ENSMUSG00000028360	0	0	0	0	0	0	0	0	0	ENSMUSG00000028360	0	0
ENSMUSG00000026904	0.806344	-3.46304	0.45912	1	1.40694	-3.46304	0.124168	0.538158	0.605837	-3.46304	0.554251	1	-0.275614	-3.64654	0.870484	1	-2.06626	-3.64654	0.140186	0.616811	-1.78809	-3.64654	0.158655	1	-2.15021	-4.38218	0.699472	1	0.0995946	-4.38218	1	1	2.2001	-4.38218	0.699472	1	ENSMUSG00000026904	0	0	0	0	0	0	0	0	0	ENSMUSG00000026904	0	0
ENSMUSG00000094152	-1.33526	-4.41775	0.700481	1	-3.45491	-4.41775	0.257198	0.821938	-2.23332	-4.41775	0.624653	1	3.2344	-4.05559	0.239434	0.795956	4.05175	-4.05559	0.0803261	0.437335	0.821334	-4.05559	0.707011	1	0	-4.75336	1	1	2.16721	-4.75336	0.630764	1	2.01429	-4.75336	1	1	ENSMUSG00000094152	0	0	0	0	0	0	0	0	0	ENSMUSG00000094152	0	0
ENSMUSG00000041476	1.36169	-4.36193	0.486998	1	-2.17635	-4.36193	0.566212	1	-3.63019	-4.36193	0.113383	0.79802	-1.12832	-4.31395	0.654226	1	-3.50143	-4.31395	0.129754	0.587404	-2.35153	-4.31395	0.477227	1	-2.95347	-4.27272	0.479146	1	-3.07278	-4.27272	0.2148	0.698703	5.13e-15	-4.27272	1	1	ENSMUSG00000041476	0	0	0	0	0	0	0	0	0	ENSMUSG00000041476	0	0
ENSMUSG00000074184	0.602231	-4.5114	1	1	0.146064	-4.5114	1	1	-0.450322	-4.5114	1	1	-2.76158	-4.47645	0.363559	0.988659	-2.75652	-4.47645	0.267526	0.875945	0	-4.47645	1	1	-0.052182	-4.71653	1	1	-2.17576	-4.71653	0.587044	1	-1.97168	-4.71653	0.857143	1	ENSMUSG00000074184	0	0	0	0	0	0	0	0	0	ENSMUSG00000074184	0	0
ENSMUSG00000013611	-1.5694	-4.26741	0.350181	1	-1.43694	-4.26741	0.350181	0.974041	0.113734	-4.26741	1	1	-3.66555	-4.14152	0.117296	0.528493	-0.829965	-4.14152	0.658191	1	2.8063	-4.14152	0.305388	1	-2.84887	-4.27845	0.545063	1	0.36296	-4.27845	0.844552	1	3.15495	-4.27845	0.415391	1	ENSMUSG00000013611	0	0	0	0	0	0	0	0	0	ENSMUSG00000013611	0	0
ENSMUSG00000059625	-1.13653	-4.42942	0.771524	1	-3.19606	-4.42942	0.219009	0.754684	-2.17106	-4.42942	0.559788	1	2.37336	-4.55365	0.602197	1	0	-4.55365	1	1	-2.34635	-4.55365	0.486867	1	-2.30308	-4.74952	0.808083	1	-2.41168	-4.74952	0.644174	1	5.13e-15	-4.74952	1	1	ENSMUSG00000059625	0	0	0	0	0	0	0	0	0	ENSMUSG00000059625	0	0
ENSMUSG00000027794	0.898025	-3.7744	0.615446	1	-0.0442091	-3.7744	1	1	-0.941259	-3.7744	0.663004	1	1.35826	-3.80896	0.453048	1	-4.29673	-3.80896	0.0564325	0.344977	-5.62776	-3.80896	0.00915009	0.694481	4.03803	-4.415	0.184886	0.608683	3.25357	-4.415	0.360916	0.943106	-0.902257	-4.415	0.813357	1	ENSMUSG00000027794	0	0	0	0	0	0	0	0	0	ENSMUSG00000027794	0	0
ENSMUSG00000044400	3.85444	-2.70049	0.0184308	0.297432	1.74311	-2.70049	0.309181	0.91269	-2.09904	-2.70049	0.147313	0.899814	1.30687	-3.20846	0.312921	0.916644	1.08125	-3.20846	0.415179	1	-0.225319	-3.20846	0.89788	1	0	-4.62006	1	1	0	-4.62006	1	1	5.13e-15	-4.62006	1	1	ENSMUSG00000044400	0	0	0	0	0	0	0	0	0	ENSMUSG00000044400	0	0
ENSMUSG00000053153	1.68365	-3.69222	0.364366	1	3.35621	-3.69222	0.0246285	0.176037	1.69867	-3.69222	0.165951	0.940216	-3.01036	-2.42515	0.10097	0.480759	-2.81418	-2.42515	0.0793197	0.433397	0.195789	-2.42515	0.941765	1	0.665846	-3.40445	1	1	-0.0410852	-3.40445	1	1	-0.70195	-3.40445	0.823272	1	ENSMUSG00000053153	0	0	0	0	0	0	0	0	0	ENSMUSG00000053153	0	0
ENSMUSG00000055561	-2.81539	-3.71084	0.100022	0.723281	-1.75066	-3.71084	0.310175	0.914461	1.05546	-3.71084	0.618246	1	-1.88545	-3.66616	0.181186	0.685346	-0.454906	-3.66616	0.698363	1	1.42821	-3.66616	0.304073	1	-0.204225	-4.16642	1	1	1.04833	-4.16642	0.628442	1	1.23952	-4.16642	0.614276	1	ENSMUSG00000055561	0	0	0	0	0	0	0	0	0	ENSMUSG00000055561	0	0
ENSMUSG00000022902	1.17899	-4.11137	0.728797	1	0.917389	-4.11137	0.849332	1	-0.246754	-4.11137	1	1	0	-4.47834	1	1	2.90631	-4.47834	0.430121	1	2.88239	-4.47834	0.430121	1	1.02748	-1.96482	0.212861	0.664592	1.00933	-1.96482	0.211054	0.691278	-0.0194835	-1.96482	0.965079	1	ENSMUSG00000022902	0	0	0	0	0	0	0	0	0	ENSMUSG00000022902	0	0
ENSMUSG00000054905	-0.307438	-4.29056	0.800773	1	-0.957468	-4.29056	0.757652	1	-0.661198	-4.29056	1	1	1.03587	-4.4855	0.836721	1	-2.18563	-4.4855	0.517816	1	-3.19623	-4.4855	0.248577	1	2.80524	-3.39168	0.0917762	0.38102	3.68882	-3.39168	0.0144101	0.10935	0.856736	-3.39168	0.566312	1	ENSMUSG00000054905	0	0	0	0	0	0	0	0	0	ENSMUSG00000054905	0	0
ENSMUSG00000058159	1.61282	-4.16269	0.457165	1	1.07271	-4.16269	0.803566	1	-0.523317	-4.16269	0.888116	1	-2.68342	-2.90892	0.0688373	0.37319	-2.37753	-2.90892	0.0832513	0.446565	0.30538	-2.90892	0.897519	1	2.16932	-3.66519	0.184383	0.607878	2.63088	-3.66519	0.120184	0.485886	0.43606	-3.66519	0.805073	1	ENSMUSG00000058159	0	0	0	0	0	0	0	0	0	ENSMUSG00000058159	0	0
ENSMUSG00000037477	-0.29113	-3.91321	1	1	0.911901	-3.91321	0.562326	1	1.20669	-3.91321	0.378908	1	-0.0491419	-3.85407	1	1	1.7589	-3.85407	0.198642	0.748858	1.80584	-3.85407	0.128496	1	-3.568	-4.22694	0.205771	0.650634	-3.6927	-4.22694	0.0752952	0.356513	5.13e-15	-4.22694	1	1	ENSMUSG00000037477	0	0	0	0	0	0	0	0	0	ENSMUSG00000037477	0	0
ENSMUSG00000018263	-0.172749	-4.51558	1	1	-2.18032	-4.51558	0.594902	1	-2.10435	-4.51558	0.594902	1	-2.19654	-4.47404	0.621943	1	-2.19186	-4.47404	0.505099	1	0	-4.47404	1	1	0.785774	-4.54394	1	1	-2.22743	-4.54394	0.617134	1	-2.85419	-4.54394	0.494236	1	ENSMUSG00000018263	0	0	0	0	0	0	0	0	0	ENSMUSG00000018263	0	0
ENSMUSG00000076750	-0.862337	-4.55345	1	1	-2.19696	-4.55345	0.574607	1	-1.43625	-4.55345	1	1	1.1387	-3.91932	0.512855	1	-1.62004	-3.91932	0.352605	1	-2.75283	-3.91932	0.0775491	1	0.611115	-4.58096	1	1	-2.30799	-4.58096	0.571841	1	-2.75952	-4.58096	0.446157	1	ENSMUSG00000076750	0	0	0	0	0	0	0	0	0	ENSMUSG00000076750	0	0
ENSMUSG00000028523	-0.424943	-4.50136	1	1	-2.55701	-4.50136	0.612767	1	-2.2329	-4.50136	0.612767	1	0	-4.43153	1	1	3.01491	-4.43153	0.331943	0.976604	2.99082	-4.43153	0.331943	1	3.07965	-4.60751	0.325184	0.864634	2.34106	-4.60751	0.615178	1	-0.841509	-4.60751	0.81256	1	ENSMUSG00000028523	0	0	0	0	0	0	0	0	0	ENSMUSG00000028523	0	0
ENSMUSG00000062564	-0.0858466	-4.51492	1	1	-2.14578	-4.51492	0.595427	1	-2.1561	-4.51492	0.595427	1	0	-4.55415	1	1	2.09332	-4.55415	0.712801	1	2.0722	-4.55415	0.712801	1	-0.0939705	-4.09649	1	1	1.63761	-4.09649	0.231306	0.728424	1.71492	-4.09649	0.264891	1	ENSMUSG00000062564	0	0	0	0	0	0	0	0	0	ENSMUSG00000062564	0	0
ENSMUSG00000024028	-2.31364	-4.27248	0.14837	0.851658	-4.30646	-4.27248	0.0673786	0.360631	-2.11315	-4.27248	0.582017	1	-3.02114	-4.55499	0.341444	0.958616	-3.0159	-4.55499	0.249116	0.846064	0	-4.55499	1	1	0	-4.8252	1	1	0	-4.8252	1	1	5.13e-15	-4.8252	1	1	ENSMUSG00000024028	0	0	0	0	0	0	0	0	0	ENSMUSG00000024028	0	0
ENSMUSG00000025215	-0.0858711	-4.51492	1	1	-2.14582	-4.51492	0.595385	1	-2.15612	-4.51492	0.595385	1	0	-4.68415	1	1	0	-4.68415	1	1	0	-4.68415	1	1	0	-4.75693	1	1	0	-4.75693	1	1	5.13e-15	-4.75693	1	1	ENSMUSG00000025215	0	0	0	0	0	0	0	0	0	ENSMUSG00000025215	0	0
ENSMUSG00000026963	0.705713	-3.96593	0.722116	1	0.967124	-3.96593	0.568093	1	0.269202	-3.96593	1	1	-0.237707	-3.93201	1	1	-0.151614	-3.93201	1	1	0.0859029	-3.93201	1	1	-1.1401	-3.89066	0.442429	1	-2.71616	-3.89066	0.0827522	0.37924	-1.54356	-3.89066	0.357201	1	ENSMUSG00000026963	0	0	0	0	0	0	0	0	0	ENSMUSG00000026963	0	0
ENSMUSG00000048108	-0.482526	-4.17254	1	1	-0.466532	-4.17254	0.841387	1	0.010927	-4.17254	1	1	-3.36897	-4.41095	0.204201	0.732218	-1.3887	-4.41095	0.500132	1	1.9541	-4.41095	0.701634	1	0	-4.55162	1	1	2.3508	-4.55162	0.569415	1	2.19437	-4.55162	0.729262	1	ENSMUSG00000048108	0	0	0	0	0	0	0	0	0	ENSMUSG00000048108	0	0
ENSMUSG00000075610	-0.553196	-3.93029	1	1	2.29329	-3.93029	0.191652	0.703845	2.85843	-3.93029	0.173135	0.955825	4.93772	-3.87968	0.0522004	0.310935	4.53089	-3.87968	0.0787419	0.431336	-0.400831	-3.87968	0.814162	1	0	-4.67757	1	1	2.73761	-4.67757	0.448994	1	2.57488	-4.67757	0.609242	1	ENSMUSG00000075610	0	0	0	0	0	0	0	0	0	ENSMUSG00000075610	0	0
ENSMUSG00000033177	-1.94181	-4.00261	0.270372	1	-2.35319	-4.00261	0.2424	0.795791	-0.431622	-4.00261	1	1	0.172831	-4.30599	1	1	1.2502	-4.30599	0.629348	1	1.0746	-4.30599	0.629348	1	0.750934	-4.24936	0.770878	1	1.51475	-4.24936	0.310006	0.868478	0.742126	-4.24936	0.887885	1	ENSMUSG00000033177	0	0	0	0	0	0	0	0	0	ENSMUSG00000033177	0	0
ENSMUSG00000076886	0.554816	-3.51614	0.692834	1	0.959548	-3.51614	0.384633	1	0.408749	-3.51614	0.759561	1	-0.801516	-4.12239	0.797978	1	0.495991	-4.12239	0.924216	1	1.29391	-4.12239	0.566378	1	-2.32434	-4.60957	0.795515	1	0.820775	-4.60957	0.834201	1	3.07897	-4.60957	0.491345	1	ENSMUSG00000076886	0	0	0	0	0	0	0	0	0	ENSMUSG00000076886	0	0
ENSMUSG00000076823	-0.191278	-4.3328	1	1	-3.457	-4.3328	0.21822	0.753528	-3.37556	-4.3328	0.21822	1	0	-4.60832	1	1	0	-4.60832	1	1	0	-4.60832	1	1	0	-4.8252	1	1	0	-4.8252	1	1	5.13e-15	-4.8252	1	1	ENSMUSG00000076823	0	0	0	0	0	0	0	0	0	ENSMUSG00000076823	0	0
ENSMUSG00000096746	0.45057	-4.54582	1	1	-1.70219	-4.54582	1	1	-2.23218	-4.54582	0.598241	1	0	-4.68415	1	1	0	-4.68415	1	1	0	-4.68415	1	1	2.7956	-4.74943	0.471583	1	0	-4.74943	1	1	-2.74323	-4.74943	0.471583	1	ENSMUSG00000096746	0	0	0	0	0	0	0	0	0	ENSMUSG00000096746	0	0
ENSMUSG00000076467	1.56641	-4.14347	0.412742	1	0.693128	-4.14347	0.756338	1	-0.859102	-4.14347	0.569544	1	-0.74185	-3.94286	0.727894	1	-1.04373	-3.94286	0.540261	1	-0.301433	-3.94286	0.995955	1	-0.0934012	-4.38092	1	1	-0.791322	-4.38092	1	1	-0.681441	-4.38092	0.808137	1	ENSMUSG00000076467	0	0	0	0	0	0	0	0	0	ENSMUSG00000076467	0	0
ENSMUSG00000076479	0.222948	-4.50646	1	1	-2.13626	-4.50646	0.606113	1	-2.45436	-4.50646	0.606113	1	0	-4.47798	1	1	2.22063	-4.47798	0.690919	1	2.19926	-4.47798	0.690919	1	0	-4.75336	1	1	2.16725	-4.75336	0.630715	1	2.01433	-4.75336	1	1	ENSMUSG00000076479	0	0	0	0	0	0	0	0	0	ENSMUSG00000076479	0	0
ENSMUSG00000076463	-1.17475	-4.43118	0.769969	1	-3.19539	-4.43118	0.216665	0.75111	-2.13223	-4.43118	0.558349	1	-2.20955	-4.55754	0.59696	1	-2.20486	-4.55754	0.482059	1	0	-4.55754	1	1	0	-4.75336	1	1	2.16727	-4.75336	0.630691	1	2.01434	-4.75336	1	1	ENSMUSG00000076463	0	0	0	0	0	0	0	0	0	ENSMUSG00000076463	0	0
ENSMUSG00000076865	0.431798	-4.5455	1	1	-1.7208	-4.5455	1	1	-2.23226	-4.5455	0.599732	1	2.38049	-4.5503	0.628736	1	1.9508	-4.5503	0.733632	1	-0.423363	-4.5503	1	1	0	-4.7509	1	1	0	-4.7509	1	1	5.13e-15	-4.7509	1	1	ENSMUSG00000076865	0	0	0	0	0	0	0	0	0	ENSMUSG00000076865	0	0
ENSMUSG00000005892	2.0759	-3.88068	0.194399	0.943875	2.31736	-3.88068	0.16012	0.631061	0.265519	-3.88068	0.826596	1	2.04146	-3.36304	0.1431	0.597599	2.59029	-3.36304	0.0448705	0.29558	0.549098	-3.36304	0.669393	1	-0.214673	0.176673	0.69947	1	0.366158	0.176673	0.45373	1	0.580665	0.176673	0.28444	1	ENSMUSG00000005892	0	0	0	0	0	0	0	0	0	ENSMUSG00000005892	0	0
ENSMUSG00000039032	-0.141745	-4.44181	1	1	0.041021	-4.44181	1	1	0.182749	-4.44181	1	1	0	-4.68415	1	1	0	-4.68415	1	1	0	-4.68415	1	1	0	-4.8252	1	1	0	-4.8252	1	1	5.13e-15	-4.8252	1	1	ENSMUSG00000039032	0	0	0	0	0	0	0	0	0	ENSMUSG00000039032	0	0
ENSMUSG00000050435	0.0555327	-3.67056	1	1	-0.263491	-3.67056	0.900731	1	-0.319948	-3.67056	0.908322	1	-3.64648	-4.36132	0.068325	0.371095	-3.64101	-4.36132	0.0371106	0.259017	0	-4.36132	1	1	3.07241	-4.42471	0.310002	0.840076	3.33677	-4.42471	0.293765	0.839284	0.142311	-4.42471	1	1	ENSMUSG00000050435	0	0	0	0	0	0	0	0	0	ENSMUSG00000050435	0	0
ENSMUSG00000035780	-1.1949	-4.54255	0.746504	1	-2.5463	-4.54255	0.603869	1	-1.45684	-4.54255	1	1	0	-4.68415	1	1	0	-4.68415	1	1	0	-4.68415	1	1	0	-4.8252	1	1	0	-4.8252	1	1	5.13e-15	-4.8252	1	1	ENSMUSG00000035780	0	0	0	0	0	0	0	0	0	ENSMUSG00000035780	0	0
ENSMUSG00000055567	-0.121204	-4.22467	1	1	0.377781	-4.22467	0.817851	1	0.500697	-4.22467	0.817851	1	-0.070635	-4.0518	1	1	0.0986874	-4.0518	1	1	0.169123	-4.0518	0.953002	1	1.09804	-3.72552	0.293338	0.812297	0.434013	-3.72552	0.751729	1	-0.664938	-3.72552	0.653354	1	ENSMUSG00000055567	0	0	0	0	0	0	0	0	0	ENSMUSG00000055567	0	0
ENSMUSG00000041523	-0.872842	-3.43217	0.535562	1	0.375029	-3.43217	0.845299	1	1.24814	-3.43217	0.385129	1	0.12045	-3.79735	1	1	0.476219	-3.79735	0.917433	1	0.355489	-3.79735	0.791937	1	-3.13523	-4.43097	0.336652	0.878921	0.0423704	-4.43097	1	1	3.12323	-4.43097	0.336652	1	ENSMUSG00000041523	0	0	0	0	0	0	0	0	0	ENSMUSG00000041523	0	0
ENSMUSG00000049641	-1.19187	-4.43054	0.771235	1	-3.21137	-4.43054	0.218571	0.75399	-2.13118	-4.43054	0.559519	1	0	-4.62117	1	1	0	-4.62117	1	1	0	-4.62117	1	1	2.78214	-4.60823	0.497534	1	0	-4.60823	1	1	-2.72986	-4.60823	0.497534	1	ENSMUSG00000049641	0	0	0	0	0	0	0	0	0	ENSMUSG00000049641	0	0
ENSMUSG00000093755	0.604447	-4.34817	1	1	-0.296612	-4.34817	1	1	-0.900718	-4.34817	0.78737	1	6.21093	-3.36765	0.037198	0.247123	4.78799	-3.36765	0.115423	0.547325	-1.41644	-3.36765	0.462626	1	0	-4.68422	1	1	0	-4.68422	1	1	5.13e-15	-4.68422	1	1	ENSMUSG00000093755	0	0	0	0	0	0	0	0	0	ENSMUSG00000093755	0	0
ENSMUSG00000096707	1.14229	-4.35956	0.705583	1	1.63253	-4.35956	0.509306	1	0.523284	-4.35956	1	1	-0.808825	-4.13022	0.771566	1	-0.437951	-4.13022	0.961622	1	0.369629	-4.13022	0.990057	1	2.86889	-4.19541	0.38975	0.956794	3.68694	-4.19541	0.0890629	0.39754	0.689758	-4.19541	0.765472	1	ENSMUSG00000096707	0	0	0	0	0	0	0	0	0	ENSMUSG00000096707	0	0
ENSMUSG00000092441	-0.7895	-4.5513	1	1	-2.19439	-4.5513	0.577539	1	-1.50625	-4.5513	1	1	-1.62793	-4.58342	1	1	-0.254984	-4.58342	1	1	1.35197	-4.58342	1	1	0	-4.74931	1	1	0	-4.74931	1	1	5.13e-15	-4.74931	1	1	ENSMUSG00000092441	0	0	0	0	0	0	0	0	0	ENSMUSG00000092441	0	0
ENSMUSG00000027824	-0.4815	-4.02325	0.839438	1	-0.211637	-4.02325	1	1	0.268076	-4.02325	1	1	1.55994	-3.75112	0.0990058	0.474893	0.338042	-3.75112	0.957544	1	-1.22057	-3.75112	0.156313	1	0.243239	-3.36838	0.916289	1	1.54031	-3.36838	0.0159387	0.117154	1.29129	-3.36838	0.114737	1	ENSMUSG00000027824	0	0	0	0	0	0	0	0	0	ENSMUSG00000027824	0	0
ENSMUSG00000096691	1.88494	-4.36999	0.374474	1	0.133837	-4.36999	1	1	-1.74112	-4.36999	0.374474	1	1.53112	-4.51682	1	1	2.52992	-4.51682	0.4243	1	0.998221	-4.51682	0.848515	1	2.04998	-4.6799	0.857143	1	2.31362	-4.6799	0.539234	1	0.154001	-4.6799	1	1	ENSMUSG00000096691	0	0	0	0	0	0	0	0	0	ENSMUSG00000096691	0	0
ENSMUSG00000095773	-0.599092	-4.29276	0.795366	1	-1.90587	-4.29276	0.329539	0.943111	-1.33615	-4.29276	0.682235	1	0.764139	-4.35431	1	1	1.62153	-4.35431	0.407044	1	0.855764	-4.35431	0.706998	1	0	-4.78678	1	1	0	-4.78678	1	1	5.13e-15	-4.78678	1	1	ENSMUSG00000095773	0	0	0	0	0	0	0	0	0	ENSMUSG00000095773	0	0
ENSMUSG00000037843	3.64698	-3.01944	0.00665199	0.159936	3.88908	-3.01944	0.00472412	0.0497418	0.270473	-3.01944	0.831007	1	5.77905	-3.34208	0.000346509	0.006843	5.6325	-3.34208	0.000392029	0.00773802	-0.140646	-3.34208	0.935267	1	-0.145083	-4.41829	1	1	0.250303	-4.41829	1	1	0.391918	-4.41829	1	1	ENSMUSG00000037843	0	0	0	0	0	0	0	0	0	ENSMUSG00000037843	0	0
ENSMUSG00000022997	0.954451	-4.04395	0.452188	1	-0.0252464	-4.04395	1	1	-0.977721	-4.04395	0.452188	1	0.862115	-3.63785	0.624181	1	0.654057	-3.63785	0.741645	1	-0.207765	-3.63785	0.898698	1	-1.16504	-1.88397	0.181698	0.601984	-0.943112	-1.88397	0.200153	0.670442	0.222385	-1.88397	0.848337	1	ENSMUSG00000022997	0	0	0	0	0	0	0	0	0	ENSMUSG00000022997	0	0
ENSMUSG00000009900	-2.10982	-4.25283	0.477916	1	-4.4811	-4.25283	0.135925	0.570624	-2.4914	-4.25283	0.640108	1	0	-4.68415	1	1	0	-4.68415	1	1	0	-4.68415	1	1	0	-4.8252	1	1	0	-4.8252	1	1	5.13e-15	-4.8252	1	1	ENSMUSG00000009900	0	0	0	0	0	0	0	0	0	ENSMUSG00000009900	0	0
ENSMUSG00000012282	-0.0426198	-4.43032	1	1	0.21469	-4.43032	1	1	0.259143	-4.43032	1	1	-3.14753	-4.31063	0.177651	0.677358	-3.14226	-4.31063	0.115673	0.548173	0	-4.31063	1	1	-2.32694	-4.74922	0.801005	1	-2.43579	-4.74922	0.637333	1	5.13e-15	-4.74922	1	1	ENSMUSG00000012282	0	0	0	0	0	0	0	0	0	ENSMUSG00000012282	0	0
ENSMUSG00000036961	0.689697	-4.4388	1	1	-2.21639	-4.4388	0.55443	1	-3.00008	-4.4388	0.331645	1	-4.35072	-4.14841	0.0308882	0.216722	-4.34507	-4.14841	0.0138364	0.127661	0	-4.14841	1	1	-2.94861	-4.05228	0.428557	1	0.719145	-4.05228	0.600195	1	3.60579	-4.05228	0.126477	1	ENSMUSG00000036961	0	0	0	0	0	0	0	0	0	ENSMUSG00000036961	0	0
ENSMUSG00000027022	-0.172553	-3.5542	1	1	3.75816	-3.5542	0.0256278	0.181578	3.95074	-3.5542	0.0115312	0.229503	1.11346	-4.08118	0.588808	1	2.27714	-4.08118	0.15814	0.659513	1.16267	-4.08118	0.503419	1	3.13869	-2.03461	0.0122624	0.0872207	1.33231	-2.03461	0.264427	0.787512	-1.80838	-2.03461	0.127122	1	ENSMUSG00000027022	0	0	0	0	0	0	0	0	0	ENSMUSG00000027022	0	0
ENSMUSG00000042631	1.25467	-4.36776	0.604496	1	-2.1813	-4.36776	0.562106	1	-3.52832	-4.36776	0.151719	0.907348	0	-4.54516	1	1	2.96177	-4.54516	0.324164	0.968066	2.93777	-4.54516	0.324164	1	0.964934	-4.54704	0.549548	1	-2.18614	-4.54704	0.573815	1	-2.99197	-4.54704	0.448279	1	ENSMUSG00000042631	0	0	0	0	0	0	0	0	0	ENSMUSG00000042631	0	0
ENSMUSG00000072479	5.40156	-2.37771	0.00336864	0.103337	4.69236	-2.37771	0.00641095	0.0632441	-0.661932	-2.37771	0.617122	1	3.23835	-3.37005	0.0892445	0.443072	-1.63546	-3.37005	0.433226	1	-4.86715	-3.37005	0.00950883	0.710432	-1.86111	-4.24989	0.392261	0.960823	-1.16513	-4.24989	0.479953	1	0.700908	-4.24989	0.916097	1	ENSMUSG00000072479	0	0	0	0	0	0	0	0	0	ENSMUSG00000072479	0	0
ENSMUSG00000067764	3.38837	-2.74514	0.0239269	0.34937	2.80056	-2.74514	0.0777773	0.397066	-0.573112	-2.74514	0.681906	1	4.63158	-3.83026	0.054045	0.317912	-0.157552	-3.83026	1	1	-4.7767	-3.83026	0.024781	1	3.75731	-4.48425	0.123188	0.465138	2.38639	-4.48425	0.541844	1	-1.47112	-4.48425	0.542343	1	ENSMUSG00000067764	0	0	0	0	0	0	0	0	0	ENSMUSG00000067764	0	0
ENSMUSG00000031330	1.57414	-4.13379	0.517983	1	0.682286	-4.13379	1	1	-0.879198	-4.13379	0.635918	1	0	-4.53587	1	1	0	-4.53587	1	1	0	-4.53587	1	1	-2.32336	-4.49803	0.7935	1	-2.43211	-4.49803	0.630108	1	5.13e-15	-4.49803	1	1	ENSMUSG00000031330	0	0	0	0	0	0	0	0	0	ENSMUSG00000031330	0	0
ENSMUSG00000066072	3.95579	-0.374415	0.0249299	0.35784	2.10265	-0.374415	0.204531	0.729709	-1.85087	-0.374415	0.249073	1	4.69433	-1.96817	0.0432556	0.273587	-4.26235	-1.96817	0.0914557	0.472992	-8.92882	-1.96817	0.000621532	0.126465	-2.31064	-4.25551	0.770043	1	-2.41909	-4.25551	0.607707	1	5.13e-15	-4.25551	1	1	ENSMUSG00000066072	0	0	0	0	0	0	0	0	0	ENSMUSG00000066072	0.519673	1.0143
ENSMUSG00000031430	5.38333	1.17298	0.00568049	0.144287	3.2642	1.17298	0.0668581	0.358729	-2.11703	1.17298	0.209063	1	3.86879	-0.277978	0.0198614	0.158564	-3.17419	-0.277978	0.038823	0.267585	-7.04078	-0.277978	3.88e-05	0.0176562	-0.614759	-4.36517	0.977531	1	-1.67691	-4.36517	0.556997	1	-1.03558	-4.36517	0.628985	1	ENSMUSG00000031430	0	0	0	0	0	0	0	0	0	ENSMUSG00000031430	1.55349	1.12057
ENSMUSG00000009646	6.50005	0.146851	0.00298415	0.0963045	6.32616	0.146851	0.00319327	0.0364633	-0.158176	0.146851	0.925946	1	4.67659	-0.112866	0.0306755	0.215635	-2.52057	-0.112866	0.190424	0.732533	-7.19488	-0.112866	0.00100118	0.164369	2.83512	-3.02445	0.0250372	0.149718	2.35089	-3.02445	0.0642958	0.320791	-0.492503	-3.02445	0.688414	1	ENSMUSG00000009646	0	0	0	0	0	0	0	0	0	ENSMUSG00000009646	0.519673	1.0143
ENSMUSG00000046840	2.9142	-4.44334	0.416249	1	2.17193	-4.44334	0.610833	1	-0.616942	-4.44334	1	1	2.6779	-4.60782	0.486547	1	0	-4.60782	1	1	-2.64999	-4.60782	0.374058	1	0	-4.75009	1	1	2.39795	-4.75009	0.633346	1	2.24063	-4.75009	0.796868	1	ENSMUSG00000046840	0	0	0	0	0	0	0	0	0	ENSMUSG00000046840	0	0
ENSMUSG00000051748	3.92445	-4.30015	0.09014	0.689091	2.21295	-4.30015	0.570872	1	-1.58334	-4.30015	0.404186	1	-1.59452	-3.75776	0.29905	0.895505	-3.32046	-3.75776	0.028694	0.214214	-1.72167	-3.75776	0.35837	1	0.833047	-1.12077	0.327185	0.865188	1.06537	-1.12077	0.180559	0.629217	0.231598	-1.12077	0.811016	1	ENSMUSG00000051748	0	0	0	0	0	0	0	0	0	ENSMUSG00000051748	0	0
ENSMUSG00000089730	2.51114	-4.58479	0.632304	1	0	-4.58479	1	1	-2.48386	-4.58479	0.632304	1	3.22587	-4.54605	0.360934	0.984582	0	-4.54605	1	1	-3.19593	-4.54605	0.260862	1	0	-4.8252	1	1	0	-4.8252	1	1	5.13e-15	-4.8252	1	1	ENSMUSG00000089730	0	0	0	0	0	0	0	0	0	ENSMUSG00000089730	0	0
ENSMUSG00000092599	2.10437	-4.5952	0.642756	1	0	-4.5952	1	1	-2.07837	-4.5952	0.642756	1	0	-4.60958	1	1	0	-4.60958	1	1	0	-4.60958	1	1	0	-4.8252	1	1	0	-4.8252	1	1	5.13e-15	-4.8252	1	1	ENSMUSG00000092599	0	0	0	0	0	0	0	0	0	ENSMUSG00000092599	0	0
ENSMUSG00000079476	2.25997	-4.59085	0.629043	1	0	-4.59085	1	1	-2.23344	-4.59085	0.629043	1	0	-4.68415	1	1	0	-4.68415	1	1	0	-4.68415	1	1	0	-4.74666	1	1	2.75776	-4.74666	0.472542	1	2.59438	-4.74666	0.635159	1	ENSMUSG00000079476	0	0	0	0	0	0	0	0	0	ENSMUSG00000079476	0	0
ENSMUSG00000086482	3.14603	-4.50802	0.219242	0.983724	0	-4.50802	1	1	-3.11634	-4.50802	0.219242	1	-4.30043	-4.05972	0.187797	0.699673	-2.00316	-4.05972	0.457952	1	2.26995	-4.05972	0.762938	1	-3.51715	-4.28524	0.224063	0.68607	-1.25355	-4.28524	0.440373	1	2.23133	-4.28524	0.705257	1	ENSMUSG00000086482	0	0	0	0	0	0	0	0	0	ENSMUSG00000086482	0	0
ENSMUSG00000028589	2.16901	-4.59337	0.637004	1	0	-4.59337	1	1	-2.14278	-4.59337	0.637004	1	-6.40091	-3.39082	0.0191341	0.154711	-3.63876	-3.39082	0.0504933	0.319991	2.73264	-3.39082	0.534483	1	0	-4.51562	1	1	0	-4.51562	1	1	5.13e-15	-4.51562	1	1	ENSMUSG00000028589	0	0	0	0	0	0	0	0	0	ENSMUSG00000028589	0	0
ENSMUSG00000086348	3.40929	-4.44563	0.259056	1	0	-4.44563	1	1	-3.37876	-4.44563	0.259056	1	0	-4.68415	1	1	0	-4.68415	1	1	0	-4.68415	1	1	0	-4.8252	1	1	0	-4.8252	1	1	5.13e-15	-4.8252	1	1	ENSMUSG00000086348	0	0	0	0	0	0	0	0	0	ENSMUSG00000086348	0	0
ENSMUSG00000060715	2.18142	-4.51414	0.598117	1	2.1835	-4.51414	0.598117	1	0.124632	-4.51414	1	1	2.37937	-4.49161	0.603037	1	2.02274	-4.49161	0.709861	1	-0.350558	-4.49161	1	1	0	-4.8252	1	1	0	-4.8252	1	1	5.13e-15	-4.8252	1	1	ENSMUSG00000060715	0	0	0	0	0	0	0	0	0	ENSMUSG00000060715	0	0
ENSMUSG00000059690	2.10439	-4.5952	0.642697	1	0	-4.5952	1	1	-2.0784	-4.5952	0.642697	1	3.2958	-4.37424	0.253139	0.818955	3.17396	-4.37424	0.239434	0.830642	-0.116151	-4.37424	1	1	2.0287	-4.75096	0.857143	1	0	-4.75096	1	1	-1.98247	-4.75096	0.857143	1	ENSMUSG00000059690	0	0	0	0	0	0	0	0	0	ENSMUSG00000059690	0	0
ENSMUSG00000037535	2.15759	-4.36425	0.559366	1	3.59944	-4.36425	0.147387	0.60017	1.57946	-4.36425	0.274817	1	-0.56981	-4.2973	0.89218	1	-4.08862	-4.2973	0.0408815	0.277523	-3.49404	-4.2973	0.111356	1	0	-4.55593	1	1	2.28185	-4.55593	0.532901	1	2.12609	-4.55593	1	1	ENSMUSG00000037535	0	0	0	0	0	0	0	0	0	ENSMUSG00000037535	0	0
ENSMUSG00000045022	2.10442	-4.5952	0.64264	1	0	-4.5952	1	1	-2.07842	-4.5952	0.64264	1	2.37371	-4.61345	0.645518	1	0	-4.61345	1	1	-2.34668	-4.61345	0.527083	1	0	-4.75086	1	1	2.33798	-4.75086	0.630621	1	2.18175	-4.75086	0.794035	1	ENSMUSG00000045022	0	0	0	0	0	0	0	0	0	ENSMUSG00000045022	0	0
ENSMUSG00000024728	2.51108	-4.58479	0.632241	1	0	-4.58479	1	1	-2.4838	-4.58479	0.632241	1	0	-4.68415	1	1	0	-4.68415	1	1	0	-4.68415	1	1	0	-4.75336	1	1	2.16732	-4.75336	0.630621	1	2.0144	-4.75336	1	1	ENSMUSG00000024728	0	0	0	0	0	0	0	0	0	ENSMUSG00000024728	0	0
ENSMUSG00000096609	3.64944	-4.43133	0.0656405	0.588768	0	-4.43133	1	1	-3.61857	-4.43133	0.0656405	0.610448	0	-4.68415	1	1	0	-4.68415	1	1	0	-4.68415	1	1	0	-4.71491	1	1	0	-4.71491	1	1	5.13e-15	-4.71491	1	1	ENSMUSG00000096609	0	0	0	0	0	0	0	0	0	ENSMUSG00000096609	0	0
ENSMUSG00000085437	3.146	-4.50802	0.219191	0.98366	0	-4.50802	1	1	-3.11631	-4.50802	0.219191	1	3.27454	-4.41269	0.320787	0.929273	3.14947	-4.41269	0.312641	0.95123	-0.119431	-4.41269	1	1	0	-4.68615	1	1	2.34296	-4.68615	0.605976	1	2.18662	-4.68615	0.768218	1	ENSMUSG00000085437	0	0	0	0	0	0	0	0	0	ENSMUSG00000085437	0	0
ENSMUSG00000086007	2.2561	-4.35589	0.568143	1	3.67766	-4.35589	0.116263	0.516661	1.55963	-4.35589	0.491426	1	0	-4.55311	1	1	2.79686	-4.55311	0.44576	1	2.7731	-4.55311	0.44576	1	0	-4.74666	1	1	2.75769	-4.74666	0.472451	1	2.59431	-4.74666	0.635059	1	ENSMUSG00000086007	0	0	0	0	0	0	0	0	0	ENSMUSG00000086007	0	0
ENSMUSG00000040657	3.14665	-4.43324	0.220607	0.984977	2.22596	-4.43324	0.560767	1	-0.794087	-4.43324	0.772574	1	2.13045	-4.61932	0.644328	1	0	-4.61932	1	1	-2.10423	-4.61932	0.525968	1	-2.2915	-4.61308	0.778773	1	-0.00236887	-4.61308	1	1	2.24017	-4.61308	0.778773	1	ENSMUSG00000040657	0	0	0	0	0	0	0	0	0	ENSMUSG00000040657	0	0
ENSMUSG00000087204	2.90357	-4.51827	0.446862	1	0	-4.51827	1	1	-2.87433	-4.51827	0.446862	1	-2.13754	-4.61858	0.649025	1	-2.1329	-4.61858	0.530374	1	0	-4.61858	1	1	0	-4.8252	1	1	0	-4.8252	1	1	5.13e-15	-4.8252	1	1	ENSMUSG00000087204	0	0	0	0	0	0	0	0	0	ENSMUSG00000087204	0	0
ENSMUSG00000045815	2.10441	-4.5952	0.642663	1	0	-4.5952	1	1	-2.07841	-4.5952	0.642663	1	0	-4.68415	1	1	0	-4.68415	1	1	0	-4.68415	1	1	0	-4.7498	1	1	0	-4.7498	1	1	5.13e-15	-4.7498	1	1	ENSMUSG00000045815	0	0	0	0	0	0	0	0	0	ENSMUSG00000045815	0	0
ENSMUSG00000029526	2.99073	-4.51648	0.327776	1	0	-4.51648	1	1	-2.96124	-4.51648	0.327776	1	0	-4.60905	1	1	0	-4.60905	1	1	0	-4.60905	1	1	-2.32865	-4.64496	0.804745	1	-2.43755	-4.64496	0.640944	1	5.13e-15	-4.64496	1	1	ENSMUSG00000029526	0	0	0	0	0	0	0	0	0	ENSMUSG00000029526	0	0
ENSMUSG00000013083	5.10394	-3.52598	0.0264499	0.36967	5.21652	-3.52598	0.0234964	0.170325	0.26278	-3.52598	0.913042	1	-0.788169	-4.05606	1	1	1.37144	-4.05606	0.38614	1	2.15469	-4.05606	0.144505	1	-0.216484	-4.31697	0.997512	1	0.495091	-4.31697	1	1	0.703241	-4.31697	0.817069	1	ENSMUSG00000013083	0	0	0	0	0	0	0	0	0	ENSMUSG00000013083	0	0
ENSMUSG00000085394	2.511	-4.58479	0.632169	1	0	-4.58479	1	1	-2.48373	-4.58479	0.632169	1	2.37371	-4.61345	0.64546	1	0	-4.61345	1	1	-2.34668	-4.61345	0.527029	1	-2.12043	-4.61865	0.782784	1	0.734081	-4.61865	1	1	2.78939	-4.61865	0.5878	1	ENSMUSG00000085394	0	0	0	0	0	0	0	0	0	ENSMUSG00000085394	0	0
ENSMUSG00000090470	2.25878	-4.51166	0.599723	1	2.18198	-4.51166	0.599723	1	0.0459358	-4.51166	1	1	2.38081	-4.61329	0.643891	1	0	-4.61329	1	1	-2.35376	-4.61329	0.525559	1	0	-4.75335	1	1	0	-4.75335	1	1	5.13e-15	-4.75335	1	1	ENSMUSG00000090470	0	0	0	0	0	0	0	0	0	ENSMUSG00000090470	0	0
ENSMUSG00000086438	2.25878	-4.51166	0.59968	1	2.18202	-4.51166	0.59968	1	0.045979	-4.51166	1	1	2.91022	-4.43981	0.469446	1	2.70519	-4.43981	0.557939	1	-0.199283	-4.43981	1	1	-2.27718	-4.49145	0.750424	1	-2.38513	-4.49145	0.589184	1	5.13e-15	-4.49145	1	1	ENSMUSG00000086438	0	0	0	0	0	0	0	0	0	ENSMUSG00000086438	0	0
ENSMUSG00000089922	2.17688	-4.36835	0.611225	1	3.452	-4.36835	0.233639	0.780973	1.41185	-4.36835	0.68259	1	0	-4.60685	1	1	0	-4.60685	1	1	0	-4.60685	1	1	0	-4.67804	1	1	0	-4.67804	1	1	5.13e-15	-4.67804	1	1	ENSMUSG00000089922	0	0	0	0	0	0	0	0	0	ENSMUSG00000089922	0	0
ENSMUSG00000027345	2.25997	-4.59085	0.628987	1	0	-4.59085	1	1	-2.23344	-4.59085	0.628987	1	0	-4.61614	1	1	2.00361	-4.61614	0.755128	1	1.98275	-4.61614	0.755128	1	3.75207	-4.4763	0.134834	0.494657	3.39231	-4.4763	0.132827	0.518736	-0.478903	-4.4763	0.942338	1	ENSMUSG00000027345	0	0	0	0	0	0	0	0	0	ENSMUSG00000027345	0	0
ENSMUSG00000085045	2.16902	-4.59337	0.636954	1	0	-4.59337	1	1	-2.14279	-4.59337	0.636954	1	2.38049	-4.5503	0.628736	1	1.9508	-4.5503	0.733632	1	-0.423363	-4.5503	1	1	0	-4.8252	1	1	0	-4.8252	1	1	5.13e-15	-4.8252	1	1	ENSMUSG00000085045	0	0	0	0	0	0	0	0	0	ENSMUSG00000085045	0	0
ENSMUSG00000064299	2.10442	-4.5952	0.642628	1	0	-4.5952	1	1	-2.07843	-4.5952	0.642628	1	0	-4.68415	1	1	0	-4.68415	1	1	0	-4.68415	1	1	0	-4.8252	1	1	0	-4.8252	1	1	5.13e-15	-4.8252	1	1	ENSMUSG00000064299	0	0	0	0	0	0	0	0	0	ENSMUSG00000064299	0	0
ENSMUSG00000028520	2.10444	-4.5952	0.642592	1	0	-4.5952	1	1	-2.07844	-4.5952	0.642592	1	0	-4.68415	1	1	0	-4.68415	1	1	0	-4.68415	1	1	0	-4.8252	1	1	0	-4.8252	1	1	5.13e-15	-4.8252	1	1	ENSMUSG00000028520	0	0	0	0	0	0	0	0	0	ENSMUSG00000028520	0	0
ENSMUSG00000086352	2.16904	-4.59337	0.636898	1	0	-4.59337	1	1	-2.14281	-4.59337	0.636898	1	3.23517	-4.47631	0.348524	0.968691	0	-4.47631	1	1	-3.20521	-4.47631	0.250436	1	0	-4.75009	1	1	2.39795	-4.75009	0.633377	1	2.24063	-4.75009	0.796899	1	ENSMUSG00000086352	0	0	0	0	0	0	0	0	0	ENSMUSG00000086352	0	0
ENSMUSG00000086713	2.10448	-4.5952	0.642498	1	0	-4.5952	1	1	-2.07849	-4.5952	0.642498	1	-3.14926	-4.54891	0.231421	0.782927	-3.14399	-4.54891	0.156172	0.655458	0	-4.54891	1	1	-2.03787	-4.75304	1	1	-2.14284	-4.75304	0.642337	1	5.13e-15	-4.75304	1	1	ENSMUSG00000086713	0	0	0	0	0	0	0	0	0	ENSMUSG00000086713	0	0
ENSMUSG00000075524	3.40951	-4.36851	0.258171	1	2.39645	-4.36851	0.625203	1	-0.884237	-4.36851	0.701189	1	-2.40073	-4.30832	0.537216	1	1.67512	-4.30832	0.216892	0.787568	4.04512	-4.30832	0.0385653	1	0	-4.8252	1	1	0	-4.8252	1	1	5.13e-15	-4.8252	1	1	ENSMUSG00000075524	0	0	0	0	0	0	0	0	0	ENSMUSG00000075524	0	0
ENSMUSG00000079566	2.71988	-4.47404	0.331396	1	2.2351	-4.47404	0.554264	1	-0.359315	-4.47404	1	1	2.3808	-4.61329	0.643835	1	0	-4.61329	1	1	-2.35376	-4.61329	0.525506	1	0	-4.8252	1	1	0	-4.8252	1	1	5.13e-15	-4.8252	1	1	ENSMUSG00000079566	0	0	0	0	0	0	0	0	0	ENSMUSG00000079566	0	0
ENSMUSG00000025783	3.9191	-4.164	0.0766246	0.641339	3.69583	-4.164	0.10542	0.483415	-0.0801146	-4.164	1	1	0.781662	-4.15663	1	1	1.34571	-4.15663	0.68035	1	0.563668	-4.15663	0.878066	1	0	-4.68156	1	1	0	-4.68156	1	1	5.13e-15	-4.68156	1	1	ENSMUSG00000025783	0	0	0	0	0	0	0	0	0	ENSMUSG00000025783	0	0
ENSMUSG00000085003	2.25997	-4.59085	0.628916	1	0	-4.59085	1	1	-2.23344	-4.59085	0.628916	1	0	-4.68415	1	1	0	-4.68415	1	1	0	-4.68415	1	1	0	-4.8252	1	1	0	-4.8252	1	1	5.13e-15	-4.8252	1	1	ENSMUSG00000085003	0	0	0	0	0	0	0	0	0	ENSMUSG00000085003	0	0
ENSMUSG00000057354	2.25997	-4.59085	0.62884	1	0	-4.59085	1	1	-2.23343	-4.59085	0.62884	1	0	-4.53294	1	1	0	-4.53294	1	1	0	-4.53294	1	1	0	-4.7498	1	1	0	-4.7498	1	1	5.13e-15	-4.7498	1	1	ENSMUSG00000057354	0	0	0	0	0	0	0	0	0	ENSMUSG00000057354	0	0
ENSMUSG00000086064	2.25997	-4.59085	0.628764	1	0	-4.59085	1	1	-2.23343	-4.59085	0.628764	1	0	-4.68415	1	1	0	-4.68415	1	1	0	-4.68415	1	1	0	-4.7498	1	1	0	-4.7498	1	1	5.13e-15	-4.7498	1	1	ENSMUSG00000086064	0	0	0	0	0	0	0	0	0	ENSMUSG00000086064	0	0
ENSMUSG00000087223	2.12957	-4.51593	0.596334	1	2.18522	-4.51593	0.596334	1	0.178078	-4.51593	1	1	0	-4.68415	1	1	0	-4.68415	1	1	0	-4.68415	1	1	0	-4.75086	1	1	2.33798	-4.75086	0.630614	1	2.18175	-4.75086	0.794028	1	ENSMUSG00000087223	0	0	0	0	0	0	0	0	0	ENSMUSG00000087223	0	0
ENSMUSG00000049761	3.61359	-4.43554	0.111144	0.757457	0	-4.43554	1	1	-3.58275	-4.43554	0.155846	0.916516	0	-4.54374	1	1	0	-4.54374	1	1	0	-4.54374	1	1	0.731937	-4.61177	0.822876	1	-2.16576	-4.61177	0.601447	1	-2.73981	-4.61177	0.477721	1	ENSMUSG00000049761	0	0	0	0	0	0	0	0	0	ENSMUSG00000049761	0	0
ENSMUSG00000072595	1.45095	-4.63544	1	1	0	-4.63544	1	1	-1.42938	-4.63544	1	1	-3.21155	-4.52604	0.344962	0.964144	-3.20623	-4.52604	0.247458	0.844966	0	-4.52604	1	1	0	-4.8252	1	1	0	-4.8252	1	1	5.13e-15	-4.8252	1	1	ENSMUSG00000072595	0	0	0	0	0	0	0	0	0	ENSMUSG00000072595	0	0
ENSMUSG00000087045	2.18141	-4.51414	0.598134	1	2.18349	-4.51414	0.598134	1	0.124621	-4.51414	1	1	3.10531	-4.48786	0.241213	0.798885	2.09517	-4.48786	0.682718	1	-1.00153	-4.48786	0.832733	1	3.65101	-4.60571	0.224995	0.687714	2.70256	-4.60571	0.414653	1	-1.05387	-4.60571	0.802305	1	ENSMUSG00000087045	0	0	0	0	0	0	0	0	0	ENSMUSG00000087045	0	0
ENSMUSG00000060491	2.16904	-4.59337	0.636881	1	0	-4.59337	1	1	-2.14281	-4.59337	0.636881	1	0	-4.68415	1	1	0	-4.68415	1	1	0	-4.68415	1	1	0	-4.8252	1	1	0	-4.8252	1	1	5.13e-15	-4.8252	1	1	ENSMUSG00000060491	0	0	0	0	0	0	0	0	0	ENSMUSG00000060491	0	0
ENSMUSG00000068173	4.65713	-4.15883	0.0342177	0.424288	0	-4.15883	1	1	-4.62481	-4.15883	0.0342177	0.429887	3.23115	-4.57094	0.417089	1	0	-4.57094	1	1	-3.20139	-4.57094	0.309003	1	0	-4.8252	1	1	0	-4.8252	1	1	5.13e-15	-4.8252	1	1	ENSMUSG00000068173	0	0	0	0	0	0	0	0	0	ENSMUSG00000068173	0	0
ENSMUSG00000086764	2.16905	-4.59337	0.636869	1	0	-4.59337	1	1	-2.14281	-4.59337	0.636869	1	0	-4.68415	1	1	0	-4.68415	1	1	0	-4.68415	1	1	0	-4.8252	1	1	0	-4.8252	1	1	5.13e-15	-4.8252	1	1	ENSMUSG00000086764	0	0	0	0	0	0	0	0	0	ENSMUSG00000086764	0	0
ENSMUSG00000085937	2.16906	-4.59337	0.636807	1	0	-4.59337	1	1	-2.14283	-4.59337	0.636807	1	0	-4.68415	1	1	0	-4.68415	1	1	0	-4.68415	1	1	0	-4.8252	1	1	0	-4.8252	1	1	5.13e-15	-4.8252	1	1	ENSMUSG00000085937	0	0	0	0	0	0	0	0	0	ENSMUSG00000085937	0	0
ENSMUSG00000036463	2.25996	-4.59085	0.628685	1	0	-4.59085	1	1	-2.23343	-4.59085	0.628685	1	2.37714	-4.48848	0.577917	1	2.79015	-4.48848	0.45704	1	0.416262	-4.48848	1	1	0	-4.68261	1	1	2.34216	-4.68261	0.609804	1	2.18584	-4.68261	0.772251	1	ENSMUSG00000036463	0	0	0	0	0	0	0	0	0	ENSMUSG00000036463	0	0
ENSMUSG00000085452	2.51099	-4.58479	0.632158	1	0	-4.58479	1	1	-2.48372	-4.58479	0.632158	1	-2.16171	-4.54995	0.609264	1	-2.15705	-4.54995	0.493373	1	0	-4.54995	1	1	0	-4.67804	1	1	0	-4.67804	1	1	5.13e-15	-4.67804	1	1	ENSMUSG00000085452	0	0	0	0	0	0	0	0	0	ENSMUSG00000085452	0	0
ENSMUSG00000086277	3.43556	-4.41715	0.272054	1	2.38588	-4.41715	0.633003	1	-0.921158	-4.41715	0.711043	1	2.37374	-4.5425	0.641194	1	2.26739	-4.5425	0.745256	1	-0.10091	-4.5425	1	1	-2.05255	-4.68154	0.776753	1	0.239437	-4.68154	1	1	2.2401	-4.68154	0.776753	1	ENSMUSG00000086277	0	0	0	0	0	0	0	0	0	ENSMUSG00000086277	0	0
ENSMUSG00000086467	2.25996	-4.59085	0.628654	1	0	-4.59085	1	1	-2.23343	-4.59085	0.628654	1	0	-4.68415	1	1	0	-4.68415	1	1	0	-4.68415	1	1	0	-4.8252	1	1	0	-4.8252	1	1	5.13e-15	-4.8252	1	1	ENSMUSG00000086467	0	0	0	0	0	0	0	0	0	ENSMUSG00000086467	0	0
ENSMUSG00000029044	3.46447	-4.30538	0.17573	0.909176	2.99169	-4.30538	0.365483	0.995254	-0.335332	-4.30538	0.830126	1	0	-4.61396	1	1	2.09008	-4.61396	0.758783	1	2.06896	-4.61396	0.758783	1	0	-4.8252	1	1	0	-4.8252	1	1	5.13e-15	-4.8252	1	1	ENSMUSG00000029044	0	0	0	0	0	0	0	0	0	ENSMUSG00000029044	0	0
ENSMUSG00000083193	2.51093	-4.58479	0.632094	1	0	-4.58479	1	1	-2.48366	-4.58479	0.632094	1	0	-4.68415	1	1	0	-4.68415	1	1	0	-4.68415	1	1	0	-4.67595	1	1	3.3913	-4.67595	0.158323	0.580543	3.21549	-4.67595	0.355963	1	ENSMUSG00000083193	0	0	0	0	0	0	0	0	0	ENSMUSG00000083193	0	0
ENSMUSG00000086501	2.25996	-4.59085	0.628591	1	0	-4.59085	1	1	-2.23343	-4.59085	0.628591	1	0	-4.61614	1	1	2.00361	-4.61614	0.755109	1	1.98276	-4.61614	0.755109	1	4.85406	-4.24895	0.00944032	0.0714241	4.12689	-4.24895	0.0366472	0.215892	-0.853115	-4.24895	0.507232	1	ENSMUSG00000086501	0	0	0	0	0	0	0	0	0	ENSMUSG00000086501	0	0
ENSMUSG00000013353	3.78247	-4.30929	0.19796	0.951175	2.16556	-4.30929	0.618417	1	-1.48977	-4.30929	0.590984	1	1.7488	-4.41961	0.457478	1	-2.169	-4.41961	0.478562	1	-3.89124	-4.41961	0.0715087	1	-2.26508	-4.42198	0.731229	1	-2.37278	-4.42198	0.571243	1	5.13e-15	-4.42198	1	1	ENSMUSG00000013353	0	0	0	0	0	0	0	0	0	ENSMUSG00000013353	0	0
ENSMUSG00000056617	2.16907	-4.59337	0.63678	1	0	-4.59337	1	1	-2.14284	-4.59337	0.63678	1	-1.83263	-4.16435	0.235781	0.789966	-1.24533	-4.16435	0.236623	0.824943	0.584638	-4.16435	1	1	-0.248594	-4.49626	1	1	-3.17657	-4.49626	0.247454	0.757226	-2.75557	-4.49626	0.451795	1	ENSMUSG00000056617	0	0	0	0	0	0	0	0	0	ENSMUSG00000056617	0	0
ENSMUSG00000013668	2.98338	-4.51468	0.448111	1	0	-4.51468	1	1	-2.95396	-4.51468	0.448111	1	4.18499	-4.46502	0.213299	0.749525	0	-4.46502	1	1	-4.15337	-4.46502	0.136129	1	0	-4.8252	1	1	0	-4.8252	1	1	5.13e-15	-4.8252	1	1	ENSMUSG00000013668	0	0	0	0	0	0	0	0	0	ENSMUSG00000013668	0	0
ENSMUSG00000067848	2.98339	-4.51468	0.44805	1	0	-4.51468	1	1	-2.95397	-4.51468	0.44805	1	-1.48589	-4.65095	1	1	-1.482	-4.65095	0.888889	1	0	-4.65095	1	1	0	-4.8252	1	1	0	-4.8252	1	1	5.13e-15	-4.8252	1	1	ENSMUSG00000067848	0	0	0	0	0	0	0	0	0	ENSMUSG00000067848	0	0
ENSMUSG00000044084	2.1045	-4.5952	0.642473	1	0	-4.5952	1	1	-2.0785	-4.5952	0.642473	1	-2.19219	-4.55044	0.631356	1	-0.0958245	-4.55044	1	1	2.07057	-4.55044	0.736071	1	2.79417	-4.67909	0.474096	1	0	-4.67909	1	1	-2.74181	-4.67909	0.474096	1	ENSMUSG00000044084	0	0	0	0	0	0	0	0	0	ENSMUSG00000044084	0	0
ENSMUSG00000084234	2.506	-4.49533	0.627301	1	2.58484	-4.49533	0.627301	1	0.206104	-4.49533	1	1	0	-4.60905	1	1	0	-4.60905	1	1	0	-4.60905	1	1	0	-4.8252	1	1	0	-4.8252	1	1	5.13e-15	-4.8252	1	1	ENSMUSG00000084234	0	0	0	0	0	0	0	0	0	ENSMUSG00000084234	0	0
ENSMUSG00000086690	4.72611	-4.04929	0.0227868	0.338509	3.12602	-4.04929	0.223729	0.763726	-1.46014	-4.04929	0.335351	1	4.09817	-4.31639	0.0339025	0.231048	2.83317	-4.31639	0.253761	0.852892	-1.25726	-4.31639	0.238617	1	-0.632931	-4.11324	0.810023	1	0.872742	-4.11324	0.561682	1	1.49543	-4.11324	0.313927	1	ENSMUSG00000086690	0	0	0	0	0	0	0	0	0	ENSMUSG00000086690	0	0
ENSMUSG00000055403	3.00275	-4.36478	0.310263	1	3.14346	-4.36478	0.187349	0.69431	0.277964	-4.36478	1	1	-0.271623	-4.15125	1	1	-0.565732	-4.15125	0.813709	1	-0.293542	-4.15125	0.993962	1	3.49832	-3.42171	0.00148833	0.0161834	4.11404	-3.42171	1.11e-05	0.000328461	0.588198	-3.42171	0.446386	1	ENSMUSG00000055403	0	0	0	0	0	0	0	1	0	ENSMUSG00000055403	0	0
ENSMUSG00000081618	2.51085	-4.58479	0.632017	1	0	-4.58479	1	1	-2.48358	-4.58479	0.632017	1	2.37369	-4.48691	0.647004	1	2.79157	-4.48691	0.441274	1	0.42121	-4.48691	1	1	-0.135869	-3.942	1	1	1.22725	-3.942	0.329715	0.898388	1.35541	-3.942	0.35538	1	ENSMUSG00000081618	0	0	0	0	0	0	0	0	0	ENSMUSG00000081618	0	0
ENSMUSG00000086646	2.25472	-4.43066	0.557909	1	3.13451	-4.43066	0.215948	0.749699	1.01392	-4.43066	0.769489	1	0	-4.68415	1	1	0	-4.68415	1	1	0	-4.68415	1	1	0	-4.74948	1	1	0	-4.74948	1	1	5.13e-15	-4.74948	1	1	ENSMUSG00000086646	0	0	0	0	0	0	0	0	0	ENSMUSG00000086646	0	0
ENSMUSG00000051361	2.1243	-4.50993	0.604815	1	2.38412	-4.50993	0.604815	1	0.38408	-4.50993	1	1	0	-4.45216	1	1	2.7145	-4.45216	0.534024	1	2.69095	-4.45216	0.534024	1	0	-4.8252	1	1	0	-4.8252	1	1	5.13e-15	-4.8252	1	1	ENSMUSG00000051361	0	0	0	0	0	0	0	0	0	ENSMUSG00000051361	0	0
ENSMUSG00000051976	3.49884	-4.2388	0.191354	0.938194	3.47432	-4.2388	0.191354	0.703358	0.116857	-4.2388	1	1	-0.640135	-4.25652	0.827628	1	-1.58946	-4.25652	0.289476	0.912888	-0.946239	-4.25652	0.576211	1	0	-4.61866	1	1	3.1779	-4.61866	0.317818	0.880488	3.00385	-4.61866	0.586313	1	ENSMUSG00000051976	0	0	0	0	0	0	0	0	0	ENSMUSG00000051976	0	0
ENSMUSG00000086449	2.51081	-4.58479	0.631974	1	0	-4.58479	1	1	-2.48354	-4.58479	0.631974	1	-2.54783	-4.60975	0.65876	1	-2.54296	-4.60975	0.539537	1	0	-4.60975	1	1	0	-4.8252	1	1	0	-4.8252	1	1	5.13e-15	-4.8252	1	1	ENSMUSG00000086449	0	0	0	0	0	0	0	0	0	ENSMUSG00000086449	0	0
ENSMUSG00000079602	3.03683	-4.36212	0.311869	1	3.14679	-4.36212	0.189059	0.698413	0.247262	-4.36212	1	1	-0.803953	-4.37711	1	1	-0.0197756	-4.37711	1	1	0.781265	-4.37711	0.76083	1	0	-4.8252	1	1	0	-4.8252	1	1	5.13e-15	-4.8252	1	1	ENSMUSG00000079602	0	0	0	0	0	0	0	0	0	ENSMUSG00000079602	0	0
ENSMUSG00000027446	2.10449	-4.5952	0.642478	1	0	-4.5952	1	1	-2.0785	-4.5952	0.642478	1	0	-4.61396	1	1	2.09008	-4.61396	0.75877	1	2.06896	-4.61396	0.75877	1	0	-4.74916	1	1	0	-4.74916	1	1	5.13e-15	-4.74916	1	1	ENSMUSG00000027446	0	0	0	0	0	0	0	0	0	ENSMUSG00000027446	0	0
ENSMUSG00000054457	2.25996	-4.59085	0.628569	1	0	-4.59085	1	1	-2.23343	-4.59085	0.628569	1	-2.45482	-4.5373	0.630873	1	-2.45001	-4.5373	0.513399	1	0	-4.5373	1	1	-2.11971	-4.62562	0.785505	1	-2.22591	-4.62562	0.622441	1	5.13e-15	-4.62562	1	1	ENSMUSG00000054457	0	0	0	0	0	0	0	0	0	ENSMUSG00000054457	0	0
ENSMUSG00000086675	2.25996	-4.59085	0.628498	1	0	-4.59085	1	1	-2.23343	-4.59085	0.628498	1	2.37302	-4.32303	0.59348	1	3.65934	-4.32303	0.164028	0.673381	1.28785	-4.32303	0.580724	1	0	-4.75248	1	1	0	-4.75248	1	1	5.13e-15	-4.75248	1	1	ENSMUSG00000086675	0	0	0	0	0	0	0	0	0	ENSMUSG00000086675	0	0
ENSMUSG00000045065	2.90356	-4.51827	0.446877	1	0	-4.51827	1	1	-2.87432	-4.51827	0.446877	1	0	-4.54705	1	1	2.90487	-4.54705	0.462359	1	2.88094	-4.54705	0.462359	1	-2.34163	-3.57798	0.0805919	0.346275	-0.257573	-3.57798	0.789222	1	2.07826	-3.57798	0.159177	1	ENSMUSG00000045065	0	0	0	0	0	0	0	0	0	ENSMUSG00000045065	0	0
ENSMUSG00000068151	1.48227	-4.63451	1	1	0	-4.63451	1	1	-1.4606	-4.63451	1	1	2.13047	-4.61932	0.644302	1	0	-4.61932	1	1	-2.10425	-4.61932	0.525943	1	0	-4.8252	1	1	0	-4.8252	1	1	5.13e-15	-4.8252	1	1	ENSMUSG00000068151	0	0	0	0	0	0	0	0	0	ENSMUSG00000068151	0	0
ENSMUSG00000093385	2.17806	-4.43928	0.60771	1	2.95935	-4.43928	0.411565	1	0.913976	-4.43928	1	1	-1.63772	-4.6162	1	1	-1.63375	-4.6162	0.888889	1	0	-4.6162	1	1	0	-4.8252	1	1	0	-4.8252	1	1	5.13e-15	-4.8252	1	1	ENSMUSG00000093385	0	0	0	0	0	0	0	0	0	ENSMUSG00000093385	0	0
ENSMUSG00000086650	2.25996	-4.59085	0.62846	1	0	-4.59085	1	1	-2.23342	-4.59085	0.62846	1	2.38039	-4.53935	0.62534	1	0	-4.53935	1	1	-2.35335	-4.53935	0.508253	1	0	-4.75123	1	1	0	-4.75123	1	1	5.13e-15	-4.75123	1	1	ENSMUSG00000086650	0	0	0	0	0	0	0	0	0	ENSMUSG00000086650	0	0
ENSMUSG00000046764	2.10451	-4.5952	0.642446	1	0	-4.5952	1	1	-2.07851	-4.5952	0.642446	1	0	-4.68415	1	1	0	-4.68415	1	1	0	-4.68415	1	1	0	-4.8252	1	1	0	-4.8252	1	1	5.13e-15	-4.8252	1	1	ENSMUSG00000046764	0	0	0	0	0	0	0	0	0	ENSMUSG00000046764	0	0
ENSMUSG00000055446	2.12432	-4.50993	0.604773	1	2.38412	-4.50993	0.604773	1	0.384051	-4.50993	1	1	-2.13757	-4.61858	0.648958	1	-2.13293	-4.61858	0.530311	1	0	-4.61858	1	1	-2.13732	-4.49334	0.729665	1	0.106852	-4.49334	1	1	2.19429	-4.49334	0.729665	1	ENSMUSG00000055446	0	0	0	0	0	0	0	0	0	ENSMUSG00000055446	0	0
ENSMUSG00000047384	2.17568	-4.50383	0.614907	1	2.57331	-4.50383	0.614907	1	0.523706	-4.50383	1	1	-3.47582	-4.31827	0.229331	0.779925	-0.741356	-4.31827	0.688158	1	2.70544	-4.31827	0.502393	1	0	-4.8252	1	1	0	-4.8252	1	1	5.13e-15	-4.8252	1	1	ENSMUSG00000047384	0	0	0	0	0	0	0	0	0	ENSMUSG00000047384	0	0
ENSMUSG00000056738	2.19952	-4.43337	0.55551	1	3.13091	-4.43337	0.212048	0.742333	1.0654	-4.43337	0.76685	1	2.66591	-4.54313	0.467306	1	2.00599	-4.54313	0.748698	1	-0.652943	-4.54313	0.855406	1	0	-4.75086	1	1	2.33799	-4.75086	0.63059	1	2.18175	-4.75086	0.794003	1	ENSMUSG00000056738	0	0	0	0	0	0	0	0	0	ENSMUSG00000056738	0	0
ENSMUSG00000059706	3.49981	-4.44211	0.152308	0.858861	0	-4.44211	1	1	-3.4691	-4.44211	0.152308	0.908506	2.08629	-3.98864	0.229938	0.781085	1.66916	-3.98864	0.328033	0.972506	-0.415764	-3.98864	0.873526	1	0	-4.61025	1	1	3.80678	-4.61025	0.0662325	0.326759	3.62533	-4.61025	0.131466	1	ENSMUSG00000059706	0	0	0	0	0	0	0	0	0	ENSMUSG00000059706	0	0
ENSMUSG00000015787	3.78013	-4.37684	0.207889	0.96862	0	-4.37684	1	1	-3.74891	-4.37684	0.207889	1	0.518167	-4.54553	1	1	-2.13796	-4.54553	0.5217	1	-2.63295	-4.54553	0.350178	1	0.170334	-4.48522	0.967694	1	-3.04262	-4.48522	0.353552	0.931435	-3.04057	-4.48522	0.361083	1	ENSMUSG00000015787	0	0	0	0	0	0	0	0	0	ENSMUSG00000015787	0	0
ENSMUSG00000097807	2.9107	-4.33818	0.425671	1	3.2216	-4.33818	0.314682	0.921497	0.448883	-4.33818	1	1	0	-4.68415	1	1	0	-4.68415	1	1	0	-4.68415	1	1	0	-4.8252	1	1	0	-4.8252	1	1	5.13e-15	-4.8252	1	1	ENSMUSG00000097807	0	0	0	0	0	0	0	0	0	ENSMUSG00000097807	0	0
ENSMUSG00000097666	3.22747	-4.42283	0.232642	1	2.38745	-4.42283	0.568115	1	-0.712109	-4.42283	0.780224	1	-0.945052	-4.30215	0.801296	1	-3.31817	-4.30215	0.186063	0.722966	-2.35142	-4.30215	0.476063	1	-2.30306	-4.74952	0.808016	1	-2.41166	-4.74952	0.644109	1	5.13e-15	-4.74952	1	1	ENSMUSG00000097666	0	0	0	0	0	0	0	0	0	ENSMUSG00000097666	0	0
ENSMUSG00000097584	2.10451	-4.5952	0.642433	1	0	-4.5952	1	1	-2.07852	-4.5952	0.642433	1	0	-4.60905	1	1	0	-4.60905	1	1	0	-4.60905	1	1	0	-4.8252	1	1	0	-4.8252	1	1	5.13e-15	-4.8252	1	1	ENSMUSG00000097584	0	0	0	0	0	0	0	0	0	ENSMUSG00000097584	0	0
ENSMUSG00000097420	1.48227	-4.63451	1	1	0	-4.63451	1	1	-1.4606	-4.63451	1	1	1.72606	-4.58261	1	1	1.34182	-4.58261	1	1	-0.378472	-4.58261	1	1	3.07287	-4.71108	0.31092	0.84149	0	-4.71108	1	1	-3.01954	-4.71108	0.31092	1	ENSMUSG00000097420	0	0	0	0	0	0	0	0	0	ENSMUSG00000097420	0	0
ENSMUSG00000097753	3.50341	-4.40441	0.228359	0.997524	1.49374	-4.40441	1	1	-1.89824	-4.40441	0.468181	1	0	-4.68415	1	1	0	-4.68415	1	1	0	-4.68415	1	1	0	-4.8252	1	1	0	-4.8252	1	1	5.13e-15	-4.8252	1	1	ENSMUSG00000097753	0	0	0	0	0	0	0	0	0	ENSMUSG00000097753	0	0
ENSMUSG00000097043	2.12959	-4.51593	0.596306	1	2.18525	-4.51593	0.596306	1	0.178088	-4.51593	1	1	0.228703	-4.55095	1	1	-2.14701	-4.55095	0.50747	1	-2.35332	-4.55095	0.50747	1	0	-4.8252	1	1	0	-4.8252	1	1	5.13e-15	-4.8252	1	1	ENSMUSG00000097043	0	0	0	0	0	0	0	0	0	ENSMUSG00000097043	0	0
ENSMUSG00000097548	2.25996	-4.59085	0.628417	1	0	-4.59085	1	1	-2.23342	-4.59085	0.628417	1	2.37376	-4.41681	0.62577	1	1.95266	-4.41681	0.730874	1	-0.414807	-4.41681	1	1	0.506629	-4.31369	1	1	-2.39298	-4.31369	0.602642	1	-2.73913	-4.31369	0.478984	1	ENSMUSG00000097548	0	0	0	0	0	0	0	0	0	ENSMUSG00000097548	0	0
ENSMUSG00000097726	2.10451	-4.5952	0.64245	1	0	-4.5952	1	1	-2.07851	-4.5952	0.64245	1	0	-4.68415	1	1	0	-4.68415	1	1	0	-4.68415	1	1	0	-4.8252	1	1	0	-4.8252	1	1	5.13e-15	-4.8252	1	1	ENSMUSG00000097726	0	0	0	0	0	0	0	0	0	ENSMUSG00000097726	0	0
ENSMUSG00000097631	2.16909	-4.59337	0.636722	1	0	-4.59337	1	1	-2.14286	-4.59337	0.636722	1	0	-4.60958	1	1	0	-4.60958	1	1	0	-4.60958	1	1	0	-4.75336	1	1	2.16734	-4.75336	0.63059	1	2.01442	-4.75336	1	1	ENSMUSG00000097631	0	0	0	0	0	0	0	0	0	ENSMUSG00000097631	0	0
ENSMUSG00000097301	2.3646	-4.34416	0.541258	1	3.76097	-4.34416	0.0783176	0.398816	1.53491	-4.34416	0.322346	1	-2.45382	-4.41197	0.628946	1	-0.498332	-4.41197	1	1	1.92996	-4.41197	0.733827	1	0	-4.61546	1	1	0	-4.61546	1	1	5.13e-15	-4.61546	1	1	ENSMUSG00000097301	0	0	0	0	0	0	0	0	0	ENSMUSG00000097301	0	0
ENSMUSG00000097615	6.30321	-3.02517	0.00274702	0.0907441	5.54179	-3.02517	0.00989453	0.0882891	-0.610069	-3.02517	0.67723	1	5.9053	-3.99812	0.0624691	0.350898	2.08958	-3.99812	0.76591	1	-3.80385	-3.99812	0.107078	1	0	-4.61276	1	1	2.23417	-4.61276	0.563585	1	2.07931	-4.61276	1	1	ENSMUSG00000097615	0	0	0	0	0	0	0	0	0	ENSMUSG00000097615	0	0
ENSMUSG00000097453	3.10165	-4.50972	0.338806	1	0	-4.50972	1	1	-3.07198	-4.50972	0.338806	1	0	-4.60986	1	1	2.28151	-4.60986	0.76869	1	2.25984	-4.60986	0.76869	1	0	-4.8252	1	1	0	-4.8252	1	1	5.13e-15	-4.8252	1	1	ENSMUSG00000097453	0	0	0	0	0	0	0	0	0	ENSMUSG00000097453	0	0
ENSMUSG00000097502	2.25996	-4.59085	0.628369	1	0	-4.59085	1	1	-2.23342	-4.59085	0.628369	1	2.14899	-4.55624	0.620751	1	1.95588	-4.55624	0.726216	1	-0.187527	-4.55624	1	1	0	-4.8252	1	1	0	-4.8252	1	1	5.13e-15	-4.8252	1	1	ENSMUSG00000097502	0	0	0	0	0	0	0	0	0	ENSMUSG00000097502	0	0
ENSMUSG00000097841	3.10165	-4.50972	0.338743	1	0	-4.50972	1	1	-3.07198	-4.50972	0.338743	1	3.10274	-4.421	0.259188	0.829268	2.09462	-4.421	0.692577	1	-0.999527	-4.421	0.836897	1	2.90762	-4.74817	0.479386	1	0	-4.74817	1	1	-2.85485	-4.74817	0.479386	1	ENSMUSG00000097841	0	0	0	0	0	0	0	0	0	ENSMUSG00000097841	0	0
ENSMUSG00000097725	3.41001	-4.30708	0.256199	1	2.94604	-4.30708	0.436132	1	-0.327207	-4.30708	1	1	2.52724	-3.80972	0.115723	0.523937	2.67982	-3.80972	0.0843787	0.450173	0.153453	-3.80972	1	1	0	-4.75123	1	1	0	-4.75123	1	1	5.13e-15	-4.75123	1	1	ENSMUSG00000097725	0	0	0	0	0	0	0	0	0	ENSMUSG00000097725	0	0
ENSMUSG00000097569	2.25995	-4.59085	0.628307	1	0	-4.59085	1	1	-2.23342	-4.59085	0.628307	1	-4.02934	-4.31311	0.118562	0.532005	-1.99509	-4.31311	0.31301	0.95123	2.0077	-4.31311	0.69833	1	0.689074	-4.11223	1	1	2.39252	-4.11223	0.0600779	0.306586	1.67447	-4.11223	0.190808	1	ENSMUSG00000097569	0	0	0	0	0	0	0	0	0	ENSMUSG00000097569	0	0
ENSMUSG00000097624	2.10453	-4.5952	0.642394	1	0	-4.5952	1	1	-2.07853	-4.5952	0.642394	1	3.61682	-4.53487	0.325041	0.934101	0	-4.53487	1	1	-3.58616	-4.53487	0.228469	1	3.08076	-4.74667	0.327658	0.865415	0	-4.74667	1	1	-3.02737	-4.74667	0.327658	1	ENSMUSG00000097624	0	0	0	0	0	0	0	0	0	ENSMUSG00000097624	0	0
ENSMUSG00000097933	2.25995	-4.59085	0.628304	1	0	-4.59085	1	1	-2.23342	-4.59085	0.628304	1	0	-4.4092	1	1	2.93841	-4.4092	0.358392	1	2.91445	-4.4092	0.358392	1	-0.339808	-4.48393	1	1	-0.877584	-4.48393	0.7854	1	-0.521712	-4.48393	1	1	ENSMUSG00000097933	0	0	0	0	0	0	0	0	0	ENSMUSG00000097933	0	0
ENSMUSG00000097082	2.25913	-4.50539	0.606288	1	2.39431	-4.50539	0.606288	1	0.259929	-4.50539	1	1	0	-4.68415	1	1	0	-4.68415	1	1	0	-4.68415	1	1	0	-4.75086	1	1	2.338	-4.75086	0.630521	1	2.18177	-4.75086	0.793931	1	ENSMUSG00000097082	0	0	0	0	0	0	0	0	0	ENSMUSG00000097082	0	0
ENSMUSG00000097040	2.1691	-4.59337	0.636667	1	0	-4.59337	1	1	-2.14287	-4.59337	0.636667	1	2.67785	-4.60782	0.486468	1	0	-4.60782	1	1	-2.64994	-4.60782	0.373987	1	0	-4.8252	1	1	0	-4.8252	1	1	5.13e-15	-4.8252	1	1	ENSMUSG00000097040	0	0	0	0	0	0	0	0	0	ENSMUSG00000097040	0	0
ENSMUSG00000097735	2.99075	-4.51648	0.327746	1	0	-4.51648	1	1	-2.96126	-4.51648	0.327746	1	-2.46562	-4.61123	0.654027	1	-2.46079	-4.61123	0.535077	1	0	-4.61123	1	1	0	-4.75693	1	1	0	-4.75693	1	1	5.13e-15	-4.75693	1	1	ENSMUSG00000097735	0	0	0	0	0	0	0	0	0	ENSMUSG00000097735	0	0
ENSMUSG00000097241	2.50595	-4.49533	0.627256	1	2.5848	-4.49533	0.627256	1	0.206111	-4.49533	1	1	0	-4.68415	1	1	0	-4.68415	1	1	0	-4.68415	1	1	0	-4.8252	1	1	0	-4.8252	1	1	5.13e-15	-4.8252	1	1	ENSMUSG00000097241	0	0	0	0	0	0	0	0	0	ENSMUSG00000097241	0	0
ENSMUSG00000075023	2.25995	-4.59085	0.628229	1	0	-4.59085	1	1	-2.23342	-4.59085	0.628229	1	-1.14504	-4.30496	0.621061	1	-0.501755	-4.30496	0.810126	1	0.640731	-4.30496	0.949956	1	1.31867	-2.66381	0.0154107	0.103896	1.22393	-2.66381	0.0180473	0.128273	-0.0962842	-2.66381	0.879807	1	ENSMUSG00000075023	0	0	0	0	0	0	0	0	0	ENSMUSG00000075023	0	0
ENSMUSG00000027719	2.16913	-4.59337	0.636589	1	0	-4.59337	1	1	-2.14289	-4.59337	0.636589	1	-2.13759	-4.61858	0.648923	1	-2.13295	-4.61858	0.530278	1	0	-4.61858	1	1	0	-4.8252	1	1	0	-4.8252	1	1	5.13e-15	-4.8252	1	1	ENSMUSG00000027719	0	0	0	0	0	0	0	0	0	ENSMUSG00000027719	0	0
ENSMUSG00000024266	3.62924	-4.43303	0.215486	0.980183	0	-4.43303	1	1	-3.59835	-4.43303	0.263851	1	0	-4.56124	1	1	0	-4.56124	1	1	0	-4.56124	1	1	0	-4.68108	1	1	2.17837	-4.68108	0.616877	1	2.02507	-4.68108	1	1	ENSMUSG00000024266	0	0	0	0	0	0	0	0	0	ENSMUSG00000024266	0	0
ENSMUSG00000088294	2.25995	-4.59085	0.62819	1	0	-4.59085	1	1	-2.23342	-4.59085	0.62819	1	0	-4.68415	1	1	0	-4.68415	1	1	0	-4.68415	1	1	-2.32692	-4.74922	0.800964	1	-2.43577	-4.74922	0.637293	1	5.13e-15	-4.74922	1	1	ENSMUSG00000088294	0	0	0	0	0	0	0	0	0	ENSMUSG00000088294	0	0
ENSMUSG00000057116	2.10454	-4.5952	0.642378	1	0	-4.5952	1	1	-2.07854	-4.5952	0.642378	1	0.866444	-4.42248	1	1	-0.135081	-4.42248	1	1	-0.995472	-4.42248	0.849726	1	0.173466	-4.35887	1	1	0.312642	-4.35887	1	1	0.133507	-4.35887	1	1	ENSMUSG00000057116	0	0	0	0	0	0	0	0	0	ENSMUSG00000057116	0	0
ENSMUSG00000040706	2.10457	-4.5952	0.64232	1	0	-4.5952	1	1	-2.07857	-4.5952	0.64232	1	0	-4.61396	1	1	2.09008	-4.61396	0.758726	1	2.06897	-4.61396	0.758726	1	0	-4.67897	1	1	0	-4.67897	1	1	5.13e-15	-4.67897	1	1	ENSMUSG00000040706	0	0	0	0	0	0	0	0	0	ENSMUSG00000040706	0	0
ENSMUSG00000030344	3.66156	-4.20366	0.0848416	0.669716	3.90904	-4.20366	0.0584925	0.32924	0.390837	-4.20366	0.867424	1	0	-4.14372	1	1	3.85322	-4.14372	0.0592959	0.356531	3.82756	-4.14372	0.0592959	1	-2.30136	-4.44765	0.803267	1	-2.40991	-4.44765	0.639516	1	5.13e-15	-4.44765	1	1	ENSMUSG00000030344	0	0	0	0	0	0	0	0	0	ENSMUSG00000030344	0	0
ENSMUSG00000054757	3.39278	-4.3404	0.200705	0.955752	3.24787	-4.3404	0.272284	0.851231	-0.00644018	-4.3404	1	1	3.10375	-4.2917	0.245309	0.804762	0	-4.2917	1	1	-3.07403	-4.2917	0.166936	1	0.730821	-4.37929	0.81797	1	0.216187	-4.37929	1	1	-0.513474	-4.37929	1	1	ENSMUSG00000054757	0	0	0	0	0	0	0	0	0	ENSMUSG00000054757	0	0
ENSMUSG00000055471	2.9834	-4.51468	0.447979	1	0	-4.51468	1	1	-2.95398	-4.51468	0.447979	1	0.211577	-4.03451	1	1	0.267985	-4.03451	1	1	0.0562188	-4.03451	1	1	1.66964	-4.32072	0.445474	1	0.86046	-4.32072	0.780376	1	-0.819386	-4.32072	0.777142	1	ENSMUSG00000055471	0	0	0	0	0	0	0	0	0	ENSMUSG00000055471	0	0
ENSMUSG00000045174	7.06183	-2.17801	0.00444625	0.122892	7.10678	-2.17801	0.00421719	0.0455708	0.198077	-2.17801	0.91802	1	3.7363	-2.16236	0.0994501	0.476307	-2.1524	-2.16236	0.264266	0.87158	-5.88449	-2.16236	0.00722715	0.608943	0	-4.28272	1	1	0	-4.28272	1	1	5.13e-15	-4.28272	1	1	ENSMUSG00000045174	0	0	0	0	0	0	0	0	0	ENSMUSG00000045174	0	0
ENSMUSG00000060615	2.90922	-4.43717	0.42982	1	2.39591	-4.43717	0.61988	1	-0.385782	-4.43717	1	1	-3.1494	-4.48882	0.239062	0.795204	-1.15035	-4.48882	0.614714	1	1.97287	-4.48882	0.681535	1	0.761665	-4.48724	0.800307	1	-2.40362	-4.48724	0.586139	1	-3.00395	-4.48724	0.282779	1	ENSMUSG00000060615	0	0	0	0	0	0	0	0	0	ENSMUSG00000060615	0	0
ENSMUSG00000078487	3.17471	-4.50622	0.218395	0.983288	0	-4.50622	1	1	-3.14497	-4.50622	0.218395	1	-5.68269	-3.85184	0.0202229	0.160721	-5.67687	-3.85184	0.00769373	0.0829271	0	-3.85184	1	1	0	-4.69214	1	1	0	-4.69214	1	1	5.13e-15	-4.69214	1	1	ENSMUSG00000078487	0	0	0	0	0	0	0	0	0	ENSMUSG00000078487	0	0
ENSMUSG00000026542	4.17245	-4.30303	0.148263	0.851658	0	-4.30303	1	1	-4.14068	-4.30303	0.148263	0.901997	2.67781	-4.60782	0.486402	1	0	-4.60782	1	1	-2.6499	-4.60782	0.373929	1	-2.05895	-4.55706	0.765555	1	0.0258028	-4.55706	1	1	2.03658	-4.55706	1	1	ENSMUSG00000026542	0	0	0	0	0	0	0	0	0	ENSMUSG00000026542	0	0
ENSMUSG00000032079	8.87228	-1.30262	0.00103883	0.048523	6.78041	-1.30262	0.0096484	0.08672	-1.93877	-1.30262	0.288856	1	3.06337	-3.6943	0.252574	0.817957	-3.4205	-3.6943	0.240224	0.831888	-6.45609	-3.6943	0.0222312	1	-2.31964	-4.67774	0.786158	1	-0.0306162	-4.67774	1	1	2.2404	-4.67774	0.786158	1	ENSMUSG00000032079	0	0	0	0	0	0	0	0	0	ENSMUSG00000032079	0	0
ENSMUSG00000061802	3.13835	-4.28929	0.203606	0.960017	3.60909	-4.28929	0.13327	0.563189	0.611829	-4.28929	0.83339	1	-6.32533	-1.99617	0.0231274	0.177471	-5.73978	-1.99617	0.0184703	0.157324	0.58228	-1.99617	0.92413	1	-2.0839	-3.27011	0.729235	1	-2.18991	-3.27011	0.56939	1	5.13e-15	-3.27011	1	1	ENSMUSG00000061802	0	0	0	0	0	0	0	0	0	ENSMUSG00000061802	0	0
ENSMUSG00000073380	3.17596	-4.43147	0.220587	0.984977	2.22598	-4.43147	0.560755	1	-0.823334	-4.43147	0.772561	1	-2.13763	-4.61858	0.648856	1	-2.13299	-4.61858	0.530215	1	0	-4.61858	1	1	0	-4.8252	1	1	0	-4.8252	1	1	5.13e-15	-4.8252	1	1	ENSMUSG00000073380	0	0	0	0	0	0	0	0	0	ENSMUSG00000073380	0	0
ENSMUSG00000031204	2.10458	-4.5952	0.642285	1	0	-4.5952	1	1	-2.07858	-4.5952	0.642285	1	-2.13763	-4.61858	0.648841	1	-2.133	-4.61858	0.530201	1	0	-4.61858	1	1	-2.03791	-4.75304	1	1	-2.14288	-4.75304	0.642255	1	5.13e-15	-4.75304	1	1	ENSMUSG00000031204	0	0	0	0	0	0	0	0	0	ENSMUSG00000031204	0	0
ENSMUSG00000028008	2.18142	-4.51414	0.59812	1	2.1835	-4.51414	0.59812	1	0.124629	-4.51414	1	1	0	-4.68415	1	1	0	-4.68415	1	1	0	-4.68415	1	1	1.59408	-4.61203	0.422711	1	-2.17097	-4.61203	0.593723	1	-3.60314	-4.61203	0.2001	1	ENSMUSG00000028008	0	0	0	0	0	0	0	0	0	ENSMUSG00000028008	0	0
ENSMUSG00000073294	3.47102	-4.36678	0.161538	0.880037	2.38748	-4.36678	0.568252	1	-0.954798	-4.36678	0.615636	1	0	-4.61396	1	1	2.09008	-4.61396	0.7587	1	2.06897	-4.61396	0.7587	1	0	-4.8252	1	1	0	-4.8252	1	1	5.13e-15	-4.8252	1	1	ENSMUSG00000073294	0	0	0	0	0	0	0	0	0	ENSMUSG00000073294	0	0
ENSMUSG00000037727	1.52968	-4.63324	1	1	0	-4.63324	1	1	-1.50783	-4.63324	1	1	0	-4.62117	1	1	0	-4.62117	1	1	0	-4.62117	1	1	0	-4.8252	1	1	0	-4.8252	1	1	5.13e-15	-4.8252	1	1	ENSMUSG00000037727	0	0	0	0	0	0	0	0	0	ENSMUSG00000037727	0	0
ENSMUSG00000015665	3.05808	-4.5122	0.208536	0.969897	0	-4.5122	1	1	-3.02849	-4.5122	0.208536	1	-0.393053	-4.19057	0.884871	1	-4.17464	-4.19057	0.0329709	0.236852	-3.75613	-4.19057	0.0663894	1	3.04212	-4.5475	0.260681	0.755765	2.22476	-4.5475	0.571018	1	-0.91886	-4.5475	0.545754	1	ENSMUSG00000015665	0	0	0	0	0	0	0	0	0	ENSMUSG00000015665	0	0
ENSMUSG00000078537	1.52822	-4.58661	1	1	1.72017	-4.58661	1	1	0.296978	-4.58661	1	1	0	-4.60566	1	1	0	-4.60566	1	1	0	-4.60566	1	1	0	-4.8252	1	1	0	-4.8252	1	1	5.13e-15	-4.8252	1	1	ENSMUSG00000078537	0	0	0	0	0	0	0	0	0	ENSMUSG00000078537	0	0
ENSMUSG00000086715	3.06007	-4.35641	0.196567	0.948282	3.21947	-4.35641	0.196567	0.713608	0.296971	-4.35641	1	1	2.12721	-4.42712	0.648858	1	3.42193	-4.42712	0.30939	0.94619	1.29589	-4.42712	0.562396	1	-3.46754	-4.39288	0.326598	0.865188	-3.5917	-4.39288	0.203237	0.6758	5.13e-15	-4.39288	1	1	ENSMUSG00000086715	0	0	0	0	0	0	0	0	0	ENSMUSG00000086715	0	0
ENSMUSG00000037307	2.25995	-4.59085	0.628211	1	0	-4.59085	1	1	-2.23342	-4.59085	0.628211	1	-2.13766	-4.61858	0.648785	1	-2.13303	-4.61858	0.530149	1	0	-4.61858	1	1	0	-4.8252	1	1	0	-4.8252	1	1	5.13e-15	-4.8252	1	1	ENSMUSG00000037307	0	0	0	0	0	0	0	0	0	ENSMUSG00000037307	0	0
ENSMUSG00000021381	3.02954	-4.43914	0.331885	1	2.23462	-4.43914	0.55459	1	-0.668361	-4.43914	1	1	0.518064	-4.54553	1	1	-2.13799	-4.54553	0.52164	1	-2.63289	-4.54553	0.350093	1	0	-4.75335	1	1	0	-4.75335	1	1	5.13e-15	-4.75335	1	1	ENSMUSG00000021381	0	0	0	0	0	0	0	0	0	ENSMUSG00000021381	0	0
ENSMUSG00000017914	2.90924	-4.43717	0.429779	1	2.3959	-4.43717	0.619853	1	-0.385799	-4.43717	1	1	-2.15698	-4.54676	0.616216	1	-2.15233	-4.54676	0.499794	1	0	-4.54676	1	1	0	-4.69214	1	1	0	-4.69214	1	1	5.13e-15	-4.69214	1	1	ENSMUSG00000017914	0	0	0	0	0	0	0	0	0	ENSMUSG00000017914	0	0
ENSMUSG00000027485	5.89713	-3.43417	0.0152607	0.265988	4.35009	-3.43417	0.0977479	0.461671	-1.39888	-3.43417	0.414633	1	6.48649	-3.76491	0.0290137	0.2078	0	-3.76491	1	1	-6.45332	-3.76491	0.011945	0.821893	-2.04982	-4.68267	0.78181	1	-2.15511	-4.68267	0.618909	1	5.13e-15	-4.68267	1	1	ENSMUSG00000027485	0	0	0	0	0	0	0	0	0	ENSMUSG00000027485	0	0
ENSMUSG00000067996	2.10461	-4.5952	0.642221	1	0	-4.5952	1	1	-2.07861	-4.5952	0.642221	1	-2.54781	-4.60975	0.658725	1	-2.54293	-4.60975	0.539503	1	0	-4.60975	1	1	0	-4.8252	1	1	0	-4.8252	1	1	5.13e-15	-4.8252	1	1	ENSMUSG00000067996	0	0	0	0	0	0	0	0	0	ENSMUSG00000067996	0	0
ENSMUSG00000054360	2.16914	-4.59337	0.636522	1	0	-4.59337	1	1	-2.14291	-4.59337	0.636522	1	-2.13772	-4.61858	0.648689	1	-2.13308	-4.61858	0.530058	1	0	-4.61858	1	1	0	-4.74931	1	1	0	-4.74931	1	1	5.13e-15	-4.74931	1	1	ENSMUSG00000054360	0	0	0	0	0	0	0	0	0	ENSMUSG00000054360	0	0
ENSMUSG00000073420	5.40136	-3.39982	0.0108492	0.217513	5.39139	-3.39982	0.0108492	0.0945364	0.140752	-3.39982	1	1	3.80854	-3.928	0.130103	0.563628	2.34084	-3.928	0.387933	1	-1.46485	-3.928	0.446322	1	4.39323	-4.51116	0.0914961	0.38027	0	-4.51116	1	1	-4.3351	-4.51116	0.0914961	1	ENSMUSG00000073420	0	0	0	0	0	0	0	0	0	ENSMUSG00000073420	0	0
ENSMUSG00000092618	4.38472	-3.33589	0.0339589	0.422723	6.12608	-3.33589	0.00116418	0.0161088	1.89236	-3.33589	0.130158	0.850806	2.4989	-4.26696	0.415594	1	1.59806	-4.26696	0.687385	1	-0.898052	-4.26696	0.710574	1	2.78204	-4.60921	0.497755	1	0	-4.60921	1	1	-2.72976	-4.60921	0.497755	1	ENSMUSG00000092618	0	0	0	0	0	0	0	0	0	ENSMUSG00000092618	0	0
ENSMUSG00000052951	5.12824	-3.8453	0.0349912	0.429483	3.79133	-3.8453	0.166482	0.645672	-1.19208	-3.8453	0.535111	1	1.26798	-4.44177	0.707392	1	-2.14359	-4.44177	0.512661	1	-3.38569	-4.44177	0.181254	1	-3.16963	-3.25729	0.0605312	0.282999	-1.88317	-3.25729	0.130167	0.511327	1.28629	-3.25729	0.60201	1	ENSMUSG00000052951	0	0	0	0	0	0	0	0	0	ENSMUSG00000052951	0	0
ENSMUSG00000050334	3.51493	-4.22745	0.144554	0.84383	3.68832	-4.22745	0.100764	0.470405	0.315827	-4.22745	1	1	-2.16726	-3.89021	0.314486	0.918955	-2.00313	-3.89021	0.197196	0.745981	0.16229	-3.89021	1	1	-0.250842	-3.564	1	1	1.73132	-3.564	0.361769	0.944249	1.96462	-3.564	0.401305	1	ENSMUSG00000050334	0	0	0	0	0	0	0	0	0	ENSMUSG00000050334	0	0
ENSMUSG00000036907	2.15943	-4.42895	0.557341	1	3.24311	-4.42895	0.215023	0.748134	1.21818	-4.42895	0.498293	1	1.68593	-4.32056	0.456451	1	0.0327304	-4.32056	1	1	-1.64795	-4.32056	0.39442	1	-3.20431	-4.54504	0.509895	1	-0.152535	-4.54504	1	1	2.99911	-4.54504	0.623577	1	ENSMUSG00000036907	0	0	0	0	0	0	0	0	0	ENSMUSG00000036907	0	0
ENSMUSG00000079112	2.10463	-4.5952	0.642182	1	0	-4.5952	1	1	-2.07863	-4.5952	0.642182	1	0	-4.68415	1	1	0	-4.68415	1	1	0	-4.68415	1	1	3.08075	-4.74667	0.327642	0.865415	0	-4.74667	1	1	-3.02736	-4.74667	0.327642	1	ENSMUSG00000079112	0	0	0	0	0	0	0	0	0	ENSMUSG00000079112	0	0
ENSMUSG00000046262	5.51132	-3.69699	0.00244546	0.0843944	3.86135	-3.69699	0.0662462	0.357184	-1.50435	-3.69699	0.228303	1	2.13558	-3.80283	0.10189	0.48332	1.18528	-3.80283	0.388966	1	-0.948896	-3.80283	0.36911	1	1.24887	-4.06825	0.420886	0.999264	1.5386	-4.06825	0.219637	0.706805	0.278767	-4.06825	0.824411	1	ENSMUSG00000046262	0	0	0	0	0	0	0	0	0	ENSMUSG00000046262	0	0
ENSMUSG00000040373	2.99076	-4.51648	0.327732	1	0	-4.51648	1	1	-2.96127	-4.51648	0.327732	1	1.89291	-3.26559	0.204156	0.732135	-0.0625821	-3.26559	0.999474	1	-1.95441	-3.26559	0.126917	1	-2.13888	-4.50063	0.725627	1	-0.0144678	-4.50063	1	1	2.0762	-4.50063	1	1	ENSMUSG00000040373	0	0	0	0	0	0	0	0	0	ENSMUSG00000040373	0	0
ENSMUSG00000079258	2.51074	-4.58479	0.631905	1	0	-4.58479	1	1	-2.48347	-4.58479	0.631905	1	-2.20957	-4.55754	0.596922	1	-2.20488	-4.55754	0.482024	1	0	-4.55754	1	1	0	-4.8252	1	1	0	-4.8252	1	1	5.13e-15	-4.8252	1	1	ENSMUSG00000079258	0	0	0	0	0	0	0	0	0	ENSMUSG00000079258	0	0
ENSMUSG00000060371	2.24974	-4.35402	0.533596	1	3.70404	-4.35402	0.068442	0.364234	1.59254	-4.35402	0.402624	1	3.23092	-4.36855	0.241747	0.799382	1.99228	-4.36855	0.683011	1	-1.22961	-4.36855	0.616829	1	0	-4.8252	1	1	0	-4.8252	1	1	5.13e-15	-4.8252	1	1	ENSMUSG00000060371	0	0	0	0	0	0	0	0	0	ENSMUSG00000060371	0	0
ENSMUSG00000056158	2.90358	-4.51827	0.446826	1	0	-4.51827	1	1	-2.87434	-4.51827	0.446826	1	-2.13774	-4.61858	0.648638	1	-2.1331	-4.61858	0.530011	1	0	-4.61858	1	1	-2.12142	-4.6127	0.7791	1	0.113161	-4.6127	1	1	2.18453	-4.6127	0.7791	1	ENSMUSG00000056158	0	0	0	0	0	0	0	0	0	ENSMUSG00000056158	0	0
ENSMUSG00000021647	3.10155	-4.12667	0.295844	1	4.72813	-4.12667	0.0641073	0.349887	1.77234	-4.12667	0.384645	1	2.42593	-3.09275	0.190583	0.705065	2.76243	-3.09275	0.127443	0.58071	0.336885	-3.09275	0.88464	1	0	-4.55838	1	1	2.33865	-4.55838	0.627193	1	2.1824	-4.55838	0.790465	1	ENSMUSG00000021647	0	0	0	0	0	0	0	0	0	ENSMUSG00000021647	0	0
ENSMUSG00000078442	2.10467	-4.5952	0.642096	1	0	-4.5952	1	1	-2.07867	-4.5952	0.642096	1	-0.0709521	-4.24145	1	1	-3.60642	-4.24145	0.123086	0.568817	-3.51051	-4.24145	0.123086	1	0	-4.55683	1	1	2.23191	-4.55683	0.565317	1	2.07711	-4.55683	1	1	ENSMUSG00000078442	0	0	0	0	0	0	0	0	0	ENSMUSG00000078442	0	0
ENSMUSG00000070306	3.88874	-4.16819	0.0518501	0.524927	3.70029	-4.16819	0.0771057	0.394736	-0.0452822	-4.16819	1	1	-5.29088	-0.904298	0.0222944	0.172707	-5.06262	-0.904298	0.0128213	0.120712	0.227673	-0.904298	1	1	0	-2.34356	1	1	0	-2.34356	1	1	5.13e-15	-2.34356	1	1	ENSMUSG00000070306	0	0	0	0	0	0	0	0	0	ENSMUSG00000070306	0	0
ENSMUSG00000017049	2.98919	-4.43982	0.419754	1	2.16993	-4.43982	0.613169	1	-0.693818	-4.43982	1	1	2.67778	-4.60782	0.486345	1	0	-4.60782	1	1	-2.64987	-4.60782	0.373878	1	0	-4.74666	1	1	2.75762	-4.74666	0.472364	1	2.59424	-4.74666	0.634964	1	ENSMUSG00000017049	0	0	0	0	0	0	0	0	0	ENSMUSG00000017049	0	0
ENSMUSG00000070777	5.85974	-3.64951	0.00192725	0.0722067	2.22596	-3.64951	0.560766	1	-3.50382	-3.64951	0.0195621	0.312056	0.574382	-3.92082	0.81837	1	-4.50891	-3.92082	0.0508438	0.321529	-5.05643	-3.92082	0.0270162	1	0	-4.8252	1	1	0	-4.8252	1	1	5.13e-15	-4.8252	1	1	ENSMUSG00000070777	0	0	0	0	0	0	0	0	0	ENSMUSG00000070777	0	0
ENSMUSG00000062181	9.10159	-1.0151	0.000990863	0.0475577	7.43619	-1.0151	0.00560708	0.0570749	-1.51192	-1.0151	0.413258	1	7.72781	-3.01844	0.00510466	0.0569628	2.01175	-3.01844	0.734174	1	-5.70356	-3.01844	0.00708735	0.599806	0	-4.8252	1	1	0	-4.8252	1	1	5.13e-15	-4.8252	1	1	ENSMUSG00000062181	0	0	0	0	0	0	0	0	0	ENSMUSG00000062181	0	0
ENSMUSG00000060560	2.9834	-4.51468	0.447999	1	0	-4.51468	1	1	-2.95398	-4.51468	0.447999	1	0	-4.68415	1	1	0	-4.68415	1	1	0	-4.68415	1	1	0	-4.8252	1	1	0	-4.8252	1	1	5.13e-15	-4.8252	1	1	ENSMUSG00000060560	0	0	0	0	0	0	0	0	0	ENSMUSG00000060560	0	0
ENSMUSG00000058019	2.12435	-4.50993	0.604725	1	2.38412	-4.50993	0.604725	1	0.384019	-4.50993	1	1	-0.957667	-4.31378	0.669668	1	-0.553276	-4.31378	0.680899	1	0.40238	-4.31378	1	1	-2.08097	-4.58197	0.732981	1	0.592658	-4.58197	1	1	2.61236	-4.58197	0.732981	1	ENSMUSG00000058019	0	0	0	0	0	0	0	0	0	ENSMUSG00000058019	0	0
ENSMUSG00000062778	2.25995	-4.59085	0.628149	1	0	-4.59085	1	1	-2.23342	-4.59085	0.628149	1	-1.78663	-3.6028	0.405993	1	-2.02542	-3.6028	0.270079	0.88091	-0.238687	-3.6028	1	1	0	-4.45854	1	1	2.17548	-4.45854	0.620348	1	2.02228	-4.45854	1	1	ENSMUSG00000062778	0	0	0	0	0	0	0	0	0	ENSMUSG00000062778	0	0
ENSMUSG00000032303	2.16916	-4.59337	0.636476	1	0	-4.59337	1	1	-2.14292	-4.59337	0.636476	1	2.37375	-4.54096	0.624688	1	0	-4.54096	1	1	-2.34673	-4.54096	0.507646	1	0	-4.67882	1	1	0	-4.67882	1	1	5.13e-15	-4.67882	1	1	ENSMUSG00000032303	0	0	0	0	0	0	0	0	0	ENSMUSG00000032303	0	0
ENSMUSG00000028813	2.10469	-4.5952	0.642046	1	0	-4.5952	1	1	-2.07869	-4.5952	0.642046	1	1.79226	-3.73739	0.0958539	0.46514	1.85242	-3.73739	0.0802817	0.437155	0.0605652	-3.73739	1	1	-2.11913	-4.68013	0.787717	1	-2.22533	-4.68013	0.624559	1	5.13e-15	-4.68013	1	1	ENSMUSG00000028813	0	0	0	0	0	0	0	0	0	ENSMUSG00000028813	0	0
ENSMUSG00000047109	2.16917	-4.59337	0.636444	1	0	-4.59337	1	1	-2.14293	-4.59337	0.636444	1	3.61681	-4.53487	0.324988	0.934017	0	-4.53487	1	1	-3.58615	-4.53487	0.228425	1	-2.05792	-4.68478	0.767299	1	0.0253307	-4.68478	1	1	2.0351	-4.68478	1	1	ENSMUSG00000047109	0	0	0	0	0	0	0	0	0	ENSMUSG00000047109	0	0
ENSMUSG00000032473	6.56758	-1.92495	0.00132184	0.0573293	7.91107	-1.92495	0.000103904	0.00214036	1.49686	-1.92495	0.252853	1	2.50397	-2.80988	0.225072	0.772584	-5.24665	-2.80988	0.0308266	0.225514	-7.72301	-2.80988	0.00186728	0.251559	0	-4.55714	1	1	0	-4.55714	1	1	5.13e-15	-4.55714	1	1	ENSMUSG00000032473	0	0	0	0	0	0	0	0	0	ENSMUSG00000032473	0	0
ENSMUSG00000024225	3.47752	-3.90747	0.218609	0.983392	4.89463	-3.90747	0.0466434	0.281872	1.56456	-3.90747	0.425797	1	6.33427	-3.81032	0.023316	0.178362	2.27555	-3.81032	0.739452	1	-4.04719	-3.81032	0.0625871	1	0	-4.68262	1	1	3.12251	-4.68262	0.203389	0.676191	2.94888	-4.68262	0.466485	1	ENSMUSG00000024225	0	0	0	0	0	0	0	0	0	ENSMUSG00000024225	0	0
ENSMUSG00000044681	4.84659	-3.74076	0.0148924	0.26313	4.86239	-3.74076	0.0180814	0.13959	0.164936	-3.74076	1	1	1.3554	-3.3827	0.482479	1	-2.65066	-3.3827	0.225352	0.804516	-4.00025	-3.3827	0.0549142	1	-4.47907	-4.21181	0.014908	0.101333	-1.38539	-4.21181	0.210976	0.691141	3.04927	-4.21181	0.25225	1	ENSMUSG00000044681	0	0	0	0	0	0	0	0	0	ENSMUSG00000044681	0	0
ENSMUSG00000026147	2.99077	-4.51648	0.327714	1	0	-4.51648	1	1	-2.96128	-4.51648	0.327714	1	-0.29522	-4.08283	1	1	-2.34823	-4.08283	0.127864	0.582009	-2.04812	-4.08283	0.20339	1	0	-4.67804	1	1	0	-4.67804	1	1	5.13e-15	-4.67804	1	1	ENSMUSG00000026147	0	0	0	0	0	0	0	0	0	ENSMUSG00000026147	0	0
ENSMUSG00000049387	2.25995	-4.59085	0.628101	1	0	-4.59085	1	1	-2.23341	-4.59085	0.628101	1	2.37371	-4.61345	0.645372	1	0	-4.61345	1	1	-2.34668	-4.61345	0.526947	1	0	-4.75693	1	1	0	-4.75693	1	1	5.13e-15	-4.75693	1	1	ENSMUSG00000049387	0	0	0	0	0	0	0	0	0	ENSMUSG00000049387	0	0
ENSMUSG00000006546	4.40407	-4.08462	0.0892261	0.686063	3.79188	-4.08462	0.182112	0.683436	-0.468006	-4.08462	0.850079	1	2.94804	-3.73126	0.0522553	0.311213	1.97551	-3.73126	0.223343	0.800331	-0.97067	-3.73126	0.489365	1	-2.12268	-4.61516	0.774534	1	-0.0463754	-4.61516	1	1	2.02914	-4.61516	1	1	ENSMUSG00000006546	0	0	0	0	0	0	0	0	0	ENSMUSG00000006546	0	0
ENSMUSG00000044429	2.16918	-4.59337	0.63639	1	0	-4.59337	1	1	-2.14295	-4.59337	0.63639	1	0	-4.54921	1	1	2.87001	-4.54921	0.313017	0.95123	2.84614	-4.54921	0.313017	1	0	-4.61958	1	1	0	-4.61958	1	1	5.13e-15	-4.61958	1	1	ENSMUSG00000044429	0	0	0	0	0	0	0	0	0	ENSMUSG00000044429	0	0
ENSMUSG00000025945	4.05615	-4.12804	0.0374617	0.44606	3.8401	-4.12804	0.0538398	0.311014	-0.0721777	-4.12804	1	1	-2.61533	-4.34865	0.607913	1	-0.645715	-4.34865	1	1	1.94382	-4.34865	0.714351	1	-1.54283	-4.64857	1	1	-1.63224	-4.64857	1	1	5.13e-15	-4.64857	1	1	ENSMUSG00000025945	0	0	0	0	0	0	0	0	0	ENSMUSG00000025945	0	0
ENSMUSG00000061388	7.73995	-2.48134	0.000809739	0.0419715	2.1858	-2.48134	0.595738	1	-5.42438	-2.48134	0.00510389	0.137611	6.28156	-3.89269	0.0418679	0.267553	0	-3.89269	1	1	-6.24844	-3.89269	0.0181176	1	0	-4.8252	1	1	0	-4.8252	1	1	5.13e-15	-4.8252	1	1	ENSMUSG00000061388	0	0	0	0	0	0	0	0	0	ENSMUSG00000061388	0	0
ENSMUSG00000063157	4.76606	-4.12837	0.0230922	0.34106	0	-4.12837	1	1	-4.73365	-4.12837	0.0278328	0.383671	4.59321	-4.39801	0.15898	0.635735	0	-4.39801	1	1	-4.5611	-4.39801	0.0946703	1	0	-4.8252	1	1	0	-4.8252	1	1	5.13e-15	-4.8252	1	1	ENSMUSG00000063157	0	0	0	0	0	0	0	0	0	ENSMUSG00000063157	0	0
ENSMUSG00000097049	2.10472	-4.5952	0.641998	1	0	-4.5952	1	1	-2.07872	-4.5952	0.641998	1	-2.4656	-4.61123	0.653975	1	-2.46077	-4.61123	0.535028	1	0	-4.61123	1	1	0	-4.75693	1	1	0	-4.75693	1	1	5.13e-15	-4.75693	1	1	ENSMUSG00000097049	0	0	0	0	0	0	0	0	0	ENSMUSG00000097049	0	0
ENSMUSG00000097677	2.10475	-4.5952	0.641923	1	0	-4.5952	1	1	-2.07875	-4.5952	0.641923	1	0	-4.61228	1	1	0	-4.61228	1	1	0	-4.61228	1	1	-3.27937	-4.51933	0.308829	0.838323	-1.13928	-4.51933	0.568743	1	2.1071	-4.51933	1	1	ENSMUSG00000097677	0	0	0	0	0	0	0	0	0	ENSMUSG00000097677	0	0
ENSMUSG00000056728	2.9036	-4.51827	0.44677	1	0	-4.51827	1	1	-2.87436	-4.51827	0.44677	1	-2.13774	-4.61858	0.648646	1	-2.1331	-4.61858	0.530018	1	0	-4.61858	1	1	0	-4.75693	1	1	0	-4.75693	1	1	5.13e-15	-4.75693	1	1	ENSMUSG00000056728	0	0	0	0	0	0	0	0	0	ENSMUSG00000056728	0	0
ENSMUSG00000046213	2.19939	-4.43311	0.555771	1	3.13591	-4.43311	0.212471	0.742999	1.07055	-4.43311	0.767139	1	0.105784	-4.2951	1	1	1.38403	-4.2951	0.47674	1	1.27519	-4.2951	0.655258	1	-0.0949832	-4.54588	1	1	-0.394208	-4.54588	1	1	-0.287509	-4.54588	1	1	ENSMUSG00000046213	0	0	0	0	0	0	0	0	0	ENSMUSG00000046213	0	0
ENSMUSG00000093610	2.25995	-4.59085	0.628056	1	0	-4.59085	1	1	-2.23341	-4.59085	0.628056	1	0	-4.68415	1	1	0	-4.68415	1	1	0	-4.68415	1	1	0	-4.8252	1	1	0	-4.8252	1	1	5.13e-15	-4.8252	1	1	ENSMUSG00000093610	0	0	0	0	0	0	0	0	0	ENSMUSG00000093610	0	0
ENSMUSG00000096852	3.3162	-4.05246	0.20681	0.967469	4.58748	-4.05246	0.0205947	0.154019	1.41747	-4.05246	0.299797	1	-2.96085	-3.85876	0.0868507	0.43554	-2.86416	-3.85876	0.0695752	0.398482	0.0951577	-3.85876	1	1	0	-4.62292	1	1	0	-4.62292	1	1	5.13e-15	-4.62292	1	1	ENSMUSG00000096852	0	0	0	0	0	0	0	0	0	ENSMUSG00000096852	0	0
ENSMUSG00000022445	3.65292	-4.3605	0.0703418	0.613214	2.26639	-4.3605	0.535098	1	-1.2583	-4.3605	0.406973	1	-1.0108	-4.35619	0.687323	1	-0.47048	-4.35619	0.834091	1	0.538056	-4.35619	0.970034	1	2.81127	-4.32198	0.447157	1	4.28818	-4.32198	0.0564595	0.294346	1.343	-4.32198	0.534807	1	ENSMUSG00000022445	0	0	0	0	0	0	0	0	0	ENSMUSG00000022445	0	0
ENSMUSG00000082932	2.90465	-4.36016	0.443458	1	3.25734	-4.36016	0.334917	0.951238	0.490317	-4.36016	0.867881	1	4.39853	-3.76805	0.0261298	0.19371	4.95378	-3.76805	0.00775716	0.0834931	0.560478	-3.76805	0.637315	1	3.02485	-4.48719	0.239665	0.717437	0	-4.48719	1	1	-2.97181	-4.48719	0.429738	1	ENSMUSG00000082932	0	0	0	0	0	0	0	0	0	ENSMUSG00000082932	0	0
ENSMUSG00000029630	2.10476	-4.5952	0.641908	1	0	-4.5952	1	1	-2.07876	-4.5952	0.641908	1	0	-4.68415	1	1	0	-4.68415	1	1	0	-4.68415	1	1	0	-4.78755	1	1	1.61015	-4.78755	1	1	1.48034	-4.78755	1	1	ENSMUSG00000029630	0	0	0	0	0	0	0	0	0	ENSMUSG00000029630	0	0
ENSMUSG00000028712	5.18104	-3.92248	0.0179783	0.294178	2.20151	-3.92248	0.580673	1	-2.85026	-3.92248	0.103725	0.766424	3.97269	-3.92671	0.149295	0.612239	-2.12814	-3.92671	0.539056	1	-6.0724	-3.92671	0.0233036	1	0	-4.8252	1	1	0	-4.8252	1	1	5.13e-15	-4.8252	1	1	ENSMUSG00000028712	0	0	0	0	0	0	0	0	0	ENSMUSG00000028712	0	0
ENSMUSG00000047995	2.25995	-4.59085	0.628022	1	0	-4.59085	1	1	-2.23341	-4.59085	0.628022	1	0	-4.68415	1	1	0	-4.68415	1	1	0	-4.68415	1	1	0	-4.68615	1	1	2.34296	-4.68615	0.605952	1	2.18663	-4.68615	0.768193	1	ENSMUSG00000047995	0	0	0	0	0	0	0	0	0	ENSMUSG00000047995	0	0
ENSMUSG00000090278	2.25994	-4.59085	0.627959	1	0	-4.59085	1	1	-2.23341	-4.59085	0.627959	1	3.38451	-4.41818	0.187972	0.699868	2.23149	-4.41818	0.692797	1	-1.14423	-4.41818	0.483576	1	0	-4.75335	1	1	0	-4.75335	1	1	5.13e-15	-4.75335	1	1	ENSMUSG00000090278	0	0	0	0	0	0	0	0	0	ENSMUSG00000090278	0	0
ENSMUSG00000090263	2.99079	-4.51648	0.327678	1	0	-4.51648	1	1	-2.9613	-4.51648	0.327678	1	2.66586	-4.54313	0.46723	1	2.00601	-4.54313	0.748652	1	-0.652876	-4.54313	0.855394	1	-3.01557	-4.61918	0.338664	0.882368	-3.13519	-4.61918	0.216206	0.701189	5.13e-15	-4.61918	1	1	ENSMUSG00000090263	0	0	0	0	0	0	0	0	0	ENSMUSG00000090263	0	0
ENSMUSG00000056359	3.05808	-4.5122	0.208501	0.969897	0	-4.5122	1	1	-3.02849	-4.5122	0.208501	1	5.53708	-3.60478	0.000484844	0.00902078	5.31382	-3.60478	0.000719872	0.0127428	-0.217331	-3.60478	0.860922	1	0	-4.8252	1	1	0	-4.8252	1	1	5.13e-15	-4.8252	1	1	ENSMUSG00000056359	0	0	0	0	0	0	0	0	0	ENSMUSG00000056359	0	0
ENSMUSG00000082859	2.25994	-4.59085	0.627898	1	0	-4.59085	1	1	-2.23341	-4.59085	0.627898	1	3.41472	-4.51924	0.16198	0.642894	0	-4.51924	1	1	-3.38427	-4.51924	0.101666	1	-1.54992	-4.71425	1	1	0.704219	-4.71425	1	1	2.18715	-4.71425	0.765475	1	ENSMUSG00000082859	0	0	0	0	0	0	0	0	0	ENSMUSG00000082859	0	0
ENSMUSG00000067773	2.16918	-4.59337	0.636399	1	0	-4.59337	1	1	-2.14295	-4.59337	0.636399	1	0	-4.68415	1	1	0	-4.68415	1	1	0	-4.68415	1	1	0	-4.8252	1	1	0	-4.8252	1	1	5.13e-15	-4.8252	1	1	ENSMUSG00000067773	0	0	0	0	0	0	0	0	0	ENSMUSG00000067773	0	0
ENSMUSG00000075573	3.1747	-4.50622	0.218378	0.983288	0	-4.50622	1	1	-3.14496	-4.50622	0.218378	1	0	-4.68415	1	1	0	-4.68415	1	1	0	-4.68415	1	1	0	-4.8252	1	1	0	-4.8252	1	1	5.13e-15	-4.8252	1	1	ENSMUSG00000075573	0	0	0	0	0	0	0	0	0	ENSMUSG00000075573	0	0
ENSMUSG00000023391	2.12356	-4.44104	0.606044	1	2.96083	-4.44104	0.409066	1	0.969807	-4.44104	0.748534	1	-2.46558	-4.61123	0.653942	1	-2.46076	-4.61123	0.534997	1	0	-4.61123	1	1	0	-4.67804	1	1	0	-4.67804	1	1	5.13e-15	-4.67804	1	1	ENSMUSG00000023391	0	0	0	0	0	0	0	0	0	ENSMUSG00000023391	0	0
ENSMUSG00000024837	2.25513	-4.42473	0.560739	1	3.2438	-4.42473	0.22056	0.757485	1.12338	-4.42473	0.772544	1	2.91211	-4.55762	0.465214	1	0	-4.55762	1	1	-2.88284	-4.55762	0.355089	1	0	-4.75248	1	1	0	-4.75248	1	1	5.13e-15	-4.75248	1	1	ENSMUSG00000024837	0	0	0	0	0	0	0	0	0	ENSMUSG00000024837	0	0
ENSMUSG00000042372	5.77132	-3.00433	0.0264415	0.36967	6.12512	-3.00433	0.0184846	0.142044	0.505755	-3.00433	0.79001	1	4.49061	-3.59816	0.113468	0.518143	0.121159	-3.59816	1	1	-4.36259	-3.59816	0.0822762	1	0	-4.67595	1	1	3.39127	-4.67595	0.158291	0.580543	3.21546	-4.67595	0.355921	1	ENSMUSG00000042372	0	0	0	0	0	0	0	0	0	ENSMUSG00000042372	0	0
ENSMUSG00000028610	2.1692	-4.59337	0.636344	1	0	-4.59337	1	1	-2.14296	-4.59337	0.636344	1	-2.18642	-4.61739	0.644767	1	-2.18175	-4.61739	0.526379	1	0	-4.61739	1	1	0	-4.75248	1	1	0	-4.75248	1	1	5.13e-15	-4.75248	1	1	ENSMUSG00000028610	0	0	0	0	0	0	0	0	0	ENSMUSG00000028610	0	0
ENSMUSG00000073027	2.25911	-4.50565	0.605949	1	2.38421	-4.50565	0.605949	1	0.249764	-4.50565	1	1	0	-4.60986	1	1	2.28148	-4.60986	0.768646	1	2.25981	-4.60986	0.768646	1	0	-4.61902	1	1	2.35233	-4.61902	0.562366	1	2.19589	-4.61902	0.72166	1	ENSMUSG00000073027	0	0	0	0	0	0	0	0	0	ENSMUSG00000073027	0	0
ENSMUSG00000011349	2.25994	-4.59085	0.627809	1	0	-4.59085	1	1	-2.23341	-4.59085	0.627809	1	0	-4.68415	1	1	0	-4.68415	1	1	0	-4.68415	1	1	0	-4.7498	1	1	0	-4.7498	1	1	5.13e-15	-4.7498	1	1	ENSMUSG00000011349	0	0	0	0	0	0	0	0	0	ENSMUSG00000011349	0	0
ENSMUSG00000090197	2.90361	-4.51827	0.446714	1	0	-4.51827	1	1	-2.87438	-4.51827	0.446714	1	3.84537	-4.47597	0.0494202	0.299837	0	-4.47597	1	1	-3.81426	-4.47597	0.0250548	1	-2.29199	-4.68129	0.779882	1	-0.222083	-4.68129	1	1	2.02492	-4.68129	1	1	ENSMUSG00000090197	0	0	0	0	0	0	0	0	0	ENSMUSG00000090197	0	0
ENSMUSG00000039358	2.25994	-4.59085	0.627766	1	0	-4.59085	1	1	-2.23341	-4.59085	0.627766	1	-2.53656	-4.54289	0.642377	1	-0.440747	-4.54289	1	1	2.06984	-4.54289	0.746363	1	0	-4.8252	1	1	0	-4.8252	1	1	5.13e-15	-4.8252	1	1	ENSMUSG00000039358	0	0	0	0	0	0	0	0	0	ENSMUSG00000039358	0	0
ENSMUSG00000087216	2.10478	-4.5952	0.641866	1	0	-4.5952	1	1	-2.07878	-4.5952	0.641866	1	-3.14971	-4.47681	0.258296	0.828239	-3.14445	-4.47681	0.177109	0.701768	0	-4.47681	1	1	0	-4.75086	1	1	2.33801	-4.75086	0.6305	1	2.18177	-4.75086	0.793909	1	ENSMUSG00000087216	0	0	0	0	0	0	0	0	0	ENSMUSG00000087216	0	0
ENSMUSG00000045291	4.56837	-4.07154	0.0492945	0.511551	2.98174	-4.07154	0.377963	1	-1.44771	-4.07154	0.342857	1	4.58494	-4.3464	0.126645	0.554867	0	-4.3464	1	1	-4.55284	-4.3464	0.072166	1	0	-4.8252	1	1	0	-4.8252	1	1	5.13e-15	-4.8252	1	1	ENSMUSG00000045291	0	0	0	0	0	0	0	0	0	ENSMUSG00000045291	0	0
ENSMUSG00000038925	3.38951	-4.47085	0.259945	1	0	-4.47085	1	1	-3.35912	-4.47085	0.259945	1	0	-4.68415	1	1	0	-4.68415	1	1	0	-4.68415	1	1	0	-4.75693	1	1	0	-4.75693	1	1	5.13e-15	-4.75693	1	1	ENSMUSG00000038925	0	0	0	0	0	0	0	0	0	ENSMUSG00000038925	0	0
ENSMUSG00000090109	2.25994	-4.59085	0.62772	1	0	-4.59085	1	1	-2.2334	-4.59085	0.62772	1	0	-4.68415	1	1	0	-4.68415	1	1	0	-4.68415	1	1	0	-4.8252	1	1	0	-4.8252	1	1	5.13e-15	-4.8252	1	1	ENSMUSG00000090109	0	0	0	0	0	0	0	0	0	ENSMUSG00000090109	0	0
ENSMUSG00000059606	2.16921	-4.59337	0.636302	1	0	-4.59337	1	1	-2.14297	-4.59337	0.636302	1	0	-4.68415	1	1	0	-4.68415	1	1	0	-4.68415	1	1	-2.30304	-4.74952	0.80795	1	-2.41163	-4.74952	0.644045	1	5.13e-15	-4.74952	1	1	ENSMUSG00000059606	0	0	0	0	0	0	0	0	0	ENSMUSG00000059606	0	0
ENSMUSG00000046697	7.8892	-1.66274	0.0043033	0.120667	7.52319	-1.66274	0.00611441	0.0609894	-0.21257	-1.66274	0.917254	1	7.03947	-1.79047	0.00601896	0.0647499	1.38018	-1.79047	0.740829	1	-5.65562	-1.79047	0.00577509	0.53361	4.20446	-4.05733	0.0776427	0.336992	5.01643	-4.05733	0.0166867	0.121068	0.679449	-4.05733	0.760029	1	ENSMUSG00000046697	0	0	0	0	0	0	0	0	0	ENSMUSG00000046697	0	0
ENSMUSG00000086686	2.12428	-4.50967	0.604846	1	2.39412	-4.50967	0.604846	1	0.39418	-4.50967	1	1	3.38628	-4.36876	0.184556	0.693024	0	-4.36876	1	1	-3.35612	-4.36876	0.118136	1	0	-4.75123	1	1	0	-4.75123	1	1	5.13e-15	-4.75123	1	1	ENSMUSG00000086686	0	0	0	0	0	0	0	0	0	ENSMUSG00000086686	0	0
ENSMUSG00000085298	2.10481	-4.5952	0.641797	1	0	-4.5952	1	1	-2.07881	-4.5952	0.641797	1	-0.289912	-4.42666	1	1	-0.479704	-4.42666	1	1	-0.188996	-4.42666	1	1	2.90932	-4.28985	0.43924	1	3.10745	-4.28985	0.228214	0.722912	0.0775027	-4.28985	1	1	ENSMUSG00000085298	0	0	0	0	0	0	0	0	0	ENSMUSG00000085298	0	0
ENSMUSG00000096753	2.51067	-4.58479	0.631836	1	0	-4.58479	1	1	-2.4834	-4.58479	0.631836	1	-1.55422	-4.04749	0.366966	0.993597	-0.970799	-4.04749	0.581298	1	0.582027	-4.04749	0.87834	1	0	-4.75693	1	1	0	-4.75693	1	1	5.13e-15	-4.75693	1	1	ENSMUSG00000096753	0	0	0	0	0	0	0	0	0	ENSMUSG00000096753	0	0
ENSMUSG00000073007	3.16516	-4.35056	0.203134	0.959193	3.22088	-4.35056	0.203134	0.726773	0.193415	-4.35056	1	1	0	-4.25327	1	1	3.47553	-4.25327	0.179517	0.707499	3.45044	-4.25327	0.179517	1	3.80672	-4.48612	0.124868	0.468934	2.34844	-4.48612	0.580304	1	-1.5581	-4.48612	0.605259	1	ENSMUSG00000073007	0	0	0	0	0	0	0	0	0	ENSMUSG00000073007	0	0
ENSMUSG00000082658	3.02955	-4.43914	0.331854	1	2.23465	-4.43914	0.55457	1	-0.668341	-4.43914	1	1	0.756766	-4.19664	0.6875	1	-0.0618619	-4.19664	1	1	-0.816795	-4.19664	0.663906	1	-3.4389	-4.43546	0.237847	0.713474	-1.20882	-4.43546	0.588027	1	2.19777	-4.43546	0.712041	1	ENSMUSG00000082658	0	0	0	0	0	0	0	0	0	ENSMUSG00000082658	0	0
ENSMUSG00000049314	2.90364	-4.51827	0.446625	1	0	-4.51827	1	1	-2.8744	-4.51827	0.446625	1	0	-4.68415	1	1	0	-4.68415	1	1	0	-4.68415	1	1	0	-4.8252	1	1	0	-4.8252	1	1	5.13e-15	-4.8252	1	1	ENSMUSG00000049314	0	0	0	0	0	0	0	0	0	ENSMUSG00000049314	0	0
ENSMUSG00000054087	2.57108	-4.55617	0.615233	1	0	-4.55617	1	1	-2.54297	-4.55617	0.615233	1	3.2311	-4.57094	0.416966	1	0	-4.57094	1	1	-3.20134	-4.57094	0.308896	1	0	-4.8252	1	1	0	-4.8252	1	1	5.13e-15	-4.8252	1	1	ENSMUSG00000054087	0	0	0	0	0	0	0	0	0	ENSMUSG00000054087	0	0
ENSMUSG00000074059	2.10484	-4.5952	0.641734	1	0	-4.5952	1	1	-2.07884	-4.5952	0.641734	1	2.67775	-4.60782	0.486298	1	0	-4.60782	1	1	-2.64984	-4.60782	0.373836	1	0	-4.8252	1	1	0	-4.8252	1	1	5.13e-15	-4.8252	1	1	ENSMUSG00000074059	0	0	0	0	0	0	0	0	0	ENSMUSG00000074059	0	0
ENSMUSG00000059547	2.10488	-4.5952	0.641647	1	0	-4.5952	1	1	-2.07888	-4.5952	0.641647	1	0	-4.60986	1	1	2.28145	-4.60986	0.768597	1	2.25979	-4.60986	0.768597	1	0	-4.8252	1	1	0	-4.8252	1	1	5.13e-15	-4.8252	1	1	ENSMUSG00000059547	0	0	0	0	0	0	0	0	0	ENSMUSG00000059547	0	0
ENSMUSG00000079284	2.57112	-4.55617	0.61518	1	0	-4.55617	1	1	-2.543	-4.55617	0.61518	1	3.23107	-4.57094	0.416886	1	0	-4.57094	1	1	-3.20131	-4.57094	0.308826	1	0	-4.8252	1	1	0	-4.8252	1	1	5.13e-15	-4.8252	1	1	ENSMUSG00000079284	0	0	0	0	0	0	0	0	0	ENSMUSG00000079284	0	0
ENSMUSG00000055197	3.14599	-4.50802	0.219152	0.983647	0	-4.50802	1	1	-3.1163	-4.50802	0.219152	1	4.3667	-4.23821	0.0449135	0.280411	3.47422	-4.23821	0.167948	0.681536	-0.885738	-4.23821	0.513065	1	0	-4.75086	1	1	2.33801	-4.75086	0.630456	1	2.18178	-4.75086	0.793862	1	ENSMUSG00000055197	0	0	0	0	0	0	0	0	0	ENSMUSG00000055197	0	0
ENSMUSG00000025219	2.1049	-4.5952	0.641603	1	0	-4.5952	1	1	-2.0789	-4.5952	0.641603	1	0	-4.61614	1	1	2.00363	-4.61614	0.755075	1	1.98277	-4.61614	0.755075	1	0	-4.8252	1	1	0	-4.8252	1	1	5.13e-15	-4.8252	1	1	ENSMUSG00000025219	0	0	0	0	0	0	0	0	0	ENSMUSG00000025219	0	0
ENSMUSG00000022215	3.10165	-4.50972	0.338654	1	0	-4.50972	1	1	-3.07198	-4.50972	0.338654	1	3.36507	-4.35909	0.157526	0.632218	2.84187	-4.35909	0.300139	0.929653	-0.516926	-4.35909	0.806217	1	3.76483	-4.42709	0.109545	0.429937	3.22546	-4.42709	0.174483	0.616183	-0.657284	-4.42709	0.743145	1	ENSMUSG00000022215	0	0	0	0	0	0	0	0	0	ENSMUSG00000022215	0	0
ENSMUSG00000070990	3.83314	-4.3076	0.117925	0.775889	2.21495	-4.3076	0.569251	1	-1.49011	-4.3076	0.493942	1	0	-4.68415	1	1	0	-4.68415	1	1	0	-4.68415	1	1	2.8004	-4.61884	0.463524	1	0	-4.61884	1	1	-2.74799	-4.61884	0.463524	1	ENSMUSG00000070990	0	0	0	0	0	0	0	0	0	ENSMUSG00000070990	0	0
ENSMUSG00000044518	2.1049	-4.5952	0.641603	1	0	-4.5952	1	1	-2.0789	-4.5952	0.641603	1	0	-4.60905	1	1	0	-4.60905	1	1	0	-4.60905	1	1	0	-4.8252	1	1	0	-4.8252	1	1	5.13e-15	-4.8252	1	1	ENSMUSG00000044518	0	0	0	0	0	0	0	0	0	ENSMUSG00000044518	0	0
ENSMUSG00000020950	3.5016	-4.17229	0.148552	0.851658	3.94906	-4.17229	0.0757325	0.390168	0.591523	-4.17229	0.864053	1	0	-4.60685	1	1	0	-4.60685	1	1	0	-4.60685	1	1	-3.88978	-4.10928	0.297158	0.81908	-4.01685	-4.10928	0.177173	0.621952	5.13e-15	-4.10928	1	1	ENSMUSG00000020950	0	0	0	0	0	0	0	0	0	ENSMUSG00000020950	0	0
ENSMUSG00000047861	2.25389	-4.13215	0.552786	1	4.82316	-4.13215	0.0129939	0.108694	2.71212	-4.13215	0.0840106	0.690192	0	-4.25257	1	1	4.33419	-4.25257	0.0161706	0.143089	4.30794	-4.25257	0.0214509	1	0	-4.8252	1	1	0	-4.8252	1	1	5.13e-15	-4.8252	1	1	ENSMUSG00000047861	0	0	0	0	0	0	0	0	0	ENSMUSG00000047861	0	0
ENSMUSG00000079700	2.16922	-4.59337	0.636242	1	0	-4.59337	1	1	-2.14299	-4.59337	0.636242	1	0	-4.55311	1	1	2.79688	-4.55311	0.445733	1	2.77311	-4.55311	0.445733	1	0.481732	-4.54608	1	1	-0.0202037	-4.54608	1	1	-0.498404	-4.54608	1	1	ENSMUSG00000079700	0	0	0	0	0	0	0	0	0	ENSMUSG00000079700	0	0
ENSMUSG00000075249	2.12426	-4.50967	0.60487	1	2.39412	-4.50967	0.60487	1	0.394197	-4.50967	1	1	-3.95733	-4.43262	0.1019	0.48332	-3.95177	-4.43262	0.0576315	0.350044	0	-4.43262	1	1	0	-4.8252	1	1	0	-4.8252	1	1	5.13e-15	-4.8252	1	1	ENSMUSG00000075249	0	0	0	0	0	0	0	0	0	ENSMUSG00000075249	0	0
ENSMUSG00000034098	3.85964	-4.16661	0.0808925	0.657942	3.76168	-4.16661	0.0808925	0.407223	0.0453558	-4.16661	1	1	3.23076	-4.36597	0.235956	0.790163	3.37148	-4.36597	0.164121	0.673476	0.14568	-4.36597	1	1	0	-4.54412	1	1	0	-4.54412	1	1	5.13e-15	-4.54412	1	1	ENSMUSG00000034098	0	0	0	0	0	0	0	0	0	ENSMUSG00000034098	0	0
ENSMUSG00000004654	2.16924	-4.59337	0.636197	1	0	-4.59337	1	1	-2.143	-4.59337	0.636197	1	0	-4.68415	1	1	0	-4.68415	1	1	0	-4.68415	1	1	0	-4.8252	1	1	0	-4.8252	1	1	5.13e-15	-4.8252	1	1	ENSMUSG00000004654	0	0	0	0	0	0	0	0	0	ENSMUSG00000004654	0	0
ENSMUSG00000057913	2.51061	-4.58479	0.631776	1	0	-4.58479	1	1	-2.48334	-4.58479	0.631776	1	-5.58801	-3.82991	0.0457999	0.284042	-5.58219	-3.82991	0.0205877	0.170036	0	-3.82991	1	1	-2.04784	-4.56802	0.785586	1	-2.15308	-4.56802	0.622519	1	5.13e-15	-4.56802	1	1	ENSMUSG00000057913	0	0	0	0	0	0	0	0	0	ENSMUSG00000057913	0	0
ENSMUSG00000059244	2.10494	-4.5952	0.641503	1	0	-4.5952	1	1	-2.07894	-4.5952	0.641503	1	-2.44469	-4.42199	0.612891	1	-0.346992	-4.42199	1	1	2.07178	-4.42199	0.718943	1	0	-4.61572	1	1	2.1839	-4.61572	0.610475	1	2.03042	-4.61572	1	1	ENSMUSG00000059244	0	0	0	0	0	0	0	0	0	ENSMUSG00000059244	0	0
ENSMUSG00000068924	3.0607	-4.35454	0.192948	0.941633	3.23951	-4.35454	0.192948	0.706435	0.316573	-4.35454	1	1	0.0973419	-4.12924	1	1	-0.233627	-4.12924	0.952175	1	-0.330365	-4.12924	0.952175	1	-2.14268	-4.6162	0.716248	1	0.865699	-4.6162	0.768895	1	2.94149	-4.6162	0.479435	1	ENSMUSG00000068924	0	0	0	0	0	0	0	0	0	ENSMUSG00000068924	0	0
ENSMUSG00000071195	1.45094	-4.63544	1	1	0	-4.63544	1	1	-1.42937	-4.63544	1	1	0	-4.68415	1	1	0	-4.68415	1	1	0	-4.68415	1	1	0	-4.8252	1	1	0	-4.8252	1	1	5.13e-15	-4.8252	1	1	ENSMUSG00000071195	0	0	0	0	0	0	0	0	0	ENSMUSG00000071195	0	0
ENSMUSG00000071204	1.48229	-4.63451	1	1	0	-4.63451	1	1	-1.46061	-4.63451	1	1	1.52862	-4.55468	1	1	2.46504	-4.55468	0.42779	1	0.935915	-4.55468	0.850373	1	2.08969	-4.78621	0.857143	1	0	-4.78621	1	1	-2.04321	-4.78621	0.857143	1	ENSMUSG00000071204	0	0	0	0	0	0	0	0	0	ENSMUSG00000071204	0	0
ENSMUSG00000094706	1.45094	-4.63544	1	1	0	-4.63544	1	1	-1.42938	-4.63544	1	1	-2.21025	-4.58549	0.595738	1	-0.882773	-4.58549	0.856991	1	1.30593	-4.58549	1	1	0	-4.78717	1	1	1.64417	-4.78717	1	1	1.51365	-4.78717	1	1	ENSMUSG00000094706	0	0	0	0	0	0	0	0	0	ENSMUSG00000094706	0	0
ENSMUSG00000071952	2.91422	-4.44334	0.416192	1	2.17197	-4.44334	0.610795	1	-0.61693	-4.44334	1	1	0	-4.68415	1	1	0	-4.68415	1	1	0	-4.68415	1	1	0	-4.8252	1	1	0	-4.8252	1	1	5.13e-15	-4.8252	1	1	ENSMUSG00000071952	0	0	0	0	0	0	0	0	0	ENSMUSG00000071952	0	0
ENSMUSG00000072739	1.45092	-4.63544	1	1	0	-4.63544	1	1	-1.42935	-4.63544	1	1	0	-4.65226	1	1	0	-4.65226	1	1	0	-4.65226	1	1	0	-4.78881	1	1	1.52136	-4.78881	1	1	1.3934	-4.78881	1	1	ENSMUSG00000072739	0	0	0	0	0	0	0	0	0	ENSMUSG00000072739	0	0
ENSMUSG00000073173	1.45091	-4.63544	1	1	0	-4.63544	1	1	-1.42935	-4.63544	1	1	0	-4.68415	1	1	0	-4.68415	1	1	0	-4.68415	1	1	0	-4.8252	1	1	0	-4.8252	1	1	5.13e-15	-4.8252	1	1	ENSMUSG00000073173	0	0	0	0	0	0	0	0	0	ENSMUSG00000073173	0	0
ENSMUSG00000073686	2.12962	-4.51593	0.596257	1	2.1853	-4.51593	0.596257	1	0.178105	-4.51593	1	1	0	-4.68415	1	1	0	-4.68415	1	1	0	-4.68415	1	1	0	-4.8252	1	1	0	-4.8252	1	1	5.13e-15	-4.8252	1	1	ENSMUSG00000073686	0	0	0	0	0	0	0	0	0	ENSMUSG00000073686	0	0
ENSMUSG00000074292	4.52514	-4.1311	0.0951331	0.707154	2.16254	-4.1311	0.622172	1	-2.23456	-4.1311	0.361884	1	4.18498	-4.46502	0.213241	0.749389	0	-4.46502	1	1	-4.15335	-4.46502	0.136085	1	2.7956	-4.74943	0.471575	1	0	-4.74943	1	1	-2.74323	-4.74943	0.471575	1	ENSMUSG00000074292	0	0	0	0	0	0	0	0	0	ENSMUSG00000074292	0	0
ENSMUSG00000074302	2.17884	-4.50814	0.605427	1	2.38417	-4.50814	0.605427	1	0.329757	-4.50814	1	1	2.14902	-4.55624	0.620713	1	1.9559	-4.55624	0.726181	1	-0.187535	-4.55624	1	1	0	-4.8252	1	1	0	-4.8252	1	1	5.13e-15	-4.8252	1	1	ENSMUSG00000074302	0	0	0	0	0	0	0	0	0	ENSMUSG00000074302	0	0
ENSMUSG00000074555	2.15612	-4.43087	0.561021	1	3.22446	-4.43087	0.221021	0.758541	1.2026	-4.43087	0.505104	1	-3.176	-4.18186	0.29698	0.891781	1.14063	-4.18186	0.582796	1	4.28517	-4.18186	0.0991799	1	0.899655	-4.48317	0.569304	1	-3.04994	-4.48317	0.31602	0.877648	-3.77377	-4.48317	0.126262	1	ENSMUSG00000074555	0	0	0	0	0	0	0	0	0	ENSMUSG00000074555	0	0
ENSMUSG00000096519	1.63407	-4.38114	1	1	3.77743	-4.38114	0.12747	0.546893	2.27754	-4.38114	0.24728	1	1.62623	-4.64837	1	1	0	-4.64837	1	1	-1.60367	-4.64837	0.888889	1	3.42788	-4.60831	0.249112	0.734737	0	-4.60831	1	1	-3.37261	-4.60831	0.249112	1	ENSMUSG00000096519	0	0	0	0	0	0	0	0	0	ENSMUSG00000096519	0	0
ENSMUSG00000074739	2.25994	-4.59085	0.62767	1	0	-4.59085	1	1	-2.2334	-4.59085	0.62767	1	0	-4.68415	1	1	0	-4.68415	1	1	0	-4.68415	1	1	0	-4.8252	1	1	0	-4.8252	1	1	5.13e-15	-4.8252	1	1	ENSMUSG00000074739	0	0	0	0	0	0	0	0	0	ENSMUSG00000074739	0	0
ENSMUSG00000091347	2.25993	-4.59085	0.627612	1	0	-4.59085	1	1	-2.2334	-4.59085	0.627612	1	0	-4.68415	1	1	0	-4.68415	1	1	0	-4.68415	1	1	0	-4.8252	1	1	0	-4.8252	1	1	5.13e-15	-4.8252	1	1	ENSMUSG00000091347	0	0	0	0	0	0	0	0	0	ENSMUSG00000091347	0	0
ENSMUSG00000075015	3.19194	-4.38676	0.253595	1	2.87403	-4.38676	0.371195	1	-0.18348	-4.38676	1	1	0	-4.68415	1	1	0	-4.68415	1	1	0	-4.68415	1	1	0	-4.65176	1	1	1.55086	-4.65176	1	1	1.42202	-4.65176	1	1	ENSMUSG00000075015	0	0	0	0	0	0	0	0	0	ENSMUSG00000075015	0	0
ENSMUSG00000075025	4.50643	-4.10899	0.0103369	0.210497	3.15309	-4.10899	0.177931	0.674035	-1.2134	-4.10899	0.349676	1	-0.364392	-3.81608	0.896592	1	-0.852994	-3.81608	0.593528	1	-0.487977	-3.81608	0.812413	1	-1.27274	-3.45401	0.312077	0.843249	-0.69997	-3.45401	0.520902	1	0.573614	-3.45401	0.776425	1	ENSMUSG00000075025	0	0	0	0	0	0	0	0	0	ENSMUSG00000075025	0	0
ENSMUSG00000094141	3.14597	-4.50802	0.21912	0.983647	0	-4.50802	1	1	-3.11628	-4.50802	0.21912	1	-2.5349	-4.54505	0.640133	1	-0.522348	-4.54505	1	1	1.98681	-4.54505	0.744263	1	1.2725	-4.31215	0.419342	0.997331	0.0109776	-4.31215	1	1	-1.25784	-4.31215	0.419342	1	ENSMUSG00000094141	0	0	0	0	0	0	0	0	0	ENSMUSG00000094141	0	0
ENSMUSG00000078677	2.16925	-4.59337	0.636154	1	0	-4.59337	1	1	-2.14301	-4.59337	0.636154	1	-2.18765	-4.49418	0.641826	1	0.52467	-4.49418	1	1	2.68412	-4.49418	0.551306	1	0	-4.74666	1	1	2.75754	-4.74666	0.472261	1	2.59416	-4.74666	0.634851	1	ENSMUSG00000078677	0	0	0	0	0	0	0	0	0	ENSMUSG00000078677	0	0
ENSMUSG00000079011	2.12963	-4.51593	0.596242	1	2.18531	-4.51593	0.596242	1	0.17811	-4.51593	1	1	0.473351	-4.54436	1	1	-2.18352	-4.54436	0.522409	1	-2.63373	-4.54436	0.351181	1	0	-4.75693	1	1	0	-4.75693	1	1	5.13e-15	-4.75693	1	1	ENSMUSG00000079011	0	0	0	0	0	0	0	0	0	ENSMUSG00000079011	0	0
ENSMUSG00000079061	4.58495	-4.10075	0.0118193	0.229737	3.14616	-4.10075	0.182835	0.68535	-1.29884	-4.10075	0.296387	1	0.9373	-4.12159	0.570472	1	0.163049	-4.12159	1	1	-0.772857	-4.12159	0.633339	1	0	-4.68108	1	1	0	-4.68108	1	1	5.13e-15	-4.68108	1	1	ENSMUSG00000079061	0	0	0	0	0	0	0	0	0	ENSMUSG00000079061	0	0
ENSMUSG00000094880	1.52321	-4.54863	1	1	2.31399	-4.54863	0.541558	1	0.910131	-4.54863	1	1	-1.4859	-4.65095	1	1	-1.48202	-4.65095	0.888889	1	0	-4.65095	1	1	2.09019	-4.75256	0.857143	1	0	-4.75256	1	1	-2.04372	-4.75256	0.857143	1	ENSMUSG00000094880	0	0	0	0	0	0	0	0	0	ENSMUSG00000094880	0	0
ENSMUSG00000087592	2.90365	-4.51827	0.446584	1	0	-4.51827	1	1	-2.87442	-4.51827	0.446584	1	-2.19844	-4.48434	0.61801	1	-0.177498	-4.48434	1	1	1.99535	-4.48434	0.723677	1	0	-4.8252	1	1	0	-4.8252	1	1	5.13e-15	-4.8252	1	1	ENSMUSG00000087592	0	0	0	0	0	0	0	0	0	ENSMUSG00000087592	0	0
ENSMUSG00000081663	2.25913	-4.50539	0.60624	1	2.3943	-4.50539	0.60624	1	0.259925	-4.50539	1	1	0	-4.60832	1	1	0	-4.60832	1	1	0	-4.60832	1	1	0	-4.8252	1	1	0	-4.8252	1	1	5.13e-15	-4.8252	1	1	ENSMUSG00000081663	0	0	0	0	0	0	0	0	0	ENSMUSG00000081663	0	0
ENSMUSG00000095048	1.52968	-4.63324	1	1	0	-4.63324	1	1	-1.50783	-4.63324	1	1	0	-4.68415	1	1	0	-4.68415	1	1	0	-4.68415	1	1	0	-4.8252	1	1	0	-4.8252	1	1	5.13e-15	-4.8252	1	1	ENSMUSG00000095048	0	0	0	0	0	0	0	0	0	ENSMUSG00000095048	0	0
ENSMUSG00000081191	2.25993	-4.59085	0.627588	1	0	-4.59085	1	1	-2.2334	-4.59085	0.627588	1	-3.30247	-4.54308	0.270202	0.84816	-3.29716	-4.54308	0.186523	0.724005	0	-4.54308	1	1	2.90799	-4.61411	0.47114	1	2.19815	-4.61411	0.595234	1	-0.810987	-4.61411	0.821284	1	ENSMUSG00000081191	0	0	0	0	0	0	0	0	0	ENSMUSG00000081191	0	0
ENSMUSG00000085827	2.16924	-4.59337	0.636173	1	0	-4.59337	1	1	-2.14301	-4.59337	0.636173	1	-2.1597	-4.47855	0.612184	1	-2.15503	-4.47855	0.496067	1	0	-4.47855	1	1	0	-4.8252	1	1	0	-4.8252	1	1	5.13e-15	-4.8252	1	1	ENSMUSG00000085827	0	0	0	0	0	0	0	0	0	ENSMUSG00000085827	0	0
ENSMUSG00000087173	3.8336	-4.37511	0.117054	0.772861	0	-4.37511	1	1	-3.80227	-4.37511	0.117054	0.809561	0	-4.68415	1	1	0	-4.68415	1	1	0	-4.68415	1	1	0	-4.8252	1	1	0	-4.8252	1	1	5.13e-15	-4.8252	1	1	ENSMUSG00000087173	0	0	0	0	0	0	0	0	0	ENSMUSG00000087173	0	0
ENSMUSG00000081707	2.10497	-4.5952	0.64145	1	0	-4.5952	1	1	-2.07897	-4.5952	0.64145	1	0	-4.51654	1	1	3.17515	-4.51654	0.241958	0.835798	3.1506	-4.51654	0.241958	1	0	-4.75693	1	1	0	-4.75693	1	1	5.13e-15	-4.75693	1	1	ENSMUSG00000081707	0	0	0	0	0	0	0	0	0	ENSMUSG00000081707	0	0
ENSMUSG00000087662	4.41507	-4.18226	0.0223644	0.33379	2.24702	-4.18226	0.546427	1	-2.0388	-4.18226	0.163737	0.936715	1.47299	-4.47558	0.643741	1	-2.13183	-4.47558	0.532272	1	-3.57882	-4.47558	0.211696	1	0	-4.75248	1	1	0	-4.75248	1	1	5.13e-15	-4.75248	1	1	ENSMUSG00000087662	0	0	0	0	0	0	0	0	0	ENSMUSG00000087662	0	0
ENSMUSG00000086852	3.83361	-4.37511	0.117024	0.772861	0	-4.37511	1	1	-3.80229	-4.37511	0.117024	0.809497	0.206199	-4.53826	1	1	-2.45842	-4.53826	0.529891	1	-2.64158	-4.53826	0.361781	1	0	-4.8252	1	1	0	-4.8252	1	1	5.13e-15	-4.8252	1	1	ENSMUSG00000086852	0	0	0	0	0	0	0	0	0	ENSMUSG00000086852	0	0
ENSMUSG00000085981	4.7753	-4.065	0.0274877	0.378233	2.38089	-4.065	0.575398	1	-2.26395	-4.065	0.178852	0.967953	5.90529	-3.99812	0.0624406	0.350898	2.08958	-3.99812	0.765887	1	-3.80384	-3.99812	0.107039	1	0	-4.8252	1	1	0	-4.8252	1	1	5.13e-15	-4.8252	1	1	ENSMUSG00000085981	0	0	0	0	0	0	0	0	0	ENSMUSG00000085981	0	0
ENSMUSG00000079578	1.45093	-4.63544	1	1	0	-4.63544	1	1	-1.42936	-4.63544	1	1	-1.51	-4.65035	1	1	-1.5061	-4.65035	0.888889	1	0	-4.65035	1	1	0	-4.8252	1	1	0	-4.8252	1	1	5.13e-15	-4.8252	1	1	ENSMUSG00000079578	0	0	0	0	0	0	0	0	0	ENSMUSG00000079578	0	0
ENSMUSG00000087540	2.99079	-4.51648	0.327683	1	0	-4.51648	1	1	-2.9613	-4.51648	0.327683	1	0	-4.68415	1	1	0	-4.68415	1	1	0	-4.68415	1	1	0	-4.8252	1	1	0	-4.8252	1	1	5.13e-15	-4.8252	1	1	ENSMUSG00000087540	0	0	0	0	0	0	0	0	0	ENSMUSG00000087540	0	0
ENSMUSG00000081828	2.16925	-4.59337	0.636148	1	0	-4.59337	1	1	-2.14302	-4.59337	0.636148	1	2.14955	-4.54531	0.620102	1	0	-4.54531	1	1	-2.12321	-4.54531	0.503392	1	-2.11429	-4.7519	0.807532	1	-2.22037	-4.7519	0.643641	1	5.13e-15	-4.7519	1	1	ENSMUSG00000081828	0	0	0	0	0	0	0	0	0	ENSMUSG00000081828	0	0
ENSMUSG00000082924	2.10496	-4.5952	0.641466	1	0	-4.5952	1	1	-2.07896	-4.5952	0.641466	1	0	-4.61228	1	1	0	-4.61228	1	1	0	-4.61228	1	1	0	-4.8252	1	1	0	-4.8252	1	1	5.13e-15	-4.8252	1	1	ENSMUSG00000082924	0	0	0	0	0	0	0	0	0	ENSMUSG00000082924	0	0
ENSMUSG00000085991	3.02632	-4.43323	0.342075	1	2.37852	-4.43323	0.561383	1	-0.520272	-4.43323	1	1	4.90194	-4.20461	0.00297779	0.0379445	2.06656	-4.20461	0.643184	1	-2.82404	-4.20461	0.0142264	0.892136	-2.11656	-4.61447	0.797946	1	-2.2227	-4.61447	0.634384	1	5.13e-15	-4.61447	1	1	ENSMUSG00000085991	0	0	0	0	0	0	0	0	0	ENSMUSG00000085991	0	0
ENSMUSG00000083208	2.25993	-4.59085	0.627561	1	0	-4.59085	1	1	-2.2334	-4.59085	0.627561	1	0	-4.61792	1	1	1.93688	-4.61792	0.756266	1	1.91624	-4.61792	0.756266	1	-2.12402	-4.68366	0.769831	1	-0.0437772	-4.68366	1	1	2.03298	-4.68366	1	1	ENSMUSG00000083208	0	0	0	0	0	0	0	0	0	ENSMUSG00000083208	0	0
ENSMUSG00000075586	2.10499	-4.5952	0.64141	1	0	-4.5952	1	1	-2.07899	-4.5952	0.64141	1	2.37714	-4.48848	0.577926	1	2.79014	-4.48848	0.457054	1	0.416253	-4.48848	1	1	2.90782	-4.61288	0.475017	1	2.19458	-4.61288	0.598892	1	-0.814284	-4.61288	0.822229	1	ENSMUSG00000075586	0	0	0	0	0	0	0	0	0	ENSMUSG00000075586	0	0
ENSMUSG00000086795	3.05766	-4.43738	0.21117	0.97324	2.23407	-4.43738	0.55497	1	-0.696986	-4.43738	1	1	3.59485	-4.47809	0.270753	0.849199	0	-4.47809	1	1	-3.56426	-4.47809	0.184368	1	0.663639	-4.54487	1	1	-2.22891	-4.54487	0.612131	1	-2.73397	-4.54487	0.488984	1	ENSMUSG00000086795	0	0	0	0	0	0	0	0	0	ENSMUSG00000086795	0	0
ENSMUSG00000087339	2.16927	-4.59337	0.636075	1	0	-4.59337	1	1	-2.14304	-4.59337	0.636075	1	6.21223	-3.35092	5.53e-06	0.000204099	5.5222	-3.35092	0.000105667	0.00264188	-0.683964	-3.35092	0.347914	1	4.41537	-4.25404	0.0265855	0.156232	4.66301	-4.25404	0.00888983	0.0762473	0.117069	-4.25404	1	1	ENSMUSG00000087339	0	0	0	1	0	0	0	0	0	ENSMUSG00000087339	0	0
ENSMUSG00000084257	2.913	-4.17037	0.419399	1	4.5762	-4.17037	0.0823939	0.412219	1.80806	-4.17037	0.37666	1	4.72671	-3.95684	0.0439472	0.276499	4.12458	-3.95684	0.08551	0.454056	-0.595941	-3.95684	0.732472	1	1.26508	-4.25735	0.521368	1	2.0604	-4.25735	0.161332	0.586805	0.770782	-4.25735	0.812454	1	ENSMUSG00000084257	0	0	0	0	0	0	0	0	0	ENSMUSG00000084257	0	0
ENSMUSG00000081950	2.25472	-4.43066	0.557935	1	3.1345	-4.43066	0.215989	0.749712	1.0139	-4.43066	0.769517	1	0	-4.68415	1	1	0	-4.68415	1	1	0	-4.68415	1	1	0	-4.75009	1	1	2.39795	-4.75009	0.633341	1	2.24063	-4.75009	0.796863	1	ENSMUSG00000081950	0	0	0	0	0	0	0	0	0	ENSMUSG00000081950	0	0
ENSMUSG00000083118	2.16928	-4.59337	0.636032	1	0	-4.59337	1	1	-2.14305	-4.59337	0.636032	1	0	-4.68415	1	1	0	-4.68415	1	1	0	-4.68415	1	1	0	-4.75693	1	1	0	-4.75693	1	1	5.13e-15	-4.75693	1	1	ENSMUSG00000083118	0	0	0	0	0	0	0	0	0	ENSMUSG00000083118	0	0
ENSMUSG00000084152	2.99081	-4.51648	0.327648	1	0	-4.51648	1	1	-2.96132	-4.51648	0.327648	1	0	-4.68415	1	1	0	-4.68415	1	1	0	-4.68415	1	1	0	-4.8252	1	1	0	-4.8252	1	1	5.13e-15	-4.8252	1	1	ENSMUSG00000084152	0	0	0	0	0	0	0	0	0	ENSMUSG00000084152	0	0
ENSMUSG00000082478	1.52967	-4.63324	1	1	0	-4.63324	1	1	-1.50783	-4.63324	1	1	0.655507	-4.30802	0.778258	1	0.380858	-4.30802	0.769964	1	-0.27375	-4.30802	0.996908	1	-0.0993496	-4.29031	1	1	0.979622	-4.29031	0.728626	1	1.05774	-4.29031	0.638065	1	ENSMUSG00000082478	0	0	0	0	0	0	0	0	0	ENSMUSG00000082478	0	0
ENSMUSG00000081676	2.25993	-4.59085	0.627518	1	0	-4.59085	1	1	-2.2334	-4.59085	0.627518	1	0	-4.68415	1	1	0	-4.68415	1	1	0	-4.68415	1	1	0	-4.8252	1	1	0	-4.8252	1	1	5.13e-15	-4.8252	1	1	ENSMUSG00000081676	0	0	0	0	0	0	0	0	0	ENSMUSG00000081676	0	0
ENSMUSG00000083996	2.98341	-4.51468	0.447961	1	0	-4.51468	1	1	-2.95399	-4.51468	0.447961	1	3.86893	-4.29842	0.0736518	0.389467	2.20019	-4.29842	0.669309	1	-1.65885	-4.29842	0.241029	1	0	-4.74666	1	1	2.75753	-4.74666	0.472249	1	2.59415	-4.74666	0.634839	1	ENSMUSG00000083996	0	0	0	0	0	0	0	0	0	ENSMUSG00000083996	0	0
ENSMUSG00000081270	3.21722	-4.50373	0.218226	0.983288	0	-4.50373	1	1	-3.1874	-4.50373	0.218226	1	2.37377	-4.54871	0.630377	1	2.01134	-4.54871	0.735159	1	-0.356307	-4.54871	1	1	-3.04397	-4.49062	0.400006	0.972879	0.0903849	-4.49062	1	1	3.07937	-4.49062	0.400006	1	ENSMUSG00000081270	0	0	0	0	0	0	0	0	0	ENSMUSG00000081270	0	0
ENSMUSG00000085134	2.16931	-4.59337	0.635946	1	0	-4.59337	1	1	-2.14307	-4.59337	0.635946	1	2.37371	-4.61345	0.645392	1	0	-4.61345	1	1	-2.34668	-4.61345	0.526965	1	2.81235	-4.36541	0.44566	1	0	-4.36541	1	1	-2.75988	-4.36541	0.44566	1	ENSMUSG00000085134	0	0	0	0	0	0	0	0	0	ENSMUSG00000085134	0	0
ENSMUSG00000082544	2.18144	-4.51414	0.598075	1	2.18354	-4.51414	0.598075	1	0.124657	-4.51414	1	1	0	-4.54099	1	1	2.0114	-4.54099	0.735002	1	1.99051	-4.54099	0.735002	1	0	-4.75693	1	1	0	-4.75693	1	1	5.13e-15	-4.75693	1	1	ENSMUSG00000082544	0	0	0	0	0	0	0	0	0	ENSMUSG00000082544	0	0
ENSMUSG00000080181	3.34564	-4.47458	0.170901	0.898995	0	-4.47458	1	1	-3.31533	-4.47458	0.170901	0.949251	0.120474	-4.60952	1	1	-1.65253	-4.60952	0.888889	1	-1.754	-4.60952	0.888889	1	-1.45288	-4.61555	1	1	-1.54091	-4.61555	1	1	5.13e-15	-4.61555	1	1	ENSMUSG00000080181	0	0	0	0	0	0	0	0	0	ENSMUSG00000080181	0	0
ENSMUSG00000083090	2.93704	-4.36042	0.366741	1	3.24643	-4.36042	0.248669	0.806336	0.44702	-4.36042	1	1	0.18813	-4.24088	1	1	0.608502	-4.24088	1	1	0.418941	-4.24088	1	1	-3.16697	-4.61251	0.496392	1	-3.28795	-4.61251	0.344499	0.918592	5.13e-15	-4.61251	1	1	ENSMUSG00000083090	0	0	0	0	0	0	0	0	0	ENSMUSG00000083090	0	0
ENSMUSG00000083314	2.16932	-4.59337	0.635909	1	0	-4.59337	1	1	-2.14308	-4.59337	0.635909	1	-3.14925	-4.54891	0.231398	0.782922	-3.14399	-4.54891	0.156153	0.655458	0	-4.54891	1	1	-2.32356	-4.54666	0.793921	1	1.26614	-4.54666	0.611402	1	3.51757	-4.54666	0.408237	1	ENSMUSG00000083314	0	0	0	0	0	0	0	0	0	ENSMUSG00000083314	0	0
ENSMUSG00000084052	2.25913	-4.50539	0.606201	1	2.39429	-4.50539	0.606201	1	0.259922	-4.50539	1	1	-1.53815	-4.07529	0.49343	1	-3.73614	-4.07529	0.0690625	0.396614	-2.17688	-4.07529	0.456604	1	-2.8934	-4.3905	0.543744	1	-0.812732	-4.3905	1	1	2.04545	-4.3905	1	1	ENSMUSG00000084052	0	0	0	0	0	0	0	0	0	ENSMUSG00000084052	0	0
ENSMUSG00000083014	3.62387	-4.43377	0.0657016	0.588822	0	-4.43377	1	1	-3.59302	-4.43377	0.0657016	0.610738	3.61126	-4.47494	0.309409	0.911077	1.93649	-4.47494	0.756952	1	-1.66477	-4.47494	0.587718	1	-2.13881	-4.54854	0.725805	1	1.49501	-4.54854	0.486983	1	3.5591	-4.54854	0.266033	1	ENSMUSG00000083014	0	0	0	0	0	0	0	0	0	ENSMUSG00000083014	0	0
ENSMUSG00000087638	3.17468	-4.50622	0.218335	0.983288	0	-4.50622	1	1	-3.14494	-4.50622	0.218335	1	0	-4.48659	1	1	3.38711	-4.48659	0.196151	0.744035	3.36214	-4.48659	0.196151	1	0	-4.74666	1	1	2.75752	-4.74666	0.472244	1	2.59415	-4.74666	0.634833	1	ENSMUSG00000087638	0	0	0	0	0	0	0	0	0	ENSMUSG00000087638	0	0
ENSMUSG00000081686	2.105	-4.5952	0.641388	1	0	-4.5952	1	1	-2.079	-4.5952	0.641388	1	0	-4.68415	1	1	0	-4.68415	1	1	0	-4.68415	1	1	0	-4.8252	1	1	0	-4.8252	1	1	5.13e-15	-4.8252	1	1	ENSMUSG00000081686	0	0	0	0	0	0	0	0	0	ENSMUSG00000081686	0	0
ENSMUSG00000084983	6.80113	-3.01001	0.00467395	0.127323	4.11107	-3.01001	0.114747	0.512601	-2.54261	-3.01001	0.131525	0.855969	4.5932	-4.39801	0.158929	0.635682	0	-4.39801	1	1	-4.56109	-4.39801	0.0946341	1	3.08073	-4.74667	0.3276	0.865415	0	-4.74667	1	1	-3.02734	-4.74667	0.3276	1	ENSMUSG00000084983	0	0	0	0	0	0	0	0	0	ENSMUSG00000084983	0	0
ENSMUSG00000084853	6.59265	-3.24668	0.00247393	0.0847226	2.19577	-3.24668	0.585954	1	-4.26714	-3.24668	0.0169808	0.288825	6.93538	-3.44896	0.0106902	0.100647	3.02469	-3.44896	0.408016	1	-3.90154	-3.44896	0.0381491	1	-2.82221	-4.61284	0.627599	1	-0.187992	-4.61284	1	1	2.58894	-4.61284	0.627599	1	ENSMUSG00000084853	0	0	0	0	0	0	0	0	0	ENSMUSG00000084853	0	0
ENSMUSG00000083137	2.10502	-4.5952	0.641332	1	0	-4.5952	1	1	-2.07902	-4.5952	0.641332	1	0	-4.68415	1	1	0	-4.68415	1	1	0	-4.68415	1	1	0	-4.8252	1	1	0	-4.8252	1	1	5.13e-15	-4.8252	1	1	ENSMUSG00000083137	0	0	0	0	0	0	0	0	0	ENSMUSG00000083137	0	0
ENSMUSG00000079993	2.19953	-4.43337	0.555489	1	3.13093	-4.43337	0.212012	0.742333	1.0654	-4.43337	0.766825	1	2.66389	-4.54488	0.464265	1	1.94244	-4.54488	0.746799	1	-0.71429	-4.54488	0.854896	1	-2.30348	-4.60568	0.809218	1	0.341924	-4.60568	1	1	2.59075	-4.60568	0.63009	1	ENSMUSG00000079993	0	0	0	0	0	0	0	0	0	ENSMUSG00000079993	0	0
ENSMUSG00000083025	2.51053	-4.58479	0.631699	1	0	-4.58479	1	1	-2.48326	-4.58479	0.631699	1	-2.44185	-4.55146	0.608364	1	-2.43705	-4.55146	0.492543	1	0	-4.55146	1	1	0	-4.75335	1	1	0	-4.75335	1	1	5.13e-15	-4.75335	1	1	ENSMUSG00000083025	0	0	0	0	0	0	0	0	0	ENSMUSG00000083025	0	0
ENSMUSG00000082398	1.45095	-4.63544	1	1	0	-4.63544	1	1	-1.42939	-4.63544	1	1	-1.49989	-4.48507	1	1	0.895134	-4.48507	1	1	2.36859	-4.48507	0.726151	1	-2.03791	-4.75304	1	1	-2.14288	-4.75304	0.642257	1	5.13e-15	-4.75304	1	1	ENSMUSG00000082398	0	0	0	0	0	0	0	0	0	ENSMUSG00000082398	0	0
ENSMUSG00000084819	4.00764	-4.22369	0.0324205	0.411884	3.16739	-4.22369	0.157533	0.624726	-0.700874	-4.22369	0.625868	1	-1.15165	-4.01729	0.48802	1	-0.986092	-4.01729	0.523556	1	0.164849	-4.01729	1	1	0	-4.55695	1	1	2.35186	-4.55695	0.564521	1	2.19543	-4.55695	0.723987	1	ENSMUSG00000084819	0	0	0	0	0	0	0	0	0	ENSMUSG00000084819	0	0
ENSMUSG00000080833	2.51047	-4.58479	0.631642	1	0	-4.58479	1	1	-2.4832	-4.58479	0.631642	1	0	-4.68415	1	1	0	-4.68415	1	1	0	-4.68415	1	1	0	-4.8252	1	1	0	-4.8252	1	1	5.13e-15	-4.8252	1	1	ENSMUSG00000080833	0	0	0	0	0	0	0	0	0	ENSMUSG00000080833	0	0
ENSMUSG00000083075	3.05819	-4.28157	0.207818	0.96862	3.77714	-4.28157	0.0941605	0.450184	0.860602	-4.28157	0.529686	1	-1.53991	-4.21441	0.459853	1	-0.0884808	-4.21441	1	1	1.4471	-4.21441	0.280335	1	0.769627	-4.32153	1	1	1.45294	-4.32153	0.481855	1	0.661719	-4.32153	0.836786	1	ENSMUSG00000083075	0	0	0	0	0	0	0	0	0	ENSMUSG00000083075	0	0
ENSMUSG00000083527	2.98341	-4.51468	0.447958	1	0	-4.51468	1	1	-2.95399	-4.51468	0.447958	1	0	-4.68415	1	1	0	-4.68415	1	1	0	-4.68415	1	1	0	-4.75123	1	1	0	-4.75123	1	1	5.13e-15	-4.75123	1	1	ENSMUSG00000083527	0	0	0	0	0	0	0	0	0	ENSMUSG00000083527	0	0
ENSMUSG00000085856	2.10506	-4.5952	0.641243	1	0	-4.5952	1	1	-2.07906	-4.5952	0.641243	1	0	-4.68415	1	1	0	-4.68415	1	1	0	-4.68415	1	1	0	-4.8252	1	1	0	-4.8252	1	1	5.13e-15	-4.8252	1	1	ENSMUSG00000085856	0	0	0	0	0	0	0	0	0	ENSMUSG00000085856	0	0
ENSMUSG00000083303	2.10508	-4.5952	0.641201	1	0	-4.5952	1	1	-2.07908	-4.5952	0.641201	1	0	-4.68415	1	1	0	-4.68415	1	1	0	-4.68415	1	1	-2.05593	-4.56459	0.770736	1	0.0244132	-4.56459	1	1	2.03223	-4.56459	1	1	ENSMUSG00000083303	0	0	0	0	0	0	0	0	0	ENSMUSG00000083303	0	0
ENSMUSG00000087172	2.98341	-4.51468	0.447914	1	0	-4.51468	1	1	-2.954	-4.51468	0.447914	1	-2.93169	-4.55616	0.47107	1	-2.9265	-4.55616	0.360277	1	0	-4.55616	1	1	0	-4.68051	1	1	2.34094	-4.68051	0.615743	1	2.18465	-4.68051	0.778491	1	ENSMUSG00000087172	0	0	0	0	0	0	0	0	0	ENSMUSG00000087172	0	0
ENSMUSG00000082750	2.10511	-4.5952	0.641144	1	0	-4.5952	1	1	-2.07911	-4.5952	0.641144	1	0	-4.68415	1	1	0	-4.68415	1	1	0	-4.68415	1	1	0	-4.8252	1	1	0	-4.8252	1	1	5.13e-15	-4.8252	1	1	ENSMUSG00000082750	0	0	0	0	0	0	0	0	0	ENSMUSG00000082750	0	0
ENSMUSG00000085784	2.10512	-4.5952	0.641126	1	0	-4.5952	1	1	-2.07912	-4.5952	0.641126	1	0	-4.68415	1	1	0	-4.68415	1	1	0	-4.68415	1	1	0	-4.75086	1	1	2.33803	-4.75086	0.630398	1	2.18179	-4.75086	0.793802	1	ENSMUSG00000085784	0	0	0	0	0	0	0	0	0	ENSMUSG00000085784	0	0
ENSMUSG00000080970	2.98341	-4.51468	0.447917	1	0	-4.51468	1	1	-2.954	-4.51468	0.447917	1	4.18496	-4.46502	0.213167	0.749278	0	-4.46502	1	1	-4.15333	-4.46502	0.136029	1	-2.12233	-4.68118	0.775777	1	0.112871	-4.68118	1	1	2.18516	-4.68118	0.775777	1	ENSMUSG00000080970	0	0	0	0	0	0	0	0	0	ENSMUSG00000080970	0	0
[truncated: 37,062 more rows]
[truncated: 48 more columns]
