# Supplementary material for: Modeling hormonal and inflammatory contributions to preterm and term labor using uterine temporal transcriptomics
Source: BMC Med. 2016 Jun 13;14:86. doi: 10.1186/s12916-016-0632-4 (PMC4904357; doi:10.1186/s12916-016-0632-4)
Supplement: Additional file 4: — Loadings derived from the OSC-PLS modeling of the 4142 DEGs detected in three models of parturition (term gestation, RU486-induced PTL, and LPS-induced PTL). (XLSX 256 kb) [file 12916_2016_632_MOESM4_ESM.xlsx]

## Sheet: Additional data 16
Loadings values derived from the OSC-PLS analysis indicating the relative importance of each gene to each model of gestation
Gene	TERM GEST	RU486	LPS
ENSMUSG00000032383	-0.0224749	-0.022102	-0.00421085
ENSMUSG00000090996	-0.0203813	-0.0127429	0.00107659
ENSMUSG00000041084	-0.0221818	-0.0218708	-0.010626
ENSMUSG00000032353	-0.021788	-0.0204923	-0.0106813
ENSMUSG00000025743	-0.0195509	-0.0206094	0.0197369
ENSMUSG00000034898	-0.0142804	-0.0201651	-0.0126633
ENSMUSG00000040451	0.00612853	-0.00183854	-0.0146178
ENSMUSG00000024664	-0.0215835	-0.0177101	0.00421629
ENSMUSG00000017734	-0.0204943	-0.0154615	0.000882125
ENSMUSG00000032575	-0.0221222	-0.0250293	0.00958802
ENSMUSG00000030036	-0.0205026	-0.0218745	-0.00596325
ENSMUSG00000021987	-0.0208817	-0.0213417	0.00495444
ENSMUSG00000070436	-0.0210139	-0.0147522	-0.00458016
ENSMUSG00000021900	-0.0203321	-0.0207441	-0.0137491
ENSMUSG00000038312	-0.0192317	-0.020482	-0.0130152
ENSMUSG00000022816	-0.0192264	-0.0187194	0.0206349
ENSMUSG00000096145	-0.0211944	-0.0202462	-0.0144622
ENSMUSG00000056069	-0.0215331	-0.0184276	-0.0217834
ENSMUSG00000020048	-0.0210452	-0.0246677	-0.0143539
ENSMUSG00000097412	-0.0194151	-0.0244026	-0.014286
ENSMUSG00000030804	-0.0197169	-0.0211431	-0.0146704
ENSMUSG00000041117	-0.0215617	-0.013231	0.023149
ENSMUSG00000019975	-0.0220267	-0.0165011	-0.00609008
ENSMUSG00000003500	-0.0202786	-0.0205477	0.00924335
ENSMUSG00000027204	-0.0222608	-0.0204581	0.00883883
ENSMUSG00000030246	-0.00978086	-0.0158976	-0.00479058
ENSMUSG00000038210	-0.0206864	-0.0110996	-0.00220592
ENSMUSG00000024247	-0.0221555	-0.0124997	0.0128261
ENSMUSG00000026478	-0.0226127	-0.0210113	0.012248
ENSMUSG00000031119	-0.0153674	-0.0207482	0.00634986
ENSMUSG00000086427	-0.0192415	-0.0117107	-0.00563186
ENSMUSG00000032366	-0.0180669	-0.0153283	0.00965722
ENSMUSG00000028641	-0.0201557	-0.019102	-0.00340052
ENSMUSG00000021318	-0.0196656	-0.0130646	-0.0104414
ENSMUSG00000072623	-0.0203783	-0.0189746	0.0135756
ENSMUSG00000000938	-0.022255	-0.0133948	-0.0141635
ENSMUSG00000035245	-0.0213013	-0.0179032	-0.0197726
ENSMUSG00000027777	-0.0150669	-0.0206897	-0.000230952
ENSMUSG00000056427	-0.021945	-0.0154545	6.68746e-05
ENSMUSG00000052336	-0.00806832	0.0179321	-0.0176572
ENSMUSG00000029910	0.00905919	-0.00477705	-0.0215875
ENSMUSG00000018593	-0.0213558	-0.0210401	0.000332538
ENSMUSG00000023336	-0.0214744	-0.0162686	-0.0142528
ENSMUSG00000028019	-0.00486105	-0.012313	-0.0139919
ENSMUSG00000038074	-0.0205819	-0.0155954	-0.0155226
ENSMUSG00000026227	-0.0149716	-0.0016549	-0.0236351
ENSMUSG00000048279	0.000680274	-0.0137997	0.0189435
ENSMUSG00000019467	-0.0169166	-0.0185325	-0.0144342
ENSMUSG00000022440	-0.0228447	-0.0145191	-0.017846
ENSMUSG00000024302	-0.021201	-0.0225607	0.0117511
ENSMUSG00000031274	-0.0183526	-0.0203501	-0.00289556
ENSMUSG00000027332	-0.0180997	-0.0196143	-0.0165077
ENSMUSG00000021130	-0.0175569	0.0246762	-0.0062107
ENSMUSG00000020571	-0.0223447	-0.0243573	-0.0123962
ENSMUSG00000026880	0.00102755	-0.0149042	0.0124405
ENSMUSG00000006435	-0.0150003	-0.0201843	-0.0148307
ENSMUSG00000030091	-0.0151856	-0.0200673	-0.0207266
ENSMUSG00000022769	-0.0189753	-0.0232876	-0.01334
ENSMUSG00000030554	-0.0198024	-0.0220387	-0.0123158
ENSMUSG00000036599	-0.0208447	-0.0198842	-0.000625367
ENSMUSG00000020679	-0.018364	-0.0140073	-0.0202881
ENSMUSG00000035275	-0.0213206	-0.0240116	-0.0140432
ENSMUSG00000059049	-0.0152547	-0.012658	-0.017218
ENSMUSG00000059173	-0.0209568	-0.00992914	-0.0132482
ENSMUSG00000019846	-0.021824	-0.0187775	0.0125843
ENSMUSG00000022371	-0.01853	-0.0179779	-0.0073242
ENSMUSG00000063568	-0.0195437	-0.0165391	-0.0186069
ENSMUSG00000026043	-0.0202589	-0.0157636	-0.00573385
ENSMUSG00000029675	-0.0213211	-0.0206071	-0.012696
ENSMUSG00000025140	-0.0198169	-0.0222993	-0.0125885
ENSMUSG00000020323	-0.0197268	-0.0170171	-0.0109065
ENSMUSG00000036854	-0.0196274	-0.00984379	-0.0156558
ENSMUSG00000020415	0.0168706	0.00174414	-0.00386276
ENSMUSG00000020325	-0.0189299	-0.017785	-0.0108626
ENSMUSG00000029718	-0.0216946	-0.019251	-0.00547259
ENSMUSG00000031004	0.00181637	-0.00912058	-0.0194223
ENSMUSG00000040690	-0.0198325	-0.0171396	-0.00885142
ENSMUSG00000031636	-0.0167715	-0.0127491	-0.0107884
ENSMUSG00000000359	-0.019175	-0.0145417	0.0199887
ENSMUSG00000007279	-0.0197353	-0.0199086	-0.0112788
ENSMUSG00000036362	-0.0135114	-0.0107473	-0.022126
ENSMUSG00000034936	-0.0222584	-0.0185432	-0.00391704
ENSMUSG00000039787	-0.0210669	-0.0229865	-0.00824444
ENSMUSG00000028989	-0.0124411	-0.0203923	-0.0155402
ENSMUSG00000095407	-0.0222383	-0.0140424	-0.0182725
ENSMUSG00000048126	-0.018646	-0.00516991	-0.0028575
ENSMUSG00000027199	-0.0173587	-0.00640371	-0.013953
ENSMUSG00000024011	-0.0144031	-0.0157051	-0.0115865
ENSMUSG00000090084	-0.0210121	-0.0230134	-0.00406657
ENSMUSG00000068617	-0.0214524	-0.0164677	-0.0149639
ENSMUSG00000006205	-0.0145891	-0.020988	-0.00745958
ENSMUSG00000031919	-0.0174589	-0.0163977	-0.010367
ENSMUSG00000034245	-0.0169587	-0.0186886	-0.0181203
ENSMUSG00000044468	-0.0158948	-0.0151408	0.0142603
ENSMUSG00000074785	-0.0148379	-0.0203403	-0.0205311
ENSMUSG00000022844	-0.0222784	-0.021872	-0.0117742
ENSMUSG00000028339	-0.0189553	-0.0116098	-0.0108095
ENSMUSG00000041073	-0.0157466	-0.0178851	0.00935293
ENSMUSG00000079462	-0.0206315	-0.0216848	0.0101406
ENSMUSG00000050503	-0.0191609	-0.0209019	-0.0191987
ENSMUSG00000027359	-0.0180015	-0.0201541	-0.00406554
ENSMUSG00000020649	-0.0204857	-0.0149759	-0.0228396
ENSMUSG00000030763	-0.0163369	-0.0210055	-0.018918
ENSMUSG00000029204	-0.0213537	-0.0227665	-0.0163209
ENSMUSG00000044033	-0.0184641	-0.0123239	-0.0195968
ENSMUSG00000045573	-0.0224615	-0.0179348	0.000980997
ENSMUSG00000047976	-0.0205192	-0.0097368	0.0050572
ENSMUSG00000046491	-0.0156718	-0.0138059	-0.00934247
ENSMUSG00000019027	-0.0176795	-0.0146558	-0.0155625
ENSMUSG00000022894	-0.00930097	-0.0195706	-0.0152144
ENSMUSG00000048022	-0.018373	-0.0192518	-0.0151592
ENSMUSG00000041559	-0.0167937	-0.0193438	-0.00627624
ENSMUSG00000025082	-0.0180075	-0.0208313	-0.0121651
ENSMUSG00000031273	-0.0178529	-0.0167123	-0.0051263
ENSMUSG00000025780	-0.0216463	-0.0241919	-0.00560951
ENSMUSG00000000805	-0.0207166	-0.0190993	-0.00791961
ENSMUSG00000030022	-0.0202084	-0.0194246	0.0030935
ENSMUSG00000074676	-0.0204796	-0.011651	-0.0149623
ENSMUSG00000027861	-0.0198988	-0.0234685	-0.0190633
ENSMUSG00000004473	-0.0172742	-0.0152146	-0.00762393
ENSMUSG00000069259	-0.0143659	-0.0148639	-0.00874497
ENSMUSG00000027208	-0.019898	-0.0144427	0.0018163
ENSMUSG00000024892	-0.0118287	-0.0200334	-0.0213661
ENSMUSG00000027219	-0.018467	-0.0145373	-0.00641605
ENSMUSG00000022686	-0.0121059	-0.00939991	0.0189123
ENSMUSG00000082554	-0.0207641	-0.0191069	-0.0147514
ENSMUSG00000053846	-0.00920792	-0.00969347	0.0166659
ENSMUSG00000085189	-0.0203703	-0.020276	-0.0155475
ENSMUSG00000006567	-0.0193189	-0.0193052	-0.0225232
ENSMUSG00000028214	-0.00800225	-0.0190323	-0.0141722
ENSMUSG00000025197	-0.022144	-0.0164329	-0.00471736
ENSMUSG00000074505	-0.0198277	-0.0236906	-0.0138427
ENSMUSG00000079071	-0.0191517	-0.0146531	-0.00498719
ENSMUSG00000021822	-0.0195955	-0.0177139	-0.00159258
ENSMUSG00000067780	-0.0209323	-0.0119383	-0.00288285
ENSMUSG00000054537	-0.0131977	-0.010195	-0.0177271
ENSMUSG00000052131	-0.0198228	-0.0208036	-0.0135408
ENSMUSG00000048636	-0.0201846	-0.0189046	-0.000186936
ENSMUSG00000052271	-0.0192043	-0.0228574	0.00730727
ENSMUSG00000049176	-0.015409	-0.0150303	-0.0127841
ENSMUSG00000032852	-0.0206976	-0.0170973	0.00513904
ENSMUSG00000031097	-0.01821	-0.0132436	-0.0106092
ENSMUSG00000084965	-0.018444	-0.0207514	-0.0131013
ENSMUSG00000027966	-0.0219625	-0.0128503	-0.0115277
ENSMUSG00000029838	-0.0186775	-0.0128569	-0.0140297
ENSMUSG00000031972	-0.0195094	-0.0230803	-0.0109399
ENSMUSG00000032978	-0.0197139	-0.0182078	-0.0137236
ENSMUSG00000028003	-0.0194305	-0.0214703	-0.0103607
ENSMUSG00000041616	-0.00264837	-0.0187237	0.00921108
ENSMUSG00000029664	-0.0194768	-0.0186549	0.00124623
ENSMUSG00000053490	-0.0135382	0.0130015	0.00793608
ENSMUSG00000018822	-0.0097016	-0.0195437	-0.0136605
ENSMUSG00000045725	-0.0173225	-0.0131583	-0.00425295
ENSMUSG00000021702	-0.0172377	-0.0151721	0.015021
ENSMUSG00000044177	-0.018338	-0.0106936	-0.00778147
ENSMUSG00000041565	-0.0188058	-0.0185243	-0.0170917
ENSMUSG00000091002	-0.0185286	-0.0211446	-0.0145034
ENSMUSG00000063234	0.00733167	0.0174308	-0.0230825
ENSMUSG00000031994	-0.0200794	-0.0236287	-0.00219089
ENSMUSG00000019139	-0.0198	-0.0168428	-0.0165315
ENSMUSG00000031886	-0.0185603	-0.0195137	-0.00959158
ENSMUSG00000081219	-0.0170462	-0.018238	-0.0200825
ENSMUSG00000028357	-0.0134172	-0.022761	0.00556123
ENSMUSG00000034039	-0.0144626	-0.0096402	-0.0151977
ENSMUSG00000047586	-0.0136461	-0.010621	-0.00732871
ENSMUSG00000039313	-0.0162697	-0.00896497	-0.0156978
ENSMUSG00000024171	-0.018171	-0.00903765	-0.017509
ENSMUSG00000092323	-0.0159836	-0.0105186	0.0135859
ENSMUSG00000097558	-0.0147323	-0.0161314	0.00996822
ENSMUSG00000062257	-0.0160362	-0.0232805	-0.0102813
ENSMUSG00000041248	-0.0121721	-0.0147019	0.002117
ENSMUSG00000055114	-0.012676	-0.0133639	-0.012129
ENSMUSG00000021364	-0.0188119	-0.023242	-0.0170368
ENSMUSG00000050808	-0.0184529	-0.0189	-0.0167779
ENSMUSG00000018259	-0.0180203	-0.0214027	-0.00525018
ENSMUSG00000027870	-0.0124552	-0.0166511	-0.0156406
ENSMUSG00000062345	-0.00142715	-0.0123375	0.0193524
ENSMUSG00000095143	-0.0157403	-0.0150835	-0.00992983
ENSMUSG00000095388	-0.0130044	-0.0169667	-0.00825455
ENSMUSG00000090817	-0.0136241	-0.0133625	-0.013777
ENSMUSG00000030945	-0.0148704	-0.0175686	-0.00741659
ENSMUSG00000019102	-0.00854971	-0.0148383	-0.00264207
ENSMUSG00000097028	0.00956839	0.0117391	0.0204696
ENSMUSG00000034768	0.0148848	0.0214913	0.0139806
ENSMUSG00000074695	-0.00640071	-0.0123351	0.0183799
ENSMUSG00000054976	0.0177558	0.0132764	0.00747939
ENSMUSG00000022085	0.0149551	0.0207419	-0.000465427
ENSMUSG00000055403	0.0123683	-0.00375919	0.0204932
ENSMUSG00000087339	-0.000457143	0.0106297	0.0162916
ENSMUSG00000085502	0.0194845	0.0161119	0.00484817
ENSMUSG00000085574	0.0192019	0.00964983	0.0032778
ENSMUSG00000086428	0.0172076	0.00853135	-0.000465427
ENSMUSG00000094228	0.0118355	0.0215788	-0.00995704
ENSMUSG00000039146	0.0120256	0.00111195	0.00158594
ENSMUSG00000076557	0.0171702	-0.0110472	-0.00943342
ENSMUSG00000027927	0.0162747	0.0111851	0.0032527
ENSMUSG00000024029	0.00827129	-0.00267278	0.0185137
ENSMUSG00000031710	0.00391662	0.0155861	0.0122757
ENSMUSG00000030909	0.00816666	-0.00239936	0.0153146
ENSMUSG00000024391	0.00696784	-0.00262705	0.0158674
ENSMUSG00000035540	0.00572278	-0.00254777	0.0189332
ENSMUSG00000020429	0.00677407	-0.00270536	0.0192967
ENSMUSG00000024503	0.00676515	-0.00638059	0.0145316
ENSMUSG00000030364	0.00781683	-0.00253222	0.0169277
ENSMUSG00000086905	0.0125719	0.0130606	0.00160786
ENSMUSG00000046070	0.00707845	-0.00251903	0.00350007
ENSMUSG00000061877	0.016177	0.0192837	-0.014342
ENSMUSG00000022766	0.00818305	-0.00259696	0.0137429
ENSMUSG00000005681	0.00823943	-0.00272847	0.0212993
ENSMUSG00000029368	0.00454529	-0.00260334	0.00592518
ENSMUSG00000040017	4.60532e-05	0.00152671	0.0069983
ENSMUSG00000055333	-0.00985559	-0.0169818	0.010078
ENSMUSG00000047844	0.00561453	-0.00289727	0.0206744
ENSMUSG00000096546	0.012128	-0.001497	0.0186369
ENSMUSG00000046354	0.0174156	0.0150069	0.00258138
ENSMUSG00000037973	0.00731989	0.02089	-0.0118618
ENSMUSG00000043430	0.0128943	0.0136177	-0.0126888
ENSMUSG00000021961	0.0178725	0.0198903	-0.00785016
ENSMUSG00000082560	0.0181497	0.022826	-0.00451176
ENSMUSG00000042250	0.018753	0.00966903	0.0100428
ENSMUSG00000059832	0.000357508	-0.00346896	0.0141087
ENSMUSG00000035551	0.0138826	0.0158558	0.00728463
ENSMUSG00000078518	0.0159707	0.0123027	-0.0093813
ENSMUSG00000087485	0.019017	0.0186684	0.00376096
ENSMUSG00000075224	0.0122651	0.0131259	0.00189396
ENSMUSG00000025075	0.01198	-0.00177271	0.00927526
ENSMUSG00000083119	0.00647985	0.0137369	0.00889056
ENSMUSG00000023995	0.0174836	0.00901043	-0.0104255
ENSMUSG00000089708	0.0195483	0.0226112	0.00791104
ENSMUSG00000024124	0.0196818	0.0122361	-0.0087109
ENSMUSG00000083588	0.0163428	0.0174844	0.00451208
ENSMUSG00000070880	0.0189178	0.0105637	0.00377456
ENSMUSG00000038751	0.00328584	-0.00273513	0.00963457
ENSMUSG00000049612	0.016374	0.00100894	0.00244736
ENSMUSG00000059668	-0.0146414	-0.0224693	0.000824432
ENSMUSG00000044903	0.00661922	-0.0089214	-0.0106136
ENSMUSG00000058354	0.00274541	0.00318965	0.0151593
ENSMUSG00000009214	0.0208758	0.0189446	-0.0124334
ENSMUSG00000035429	0.0178441	0.0153572	0.0120309
ENSMUSG00000029608	0.0187205	0.0178707	0.0155853
ENSMUSG00000026424	0.0194316	0.0227924	0.00839307
ENSMUSG00000085810	0.0214906	0.0186463	0.000581009
ENSMUSG00000034450	0.0194565	0.0192118	-0.011711
ENSMUSG00000021612	-0.00830238	-0.0172834	0.00747812
ENSMUSG00000051716	0.00557259	0.0024234	0.0167243
ENSMUSG00000037145	0.0144662	0.00877935	-0.0161336
ENSMUSG00000061259	0.0210021	0.0114869	0.00995954
ENSMUSG00000034427	0.00635006	-0.00303866	-0.0105143
ENSMUSG00000048217	0.000967747	0.00886445	0.0208048
ENSMUSG00000096576	0.0179783	0.012551	0.00607598
ENSMUSG00000076550	-0.000470861	0.0057377	0.0156699
ENSMUSG00000037157	0.00684868	-0.00240323	0.0105101
ENSMUSG00000050108	0.0164314	0.0197838	-0.0115981
ENSMUSG00000045027	0.0193991	0.0131177	-0.00721836
ENSMUSG00000021219	0.0202541	0.0153967	-0.0093813
ENSMUSG00000028217	0.0190848	0.022903	0.0118237
ENSMUSG00000056632	0.0152429	0.0177665	0.0148185
ENSMUSG00000087404	-0.00999265	-0.0179584	-0.00996843
ENSMUSG00000076674	7.46271e-05	0.0138981	-0.00215405
ENSMUSG00000047369	0.0178292	0.0191003	0.00095453
ENSMUSG00000000544	0.0173703	0.0144223	0.010066
ENSMUSG00000020469	0.0173397	0.0120664	0.00735731
ENSMUSG00000026204	0.0175223	0.0179349	0.0144376
ENSMUSG00000087675	-0.0130753	-0.0137783	-0.0183259
ENSMUSG00000098207	0.0162755	0.0149078	-0.0207055
ENSMUSG00000035451	0.0192928	0.014538	0.00961722
ENSMUSG00000029409	-0.00731912	-0.0103163	0.0148814
ENSMUSG00000059908	-5.40879e-05	0.0143412	0.0114265
ENSMUSG00000051159	0.0184676	0.0115437	0.0220061
ENSMUSG00000022783	0.0222402	-0.00822957	-0.00432964
ENSMUSG00000030792	0.0199131	0.0102587	0.00709411
ENSMUSG00000044086	0.0184266	0.0188751	-0.0101793
ENSMUSG00000020007	-0.0122432	-0.011844	0.00213394
ENSMUSG00000003545	0.0138951	0.00956402	-0.00666114
ENSMUSG00000042417	0.00642242	-0.00880498	-0.0201001
ENSMUSG00000085830	0.0203256	0.0202462	-0.00348721
ENSMUSG00000089713	0.021129	0.024073	-0.0179091
ENSMUSG00000081119	0.0176866	0.0133762	0.00725571
ENSMUSG00000094806	0.0186022	0.0209347	4.17091e-05
ENSMUSG00000050844	0.0195999	0.0179236	-0.0104925
ENSMUSG00000059994	0.0149221	0.0196178	-0.00326438
ENSMUSG00000016349	0.0179461	0.00708468	-0.00663378
ENSMUSG00000076873	0.0190258	-0.00184054	0.0141313
ENSMUSG00000050092	0.0165063	0.0067509	0.00687616
ENSMUSG00000028001	0.00551777	-0.00334131	0.00345654
ENSMUSG00000084981	-0.0188228	-0.0144757	-0.0181657
ENSMUSG00000063303	0.0139262	0.0206201	0.0113638
ENSMUSG00000000706	0.0163434	0.019886	0.000704105
ENSMUSG00000030732	0.0180881	0.0175285	0.0208337
ENSMUSG00000069814	0.0175414	0.0243721	-0.00835068
ENSMUSG00000043727	0.0155068	0.0143992	-0.000429524
ENSMUSG00000079620	0.0180677	0.0200043	0.0206112
ENSMUSG00000026959	0.0193071	0.0211614	-0.0118356
ENSMUSG00000074385	0.0185785	0.021363	0.0119036
ENSMUSG00000079534	0.0192596	0.0135406	0.00947636
ENSMUSG00000049115	0.0194065	0.0231673	-0.00748243
ENSMUSG00000090990	0.0185836	0.0179291	-0.00201583
ENSMUSG00000053647	0.0209719	0.0164006	-0.00326564
ENSMUSG00000015962	0.0187342	0.0212253	0.00307276
ENSMUSG00000048764	0.0141592	0.0168621	0.00148926
ENSMUSG00000079531	0.0177479	0.0106111	0.00690861
ENSMUSG00000056078	0.0128045	0.00800051	0.00421845
ENSMUSG00000085391	-0.0122407	-0.0103845	-0.0117523
ENSMUSG00000054493	0.0103791	-0.00260383	0.020643
ENSMUSG00000031098	0.01906	0.0169073	0.00326501
ENSMUSG00000004296	0.00988506	0.00420635	-0.0190464
ENSMUSG00000053338	0.0132972	-0.00126898	0.0112418
ENSMUSG00000048534	0.0193395	0.0223599	0.0106913
ENSMUSG00000042429	-0.00618441	-0.0204318	0.00786779
ENSMUSG00000097579	0.0182264	0.0206554	0.00905412
ENSMUSG00000086711	0.0152133	0.0114181	0.00782035
ENSMUSG00000091251	0.0189319	0.0177917	0.00902817
ENSMUSG00000020912	0.0144355	0.0166145	-0.0125006
ENSMUSG00000025930	0.00892497	-0.00120582	0.021854
ENSMUSG00000018126	-0.00838202	-0.0149272	0.00484333
ENSMUSG00000074300	0.0199519	0.0231979	-0.00113798
ENSMUSG00000057060	0.0153776	0.0180351	-0.0171379
ENSMUSG00000086176	0.0129385	0.00449845	0.00967342
ENSMUSG00000022040	0.0178596	0.0124701	-0.0125382
ENSMUSG00000085511	-0.00245186	0.0123672	0.0146641
ENSMUSG00000015134	0.00604091	0.0199896	0.015308
ENSMUSG00000056071	0.0149575	-0.0135073	0.0114938
ENSMUSG00000029867	0.0211421	0.0111598	-0.00228545
ENSMUSG00000084890	0.0115275	0.0153482	-0.00201039
ENSMUSG00000028269	0.0114848	-0.000655187	0.0201211
ENSMUSG00000095026	0.0154324	0.0121635	-0.00517983
ENSMUSG00000041347	0.0201879	0.0227372	-0.0182951
ENSMUSG00000079554	0.0159995	0.0154887	-0.00468571
ENSMUSG00000024331	0.00885466	0.0159935	0.0154452
ENSMUSG00000030159	-0.00914641	-0.0193118	-0.0139005
ENSMUSG00000033967	0.0125712	0.0117616	0.0209357
ENSMUSG00000097928	0.0214577	0.0209761	0.0217363
ENSMUSG00000026494	0.0210485	0.0254354	-0.0208857
ENSMUSG00000018623	0.017314	0.0184624	0.00728397
ENSMUSG00000086381	0.0176985	0.0167359	0.00887591
ENSMUSG00000035186	0.0122219	0.00252004	0.0119214
ENSMUSG00000022938	0.0120157	0.0135599	0.014665
ENSMUSG00000037411	0.0181724	0.0187215	0.0210456
ENSMUSG00000058620	0.0129585	-0.00877908	0.019627
ENSMUSG00000059493	0.00330198	-0.00411637	0.0187447
ENSMUSG00000094940	-0.00189466	0.00285349	-0.000214494
ENSMUSG00000061911	0.0175308	0.0173312	0.0154195
ENSMUSG00000061527	-0.00834898	-0.00685136	0.00117973
ENSMUSG00000039238	-0.00624154	0.00372864	0.0167264
ENSMUSG00000016498	-0.0107382	-0.00942634	0.0212044
ENSMUSG00000047786	0.0175804	0.0200258	-0.0118792
ENSMUSG00000034117	0.0199993	0.0187995	0.0178815
ENSMUSG00000032717	0.0200687	0.0225498	0.0137826
ENSMUSG00000028037	0.0158381	0.0155845	0.0175914
ENSMUSG00000039431	0.017556	0.0130205	0.0189109
ENSMUSG00000049134	0.021029	0.0206309	0.0122398
ENSMUSG00000051237	-0.0106689	-0.0132555	-0.0131585
ENSMUSG00000086213	-0.0169999	-0.0154559	-0.0179343
ENSMUSG00000058656	0.0169407	0.0188965	0.00398505
ENSMUSG00000094868	0.0199276	0.018193	0.00814487
ENSMUSG00000030200	0.0184178	0.0183422	0.00630097
ENSMUSG00000049303	0.0193829	0.0196018	0.00716584
ENSMUSG00000054258	0.0210322	0.0233261	-0.00574697
ENSMUSG00000024694	-0.0177909	-0.0143353	-0.0169476
ENSMUSG00000034634	0.00417464	0.0106622	0.0134575
ENSMUSG00000081965	0.0153168	0.00731717	0.0104797
ENSMUSG00000065870	-9.4963e-05	-0.018258	0.01679
ENSMUSG00000076441	0.0215885	0.0196247	0.0109325
ENSMUSG00000075033	-0.0176942	-0.0146059	-0.0197887
ENSMUSG00000031372	-0.0134294	-0.00370296	-0.0148252
ENSMUSG00000025813	-0.01527	-0.0150164	0.0113723
ENSMUSG00000028348	0.014488	0.0250674	0.0173904
ENSMUSG00000074272	0.0200667	0.0168592	0.0152576
ENSMUSG00000068011	0.0198111	0.0218801	-0.00107046
ENSMUSG00000008318	0.0148559	0.0183365	0.0117479
ENSMUSG00000038059	0.0161888	0.0250857	-0.0129783
ENSMUSG00000087674	0.0184867	0.00726993	0.0119758
ENSMUSG00000097310	0.0206581	0.022804	-0.00602851
ENSMUSG00000086389	0.0195716	0.0128698	0.0126728
ENSMUSG00000076680	0.00748104	0.0153848	0.00805258
ENSMUSG00000039084	-0.00839429	-0.0129032	-0.0174409
ENSMUSG00000089635	0.00652775	-0.0136049	-0.018312
ENSMUSG00000024268	-0.00538548	-0.0107856	-0.0151041
ENSMUSG00000029923	0.0200762	0.0179052	0.00794837
ENSMUSG00000097157	0.0203084	0.0157235	0.0206728
ENSMUSG00000097289	0.0176131	0.0067024	0.0027766
ENSMUSG00000051855	0.00271017	-0.00913169	-0.0204163
ENSMUSG00000029673	0.0210648	0.0168118	-0.0129542
ENSMUSG00000041449	0.0186583	0.0154125	0.00159822
ENSMUSG00000006587	0.0197823	0.0169467	-0.0156339
ENSMUSG00000043164	0.0195063	-0.00716475	-0.00432785
ENSMUSG00000038754	0.0186413	0.0189139	0.00837754
ENSMUSG00000030256	0.0158135	0.020258	-0.00669963
ENSMUSG00000036805	0.0182709	0.0185388	0.00314284
ENSMUSG00000090881	0.00824271	0.00953663	0.011436
ENSMUSG00000037995	0.0211565	0.0232325	-0.0206248
ENSMUSG00000041827	0.0149292	0.0144476	0.0191257
ENSMUSG00000032661	0.0148759	0.0109403	0.00913335
ENSMUSG00000028262	0.00670324	-0.0128572	0.0102683
ENSMUSG00000087554	0.0199509	0.0108872	0.00102328
ENSMUSG00000091133	-0.0130812	-0.0194257	-0.00966621
ENSMUSG00000074207	0.00860174	-0.0145571	-0.0179193
ENSMUSG00000051998	-0.0127551	-0.0207494	-0.0163315
ENSMUSG00000096979	0.0183628	0.0197255	0.00246422
ENSMUSG00000038903	0.00649868	-0.00309054	0.0226527
ENSMUSG00000035105	0.00343847	-0.000689516	0.01929
ENSMUSG00000068606	0.00529922	-0.00328905	0.0165144
ENSMUSG00000027514	0.0154634	0.0131327	0.0161837
ENSMUSG00000086765	0.00343611	-0.0153692	-0.0226045
ENSMUSG00000018459	0.00325754	-0.00325645	0.0171047
ENSMUSG00000038651	0.00462632	0.0157462	-0.00662635
ENSMUSG00000001027	-0.0200644	-0.0173606	-0.0170456
ENSMUSG00000045502	0.0183414	0.0152783	0.018461
ENSMUSG00000085595	0.0203821	0.0184492	0.0114152
ENSMUSG00000087365	0.0214328	0.0180721	0.0190806
ENSMUSG00000078920	0.0189841	0.0136297	0.0177054
ENSMUSG00000043230	0.0139463	0.0125589	-0.00373795
ENSMUSG00000090063	0.020972	0.0168385	-0.0124301
ENSMUSG00000021313	0.0205409	-0.000574832	0.00722017
ENSMUSG00000036611	0.0203919	0.0198701	-0.00075469
ENSMUSG00000055030	0.0136223	0.0181794	0.0122153
ENSMUSG00000045667	-0.00670936	-0.0118142	0.0213096
ENSMUSG00000085091	0.0198169	0.0196961	-0.0141076
ENSMUSG00000072621	0.0152113	0.0144546	0.0101524
ENSMUSG00000078963	-0.00983728	-0.019999	-0.0159987
ENSMUSG00000049420	0.0184833	0.0221306	0.0200778
ENSMUSG00000043673	0.0138876	0.0201026	-0.000698524
ENSMUSG00000048485	0.0194521	0.00497467	0.0166125
ENSMUSG00000026556	0.0212521	0.0218758	0.00567486
ENSMUSG00000048218	0.0211509	0.0166342	0.0148333
ENSMUSG00000072618	0.0211657	0.0139326	-0.00661466
ENSMUSG00000023034	0.0169474	0.0167195	0.0157502
ENSMUSG00000028545	0.0109895	-0.0121883	0.0206556
ENSMUSG00000026764	0.0115205	0.0174623	-0.0148234
ENSMUSG00000003665	0.0166607	0.00787243	-0.0212742
ENSMUSG00000038418	0.0152084	0.00795687	-0.0114224
ENSMUSG00000002228	0.0196116	0.0215845	0.00189121
ENSMUSG00000032172	0.0188588	0.0156839	-0.0124681
ENSMUSG00000022382	0.0216227	0.0143191	0.0172597
ENSMUSG00000024032	-0.0090359	0.00123603	-0.0109314
ENSMUSG00000015312	0.0151072	0.0112916	-0.0140294
ENSMUSG00000030107	0.0126098	0.00561646	0.0177544
ENSMUSG00000097754	0.00134838	0.0197159	0.0150223
ENSMUSG00000022014	0.0200188	0.0218728	0.00968512
ENSMUSG00000055976	0.0211612	0.0179514	0.00673522
ENSMUSG00000026435	0.0211276	0.01723	0.0127346
ENSMUSG00000023571	0.0192861	0.015508	-0.0167442
ENSMUSG00000031844	0.0173319	0.0126544	0.0187931
ENSMUSG00000018930	0.0145464	0.00833033	-0.0131066
ENSMUSG00000070530	-0.0195411	-0.0206158	-0.0119189
ENSMUSG00000023931	0.0187214	0.0171277	0.0169147
ENSMUSG00000037279	0.014298	0.0145982	-0.0133878
ENSMUSG00000035104	0.0200004	0.0202352	0.0184054
ENSMUSG00000046447	0.0157154	0.0207356	0.00602517
ENSMUSG00000047945	0.020549	0.0218266	-0.0157657
ENSMUSG00000035557	0.0186541	0.0166938	0.0180158
ENSMUSG00000033502	0.0153135	0.0139531	-0.0157594
ENSMUSG00000028804	0.0176	0.0224767	0.0168944
ENSMUSG00000029651	0.0209558	0.0113418	-0.00390289
ENSMUSG00000056380	0.0108407	-0.00488295	0.014523
ENSMUSG00000026407	-0.0136638	-0.0197771	-0.0147423
ENSMUSG00000031517	0.0121355	0.0112542	-0.0166732
ENSMUSG00000040808	0.0121207	0.0194122	1.21482e-05
ENSMUSG00000047822	0.000568705	0.0103999	0.0161094
ENSMUSG00000082062	0.0149068	0.0240513	-0.0109325
ENSMUSG00000058794	0.019821	0.0198722	0.0131162
ENSMUSG00000003657	-0.00735259	-0.0155071	-0.0160055
ENSMUSG00000045382	0.0195645	0.0152651	0.0206233
ENSMUSG00000097165	0.0198897	0.0212204	-0.00915552
ENSMUSG00000087142	0.0186953	0.0227645	-0.000439384
ENSMUSG00000021214	-0.0209063	-0.0167574	-0.00437364
ENSMUSG00000096001	-0.0133486	0.0069489	0.0105354
ENSMUSG00000058542	0.0146248	0.0242013	-0.00984089
ENSMUSG00000079505	0.0160737	0.00759199	0.0188693
ENSMUSG00000076038	0.0168665	0.0231714	-0.00620356
ENSMUSG00000076033	0.0169744	0.0229826	-0.011874
ENSMUSG00000044165	0.0195695	0.0207301	0.0129948
ENSMUSG00000002227	0.0164781	0.00601462	0.0150329
ENSMUSG00000025498	0.0127142	0.00798976	0.0154059
ENSMUSG00000090202	0.0215231	0.0169381	-0.00337639
ENSMUSG00000056267	0.0174849	0.0211342	-0.0186815
ENSMUSG00000042340	0.022402	0.0238855	-0.0139466
ENSMUSG00000047496	0.0193913	0.0238848	0.0183984
ENSMUSG00000051107	-0.0095896	0.00616848	0.0142694
ENSMUSG00000022759	-0.016153	-0.0137602	-0.017505
ENSMUSG00000026535	0.0183013	0.0105513	0.0172155
ENSMUSG00000059089	0.014065	-0.00500657	0.016041
ENSMUSG00000013766	0.0189143	0.0195478	-0.0154013
ENSMUSG00000032420	0.018415	0.0205135	0.0122117
ENSMUSG00000079339	0.0142343	0.00529819	0.00885201
ENSMUSG00000041757	0.0218085	0.0174987	0.010293
ENSMUSG00000078657	0.0168953	0.0177106	-0.00546312
ENSMUSG00000051279	0.0216727	0.0109038	-0.00175977
ENSMUSG00000087290	0.0198629	0.0164707	0.000636185
ENSMUSG00000074647	0.0100039	0.0216395	-0.0108491
ENSMUSG00000067377	0.0194604	0.0170099	-0.0125233
ENSMUSG00000044794	0.0212063	0.0208453	-0.018545
ENSMUSG00000022885	0.0095447	0.00676108	-0.0185707
ENSMUSG00000021414	0.00789518	0.00528039	-0.0188742
ENSMUSG00000029561	0.0155125	0.0103661	0.0164074
ENSMUSG00000090254	0.0135574	0.0128925	-0.00511206
ENSMUSG00000055301	-0.0120814	-0.0166263	-0.00967102
ENSMUSG00000035929	0.000248663	0.00240386	0.0166826
ENSMUSG00000023885	0.00752812	0.0250902	0.0207929
ENSMUSG00000090570	-0.00643353	-0.00767987	-0.022282
ENSMUSG00000062382	0.0166268	0.0245669	-0.00934119
ENSMUSG00000026525	0.0137201	0.0169555	0.0148827
ENSMUSG00000039450	0.0191563	0.0142996	0.00990987
ENSMUSG00000095556	0.0102075	0.0114131	0.0113016
ENSMUSG00000025880	0.0214249	0.0171063	0.0208402
ENSMUSG00000042759	0.0196339	0.0201637	0.0141055
ENSMUSG00000035681	0.0128929	0.0143708	-0.0172074
ENSMUSG00000028463	0.0186086	0.0237089	0.00384648
ENSMUSG00000032243	0.0180828	0.0157867	0.0134752
ENSMUSG00000086527	-0.0162232	0.00448262	0.0112598
ENSMUSG00000052572	-0.0124038	-0.0192571	-0.0109944
ENSMUSG00000029372	0.0113247	-0.00358984	0.0170139
ENSMUSG00000053475	0.0194409	0.0168942	-0.0144944
ENSMUSG00000039934	0.0107395	0.000741576	0.0134365
ENSMUSG00000025277	0.0160496	0.0197379	-0.011215
ENSMUSG00000046314	0.00253129	-0.0111988	-0.0191762
ENSMUSG00000000296	0.019462	0.022506	0.00256233
ENSMUSG00000015533	0.0137514	0.0146173	0.020833
ENSMUSG00000031253	0.0194556	0.00756074	-0.00782566
ENSMUSG00000060988	0.0184766	0.0233072	0.00942805
ENSMUSG00000073413	0.0169275	0.0211199	-0.0160723
ENSMUSG00000045730	0.00633644	-0.0128542	-0.0188097
ENSMUSG00000031131	0.0182159	0.00793789	-0.00995121
ENSMUSG00000026628	0.0131636	-0.00546462	0.00066722
ENSMUSG00000030538	0.0177604	0.019665	-0.00645888
ENSMUSG00000020205	0.0178518	0.0147325	-0.00392017
ENSMUSG00000031722	-0.00764577	-0.0230273	0.0132722
ENSMUSG00000026582	0.0187246	0.0097487	-0.0206717
ENSMUSG00000052631	0.0109877	0.0159762	0.0160188
ENSMUSG00000072214	0.0207313	0.018221	0.0107439
ENSMUSG00000054072	0.0115282	0.00270585	0.0179357
ENSMUSG00000024935	0.00973231	0.0101395	0.0109403
ENSMUSG00000097789	0.016544	0.0185675	0.0174258
ENSMUSG00000000958	0.0192797	0.0221562	-0.0207409
ENSMUSG00000053411	0.000991737	-0.00714689	-0.0182262
ENSMUSG00000087698	-0.00304743	0.00564575	-0.0169806
ENSMUSG00000086418	0.0206487	0.0162174	0.0221481
ENSMUSG00000093378	0.0170979	0.0151347	0.0150206
ENSMUSG00000034459	0.0140902	0.00500429	0.018872
ENSMUSG00000028347	0.0200796	0.0205979	0.015775
ENSMUSG00000009145	0.0206764	0.00221728	0.00587995
ENSMUSG00000023328	0.0205416	0.0133249	0.0194451
ENSMUSG00000047228	-0.00893418	-0.0122632	-0.0138317
ENSMUSG00000037493	-0.015752	-0.0169384	-0.0122238
ENSMUSG00000097421	-0.0152807	-0.0205198	-0.00575478
ENSMUSG00000050097	-0.0141327	-0.0198708	-0.0116793
ENSMUSG00000029273	-0.0162637	-0.0210285	-0.0186339
ENSMUSG00000059900	-0.00315714	-0.0025813	-0.0154745
ENSMUSG00000028885	-0.0121119	-0.0170719	0.00733307
ENSMUSG00000063506	0.016384	0.00594144	-0.0192974
ENSMUSG00000087639	0.0162163	0.00458265	-0.0189883
ENSMUSG00000026675	0.0194049	0.00677659	0.0223504
ENSMUSG00000041945	0.0174521	0.0155062	0.0159896
ENSMUSG00000026638	0.0127552	0.0105416	-0.00915027
ENSMUSG00000041748	0.0195785	0.0164148	-0.0219241
ENSMUSG00000031557	0.0209096	0.0208801	0.0219946
ENSMUSG00000039633	0.0224413	0.0231939	0.0212283
ENSMUSG00000038781	0.0215548	0.0198367	-0.000150992
ENSMUSG00000041420	0.0184352	0.0231475	0.0132216
ENSMUSG00000028148	0.0119047	0.00866904	0.00913091
ENSMUSG00000051076	0.0209584	0.0208846	0.0140749
ENSMUSG00000016624	0.0191402	0.0204421	-0.0131617
ENSMUSG00000020000	0.01746	0.0139138	-0.0024237
ENSMUSG00000037624	0.0201393	0.0228586	-0.0124884
ENSMUSG00000040205	-0.0195358	-0.0155742	-0.0142993
ENSMUSG00000026103	-0.0184456	-0.0156125	-0.00668499
ENSMUSG00000016552	-0.015682	-0.0133062	0.0176834
ENSMUSG00000024371	-0.00679299	-0.00436685	0.0142741
ENSMUSG00000096062	0.00157572	0.00587923	-0.0160658
ENSMUSG00000006154	-0.0136061	-0.0141805	-0.0182355
ENSMUSG00000057346	0.00980204	0.00400308	0.0165909
ENSMUSG00000042622	0.0174964	0.0149072	-0.00895483
ENSMUSG00000035235	0.021139	0.0206337	0.00813733
ENSMUSG00000006301	0.019899	0.0220523	-0.00985485
ENSMUSG00000025902	0.0196267	0.0186862	-0.0107382
ENSMUSG00000079671	0.0201715	0.0237135	0.00145296
ENSMUSG00000040181	0.00698188	-0.00441408	0.0069398
ENSMUSG00000086894	0.01176	0.00561513	0.0182215
ENSMUSG00000051727	0.0186702	0.0206575	0.00872739
ENSMUSG00000020431	0.00190494	-0.0108305	-0.0167417
ENSMUSG00000051225	0.018541	0.00759058	0.00942145
ENSMUSG00000024659	0.0139711	0.0118032	0.0138955
ENSMUSG00000028909	0.00375757	0.00938407	-0.0202365
ENSMUSG00000032018	0.0137702	0.00941873	0.0101449
ENSMUSG00000023905	0.0206012	0.0192702	0.0154174
ENSMUSG00000026104	0.0120613	0.00107288	0.0184645
ENSMUSG00000024190	0.0162576	0.0158054	0.00290316
ENSMUSG00000064202	0.0107238	0.0144904	0.0120596
ENSMUSG00000026820	0.020789	0.0192277	0.0107091
ENSMUSG00000035692	0.0118974	0.0044193	0.0184124
ENSMUSG00000033906	0.0213293	0.0222023	-0.00248537
ENSMUSG00000022906	0.0198124	0.0146574	0.0181126
ENSMUSG00000089698	0.0220334	0.0132255	0.0143143
ENSMUSG00000035686	0.0152619	0.0165988	0.00617379
ENSMUSG00000033355	0.0192722	0.0150987	0.0184231
ENSMUSG00000068245	0.016689	0.0122996	0.0199422
ENSMUSG00000026581	0.0107455	-0.00280192	0.0113336
ENSMUSG00000063130	-0.0181004	-0.0204944	-0.0149719
ENSMUSG00000010435	-0.0158674	-0.0214599	0.00176408
ENSMUSG00000031877	-0.0163411	-0.0240418	0.00181059
ENSMUSG00000064036	-0.00706353	-0.0113175	-0.00817299
ENSMUSG00000032578	-0.00699648	-0.00954721	-0.0226118
ENSMUSG00000073878	0.00639185	0.00640605	-0.0178941
ENSMUSG00000056043	-0.0030823	0.0145057	0.0207727
ENSMUSG00000031584	0.0205544	0.0219851	0.0132968
ENSMUSG00000096035	0.0197656	0.0180286	0.00472963
ENSMUSG00000091479	0.0142839	0.000707704	0.0203853
ENSMUSG00000057963	0.00344599	0.00728465	0.0207023
ENSMUSG00000041046	0.0193229	0.0202541	-0.00628772
ENSMUSG00000015944	0.00414315	0.00185611	-0.0217551
ENSMUSG00000041936	0.0205993	0.00949751	0.0136785
ENSMUSG00000017386	0.0210852	0.0217942	-0.00343474
ENSMUSG00000033715	0.0188105	0.0141488	-0.0129574
ENSMUSG00000029381	0.021064	0.00600013	0.015391
ENSMUSG00000027313	0.0179902	0.013765	0.00823777
ENSMUSG00000091956	0.0132713	0.0158573	-0.00267187
ENSMUSG00000046818	0.0195952	0.0184575	0.0169023
ENSMUSG00000018570	0.0192177	0.0215648	0.00493942
ENSMUSG00000055110	0.0131225	-0.0014018	0.0182721
ENSMUSG00000096929	-0.00461299	-0.0157851	-0.0147299
ENSMUSG00000078942	0.0148804	0.0130642	0.00905526
ENSMUSG00000073821	0.0202611	0.0225812	0.0228298
ENSMUSG00000060183	0.0122435	0.00223019	0.00814285
ENSMUSG00000039457	-0.0165456	-0.0193886	-0.0175012
ENSMUSG00000057137	-0.00321262	0.00273348	0.0173264
ENSMUSG00000031604	0.014664	0.0105122	0.0148926
ENSMUSG00000094065	0.00661748	0.00677286	-0.0180824
ENSMUSG00000031015	0.0202146	0.0216918	-0.0205679
ENSMUSG00000028799	0.0109484	0.0150663	-0.0198953
ENSMUSG00000032741	0.0124771	0.00518892	-0.0174004
ENSMUSG00000062157	0.00558099	-0.00716175	-0.0217309
ENSMUSG00000032109	0.0208407	0.0235777	0.00237253
ENSMUSG00000028927	-0.00368882	0.00524666	-0.0152825
ENSMUSG00000036617	0.0212429	0.0193215	0.00977684
ENSMUSG00000086289	0.0211612	0.0218499	0.0224253
ENSMUSG00000092171	0.0183451	0.0207454	0.00982593
ENSMUSG00000047407	0.0217018	0.0147672	0.00749682
ENSMUSG00000049502	0.0208241	0.0148456	0.0200901
ENSMUSG00000065516	0.0175059	0.0114329	-0.00945005
ENSMUSG00000039542	-0.016978	-0.0151653	-0.0158984
ENSMUSG00000046806	-0.00377357	0.00461349	0.0175592
ENSMUSG00000023094	0.0132115	-0.00571148	-0.0206667
ENSMUSG00000049717	0.0177122	0.0178471	0.00950306
ENSMUSG00000035873	0.0216819	0.0185649	0.0234963
ENSMUSG00000087635	0.0216989	0.0137393	0.0155022
ENSMUSG00000031327	0.0206046	0.0227571	0.010409
ENSMUSG00000005125	0.0148745	-0.000877886	0.0211369
ENSMUSG00000026566	0.0194076	0.0218175	0.00207678
ENSMUSG00000042978	0.0218476	0.0114713	-3.75946e-05
ENSMUSG00000027649	0.0197234	0.0179066	-0.0147974
ENSMUSG00000087535	0.00888195	0.0168978	-0.00907911
ENSMUSG00000048652	0.0211784	0.0174786	0.000472606
ENSMUSG00000040829	0.0222681	0.00587521	0.0115362
ENSMUSG00000039910	0.0198436	0.0127538	0.0224738
ENSMUSG00000064246	0.0130714	0.0039805	0.0165857
ENSMUSG00000042476	-0.00123643	-0.00925933	-0.0141074
ENSMUSG00000066720	0.0168371	-0.00935276	-0.00637365
ENSMUSG00000058624	-0.00398891	0.00850567	0.0143784
ENSMUSG00000024378	-0.0164637	-0.0181689	-0.00407281
ENSMUSG00000046561	0.00133764	0.00282481	0.0203861
ENSMUSG00000060675	0.0159581	0.0165321	0.0173196
ENSMUSG00000026994	0.0196734	0.0177884	0.0141529
ENSMUSG00000081660	0.0116739	0.00968349	0.0153423
ENSMUSG00000019487	0.0198399	0.0210499	0.0220047
ENSMUSG00000051065	0.009709	-0.00473103	0.0221408
ENSMUSG00000029101	0.0184989	0.0194422	-0.0137496
ENSMUSG00000022433	0.0215247	0.0186383	0.00480335
ENSMUSG00000020707	0.0197201	0.00991119	0.0108569
ENSMUSG00000091649	0.0140028	0.00794687	0.018926
ENSMUSG00000027805	-0.0161882	-0.0215332	-0.0146653
ENSMUSG00000082241	0.00987307	0.0179957	0.00400153
ENSMUSG00000095419	-4.51946e-05	0.00548187	0.0092712
ENSMUSG00000022540	-0.0135288	-0.0181904	-0.0183734
ENSMUSG00000080268	0.0218175	0.0200041	0.0105986
ENSMUSG00000038980	-0.00417508	-0.00980025	-0.0205856
ENSMUSG00000091905	0.0220855	0.0128494	0.0163551
ENSMUSG00000029131	0.0222099	0.0157334	0.0163622
ENSMUSG00000075511	0.000240323	-0.00386605	0.0209712
ENSMUSG00000096596	0.0117754	0.00573489	-0.0175789
ENSMUSG00000022075	0.0187863	0.0118586	0.0105696
ENSMUSG00000068735	0.0194922	0.0208848	0.0108194
ENSMUSG00000036019	0.0170003	0.0160912	0.02262
ENSMUSG00000031467	0.00615458	-0.00320557	0.0216924
ENSMUSG00000034610	0.0150022	0.0094732	0.0178286
ENSMUSG00000082292	0.0133985	0.00398029	0.016961
ENSMUSG00000062488	0.0142137	0.00394681	0.0157618
ENSMUSG00000030811	0.0194153	0.023818	0.00768479
ENSMUSG00000027901	0.021809	0.0239729	0.00782413
ENSMUSG00000020641	0.0127825	0.00515621	0.0202961
ENSMUSG00000010592	-0.00327859	-0.0186671	-0.0165412
ENSMUSG00000019320	0.0216712	0.0124583	0.00888406
ENSMUSG00000071203	0.0192721	0.020181	-0.00507664
ENSMUSG00000049719	0.0203496	0.0072291	0.0183522
ENSMUSG00000086474	0.00725313	0.00843111	-0.00312194
ENSMUSG00000068246	0.00917012	0.00233076	0.0176035
ENSMUSG00000028751	0.0115092	0.0100533	-0.00588672
ENSMUSG00000052331	-0.00791042	-0.0164947	-0.0209651
ENSMUSG00000092134	0.00507922	0.0132248	0.020602
ENSMUSG00000028195	0.0178722	0.0083881	0.0230361
ENSMUSG00000006782	0.0205617	0.0222399	0.00612983
ENSMUSG00000019850	0.0163593	0.00884128	-0.00987455
ENSMUSG00000067071	0.0193182	0.0214211	0.014246
ENSMUSG00000003032	0.0173841	0.0108126	0.0178885
ENSMUSG00000034101	0.0204928	0.0196568	0.0168577
ENSMUSG00000047539	0.0212744	0.0201346	0.015735
ENSMUSG00000052837	0.018636	0.0174945	-0.0115562
ENSMUSG00000020475	0.0104934	0.0119219	0.00581797
ENSMUSG00000025503	0.0214603	0.0200696	0.0192872
ENSMUSG00000032515	0.0150731	0.00695968	-0.000166867
ENSMUSG00000097294	-0.0021494	-0.0162577	-0.0196491
ENSMUSG00000087370	0.0160647	0.0177928	0.0219755
ENSMUSG00000006517	0.0216487	0.0126101	-0.00677305
ENSMUSG00000039985	0.0213665	0.0197506	0.0220937
ENSMUSG00000032376	0.0201094	0.0209624	0.0161032
ENSMUSG00000020846	0.020002	0.0204989	-0.0121903
ENSMUSG00000031805	0.020162	0.0230948	-0.00543555
ENSMUSG00000092029	0.0208428	0.0172835	0.0206585
ENSMUSG00000024678	0.00991097	-0.0101435	0.0175805
ENSMUSG00000070501	0.0133466	-0.00162076	0.0194972
ENSMUSG00000051243	-0.0138727	-0.0106826	0.00636984
ENSMUSG00000055409	-0.00304936	-0.0141703	-0.0055424
ENSMUSG00000025582	-0.0160482	-0.0157124	-0.0195697
ENSMUSG00000036181	0.00551664	-0.00616437	-0.0155819
ENSMUSG00000052392	0.00198553	-0.00662871	0.0208486
ENSMUSG00000030990	0.0180446	0.0183333	0.00918918
ENSMUSG00000021678	0.020102	0.0193661	0.00204527
ENSMUSG00000025993	0.0193778	0.0169823	-0.0182847
ENSMUSG00000042225	0.0202171	0.0226721	0.0106665
ENSMUSG00000035517	0.0113907	0.000874141	0.0199469
ENSMUSG00000021670	0.0190442	0.0102719	0.0189661
ENSMUSG00000052776	0.014788	0.0150418	0.0161839
ENSMUSG00000094686	0.0112247	0.00513974	-0.0182034
ENSMUSG00000078853	0.0130046	0.00528221	0.0188788
ENSMUSG00000058126	0.0202424	0.0207612	0.00410265
ENSMUSG00000039046	0.0218631	0.0175385	0.0206389
ENSMUSG00000055994	0.0200584	0.00702014	0.00949194
ENSMUSG00000066861	0.015615	0.014864	0.0156997
ENSMUSG00000032217	0.0201707	0.0211396	0.00597164
ENSMUSG00000095675	0.0125891	0.00533136	-0.0181516
ENSMUSG00000039031	0.0191065	0.0133945	-0.018185
ENSMUSG00000078606	0.0187559	0.0159359	0.0160151
ENSMUSG00000020674	0.020555	0.0236013	-0.0160253
ENSMUSG00000039774	0.0192751	0.0226744	0.00435892
ENSMUSG00000051439	0.0218054	0.0180287	0.00772446
ENSMUSG00000000386	0.0142672	0.00698018	0.0190621
ENSMUSG00000026984	0.0185222	0.00600788	0.0130084
ENSMUSG00000057948	-0.0144399	-0.0214421	-0.00658807
ENSMUSG00000040055	0.0012294	0.00202578	-0.00943962
ENSMUSG00000032776	-0.0182504	-0.012337	0.0182726
ENSMUSG00000042202	-0.0179322	-0.0213762	-0.0204242
ENSMUSG00000021238	-0.0167025	-0.022963	-0.0141058
ENSMUSG00000096255	0.00265233	0.01577	0.00122644
ENSMUSG00000025027	0.0187738	0.0227081	0.0169077
ENSMUSG00000001166	0.0181152	0.00831974	0.0106535
ENSMUSG00000073400	0.0192498	0.0142883	0.000486652
ENSMUSG00000046027	0.0145731	-0.0022375	0.0113774
ENSMUSG00000096606	0.0043797	0.0132783	-0.00180119
ENSMUSG00000024736	0.0210281	0.0237861	0.0169406
ENSMUSG00000018474	0.0216755	0.0251474	-0.0104481
ENSMUSG00000042228	0.0202959	0.0166259	0.0159464
ENSMUSG00000019734	0.0214793	0.0185105	-0.00423172
ENSMUSG00000024732	0.0210612	0.0211987	0.0114955
ENSMUSG00000049521	0.0204471	0.0201847	0.00434669
ENSMUSG00000040711	0.0207723	0.0199756	0.00546709
ENSMUSG00000020275	0.0206468	0.0194657	-0.0173342
ENSMUSG00000045868	0.0189555	0.0159437	0.0161223
ENSMUSG00000032902	0.0205694	0.015353	0.0207929
ENSMUSG00000084821	0.0113807	0.0196047	-0.0141478
ENSMUSG00000047281	0.0205103	0.0193006	-0.00844811
ENSMUSG00000074594	-0.0192372	-0.0193755	-0.00960732
ENSMUSG00000086982	-0.0179975	-0.0115271	-0.0146393
ENSMUSG00000029322	0.0062409	-0.00883019	0.018759
ENSMUSG00000034006	-0.00623324	-0.00121731	-0.0207432
ENSMUSG00000035852	0.00183857	-0.00559623	0.00887162
ENSMUSG00000086682	-0.0156438	-0.0198499	-0.020241
ENSMUSG00000004849	0.0184871	0.0217823	0.00915897
ENSMUSG00000021957	0.0166209	0.0159452	0.0112959
ENSMUSG00000097974	-0.000660453	0.0101	0.013663
ENSMUSG00000023963	0.0104822	0.00317945	-0.0148543
ENSMUSG00000079334	-0.0115777	-0.0164354	-0.0175588
ENSMUSG00000036478	0.020453	0.023545	0.000622717
ENSMUSG00000031639	0.0207887	0.0132328	0.016037
ENSMUSG00000032786	0.0170673	0.0188144	0.00799965
ENSMUSG00000097002	0.0121288	0.0218815	0.0122975
ENSMUSG00000020704	0.0162431	0.0251378	-0.0202587
ENSMUSG00000085795	0.0202827	0.0194261	-0.0175211
ENSMUSG00000039671	0.0206527	0.0218557	-0.0159241
ENSMUSG00000021302	0.0204607	0.0234635	0.0171602
ENSMUSG00000037573	0.0179803	0.0133425	0.0051771
ENSMUSG00000024457	0.0188279	0.0138221	0.020813
ENSMUSG00000029798	0.0140903	0.00636485	0.0159718
ENSMUSG00000021070	0.0171638	0.0133781	-0.0193765
ENSMUSG00000036885	0.00239732	-0.00237136	0.0175614
ENSMUSG00000039831	0.0181581	0.0108785	0.0220814
ENSMUSG00000046079	0.0211798	0.0177642	-0.013883
ENSMUSG00000021752	0.00766008	-0.00676936	0.0205864
ENSMUSG00000082361	0.0200068	0.0075291	0.0161015
ENSMUSG00000043323	0.0206393	0.0200719	0.00612652
ENSMUSG00000030854	0.0146646	0.0261787	-0.00386056
ENSMUSG00000000982	0.0151049	0.00644725	-0.0103626
ENSMUSG00000089953	-0.0107593	-0.0138454	-0.0209574
ENSMUSG00000020963	-0.0186134	-0.0122528	-0.0218353
ENSMUSG00000038725	-0.000158295	0.00752653	-0.0155269
ENSMUSG00000044337	0.0104089	-0.0141397	0.0220999
ENSMUSG00000027346	0.019656	0.00779703	0.0144751
ENSMUSG00000035914	0.0183318	0.0112863	0.0146942
ENSMUSG00000031987	0.00925397	0.0219474	0.0217738
ENSMUSG00000086593	0.00899804	0.0158327	-0.0209873
ENSMUSG00000039976	-0.00510631	-0.0222816	-0.0205569
ENSMUSG00000079451	0.0168866	0.019975	0.00851437
ENSMUSG00000096914	-0.0124254	-0.0178648	-0.00596823
ENSMUSG00000024486	0.0196127	0.00868833	-0.000175481
ENSMUSG00000035342	0.02033	0.0254121	0.0179747
ENSMUSG00000044469	0.0212345	0.0149402	-0.00857809
ENSMUSG00000093470	0.0207165	0.0159134	-0.016927
ENSMUSG00000040771	0.0190409	0.0188293	-0.0181152
ENSMUSG00000033016	0.0183977	0.022952	-0.0209705
ENSMUSG00000020737	0.0203454	0.0215352	0.00939659
ENSMUSG00000021911	0.0218737	0.015436	0.00902931
ENSMUSG00000086032	0.0202386	0.0178881	-0.00769054
ENSMUSG00000020901	0.0192094	0.0174781	-0.0151418
ENSMUSG00000090942	0.00790555	-0.000677857	0.01755
ENSMUSG00000079014	0.0191944	0.0114419	7.78991e-05
ENSMUSG00000086968	0.00114427	-0.0105525	-0.0198488
ENSMUSG00000022883	0.0211652	0.0203268	-0.016085
ENSMUSG00000001750	0.0194294	0.0192487	0.0189863
ENSMUSG00000023341	0.0152256	0.00641832	0.0160093
ENSMUSG00000033022	-0.0149701	-0.0109344	0.000271023
ENSMUSG00000055368	-0.011014	-0.0100471	-0.0112948
ENSMUSG00000085683	-0.0170703	-0.0171227	0.00360273
ENSMUSG00000029919	-0.0191681	-0.0219762	-0.019574
ENSMUSG00000032060	-0.0162833	-0.0170448	0.0134188
ENSMUSG00000020181	0.00911786	0.00768619	0.0217523
ENSMUSG00000092511	0.00331011	0.00129053	0.0137192
ENSMUSG00000095677	0.0106851	0.0164908	-0.0026785
ENSMUSG00000025888	0.0170938	0.0174672	0.0114285
ENSMUSG00000030739	0.0150756	0.00944794	-0.0157097
ENSMUSG00000038085	0.0203081	0.0217017	0.0124407
ENSMUSG00000026547	0.020799	0.0204938	0.0190912
ENSMUSG00000047557	0.0190569	0.0187888	0.0167183
ENSMUSG00000025041	0.0203323	0.0191981	0.015875
ENSMUSG00000026821	0.0202615	0.0162094	-0.0165537
ENSMUSG00000035900	0.00769319	-0.0122189	0.0234032
ENSMUSG00000035498	0.0211384	0.014578	0.0178125
ENSMUSG00000028630	0.0173031	0.0168666	0.0223097
ENSMUSG00000074622	0.016562	0.0145263	0.0152151
ENSMUSG00000022010	0.0191763	0.023192	-0.00534605
ENSMUSG00000030970	0.0201747	0.0176187	0.0186419
ENSMUSG00000024079	0.0195144	0.0156704	0.0164061
ENSMUSG00000003420	0.00632449	-0.00343159	-0.0157879
ENSMUSG00000027882	0.00823882	0.000898819	0.0193007
ENSMUSG00000062127	0.0202041	0.0198287	0.0169404
ENSMUSG00000061887	0.0215209	0.0153254	-0.0189601
ENSMUSG00000037111	0.0188066	0.0210576	-0.00959422
ENSMUSG00000071640	0.00726916	-0.00113725	0.0198974
ENSMUSG00000042460	0.016572	0.0204921	0.00707543
ENSMUSG00000025076	0.0211432	0.0197915	0.0151233
ENSMUSG00000055125	0.0133566	0.0169733	-0.00205987
ENSMUSG00000072109	0.0124493	0.00726521	0.0107791
ENSMUSG00000014778	0.0196366	0.0230978	-0.0105173
ENSMUSG00000041324	0.0163333	0.0165724	0.0190755
ENSMUSG00000040026	-0.000416236	-0.0107162	0.0160171
ENSMUSG00000000305	-0.00492564	-0.00988859	-0.00803316
ENSMUSG00000020190	-0.0161293	-0.012347	-0.0227444
ENSMUSG00000052512	-0.0144536	-0.0189301	0.000492224
ENSMUSG00000022472	0.00346467	0.0079963	0.0129571
ENSMUSG00000021831	0.0054769	0.0118194	0.0230615
ENSMUSG00000039512	-0.00900596	-0.00728153	0.0175072
ENSMUSG00000022996	-0.00278344	-0.00461984	-0.0172345
ENSMUSG00000031925	0.0173328	0.02404	0.0215814
ENSMUSG00000010051	-0.0120039	-0.0170586	-0.0162454
ENSMUSG00000034394	0.0175997	0.0196334	0.00834663
ENSMUSG00000041143	0.0186171	0.00370824	0.0133448
ENSMUSG00000020843	0.0166906	0.0218364	-0.021199
ENSMUSG00000052632	0.0171737	0.0179822	0.00861554
ENSMUSG00000018476	0.011261	-0.00544772	-0.0193307
ENSMUSG00000026510	0.0213335	0.0200369	0.0222098
ENSMUSG00000035671	0.0205118	0.0213977	-0.0140582
ENSMUSG00000041362	0.0165845	0.0113728	0.012112
ENSMUSG00000021039	0.0166817	0.00727514	0.013422
ENSMUSG00000036053	0.00323515	-0.00821708	0.0191528
ENSMUSG00000022297	0.0186897	0.0214273	-0.0124699
ENSMUSG00000041390	0.0180488	0.0223246	0.0177891
ENSMUSG00000024006	0.0210626	0.017503	-0.00179219
ENSMUSG00000097762	0.00914816	-0.00437712	0.0239279
ENSMUSG00000061852	0.00430405	0.000265151	0.017158
ENSMUSG00000078945	0.021051	0.0181026	0.0120176
ENSMUSG00000034422	0.0200231	0.0107736	0.0205245
ENSMUSG00000052563	0.000237818	-0.011312	-0.0216446
ENSMUSG00000032596	0.0197951	0.0134034	0.0189938
ENSMUSG00000037921	0.0147153	0.00558689	0.0128468
ENSMUSG00000085936	0.0209262	0.0115097	0.0132724
ENSMUSG00000097860	0.0175993	0.0117707	0.0119685
ENSMUSG00000087143	-0.0222585	-0.0139574	-0.0176071
ENSMUSG00000037492	0.00721575	0.00392547	-0.0184008
ENSMUSG00000092368	-0.00358298	0.00436256	0.0222692
ENSMUSG00000038024	-0.00918465	0.0115133	0.00834095
ENSMUSG00000001670	-0.0135417	-0.0135554	-0.018012
ENSMUSG00000026554	0.0152399	0.0242721	-0.0200213
ENSMUSG00000004070	0.0201919	0.0195161	0.0166047
ENSMUSG00000015837	0.00820239	-0.0037064	-0.0156499
ENSMUSG00000085314	0.0107146	0.0238345	0.000855572
ENSMUSG00000026946	0.017728	0.0160602	0.0161809
ENSMUSG00000030660	0.0150638	0.00845699	0.0176411
ENSMUSG00000061288	0.0150272	0.0157594	0.0202893
ENSMUSG00000020134	0.0214842	0.0205301	0.018833
ENSMUSG00000025171	0.0204625	0.0198428	0.0139914
ENSMUSG00000028893	-0.00532937	-0.00998596	0.0177131
ENSMUSG00000029826	0.0179716	0.0174642	0.0196243
ENSMUSG00000071176	0.0203628	0.00102638	-0.0162178
ENSMUSG00000032777	0.0200592	0.0248066	0.00883095
ENSMUSG00000008398	0.0206643	0.0215438	0.0127624
ENSMUSG00000089875	0.0148246	0.00603475	0.0215665
ENSMUSG00000035248	0.0135174	0.00260645	0.0214714
ENSMUSG00000025612	0.0198311	0.0123998	-0.0180242
ENSMUSG00000040659	0.0199323	0.0158048	0.0129701
ENSMUSG00000030748	0.0216722	0.0216452	-0.0222424
ENSMUSG00000029832	0.0167743	0.0169892	-0.0130268
ENSMUSG00000038507	0.0166915	0.0131441	0.0179121
ENSMUSG00000033454	0.0126275	0.0112039	0.0153593
ENSMUSG00000042726	0.0191814	0.0110828	0.0178783
ENSMUSG00000079323	0.0169122	-0.00612247	0.0170341
ENSMUSG00000020474	0.0175203	0.0189797	0.0148449
ENSMUSG00000025283	0.0212703	0.0178512	0.0230127
ENSMUSG00000021508	0.0122018	-0.0127991	-0.00458692
ENSMUSG00000032690	0.013751	0.00812572	0.016649
ENSMUSG00000074896	0.0149476	0.00475081	0.0180339
ENSMUSG00000034855	0.013624	0.00634312	0.0200724
ENSMUSG00000025983	0.0216291	-0.00786386	-0.00285567
ENSMUSG00000055312	-0.0169434	-0.0221962	-0.00939226
ENSMUSG00000025473	-0.00464402	-0.0136997	0.0187585
ENSMUSG00000025946	-0.014415	-0.0218124	-0.0167439
ENSMUSG00000040502	-0.019777	-0.019068	-0.0135426
ENSMUSG00000054958	-0.01408	-0.0176515	0.00773391
ENSMUSG00000039058	0.0113	0.0182518	-0.0188675
ENSMUSG00000020407	0.00386014	0.0182863	0.0205525
ENSMUSG00000033487	0.00755343	0.0110895	0.0194402
ENSMUSG00000027809	0.0203157	0.00179583	-0.0174134
ENSMUSG00000056014	0.0122346	0.00730881	0.0136476
ENSMUSG00000003546	0.0188941	0.0192629	-0.0209137
ENSMUSG00000031563	0.016668	0.00867256	-0.01803
ENSMUSG00000066800	0.0135898	0.0169452	0.0121515
ENSMUSG00000024063	0.018211	0.0221037	0.0206689
ENSMUSG00000039982	0.0181263	0.0230483	0.00253806
ENSMUSG00000055799	0.0175361	0.015236	-0.0188718
ENSMUSG00000008090	0.0213233	0.0226896	0.0156431
ENSMUSG00000040746	0.0167918	0.0126785	-0.0233118
ENSMUSG00000040033	0.0146695	0.00719495	0.0179298
ENSMUSG00000079362	0.0112909	0.00214693	0.0170899
ENSMUSG00000091366	-0.00609866	-0.0127199	-0.0226631
ENSMUSG00000017830	0.0159729	0.0145764	0.0143422
ENSMUSG00000023913	0.0217309	0.00472508	-0.00445064
ENSMUSG00000073429	-0.00356369	-0.025084	-0.0135068
ENSMUSG00000085529	0.0193435	0.0177658	-0.00036584
ENSMUSG00000082485	0.0120348	0.0132091	-0.0013751
ENSMUSG00000033717	-0.0217349	-0.0187418	-0.0206659
ENSMUSG00000021996	0.0103661	0.0139285	0.0206132
ENSMUSG00000023832	0.0178358	0.00992638	0.0039656
ENSMUSG00000096173	0.0164813	0.0201063	0.00803962
ENSMUSG00000040703	-0.00946452	-0.0169481	-0.0186774
ENSMUSG00000046993	0.0182552	0.0217464	0.0106665
ENSMUSG00000033083	0.0171659	-9.12683e-05	-0.0205816
ENSMUSG00000063382	0.0198843	0.0197714	0.0207579
ENSMUSG00000030199	0.0215132	0.01675	0.0201154
ENSMUSG00000024603	0.0206245	0.0232255	-0.0139226
ENSMUSG00000032501	0.0185372	0.0218241	-0.0124914
ENSMUSG00000020806	0.0216879	0.020426	-0.00959019
ENSMUSG00000042677	0.0194407	0.00956947	0.00648561
ENSMUSG00000032000	0.0215974	0.0126377	-0.0163965
ENSMUSG00000021298	0.0136151	0.0050461	-0.0208086
ENSMUSG00000021457	0.0203628	0.0112698	-0.021696
ENSMUSG00000029380	0.0160409	0.00150728	0.00225673
ENSMUSG00000001985	-0.0145656	-0.0115288	-0.017258
ENSMUSG00000073406	-0.00797185	-0.0151189	0.0164137
ENSMUSG00000030064	-0.00836668	0.00812553	-0.0209915
ENSMUSG00000029622	0.0189841	0.0223216	0.0115012
ENSMUSG00000039159	0.0154456	0.00134711	-0.0179292
ENSMUSG00000038605	0.0199174	0.0140223	-0.0229908
ENSMUSG00000026970	0.00902293	-0.00954052	0.0214381
ENSMUSG00000043279	0.00937231	0.00640275	0.0207682
ENSMUSG00000025468	-0.0112763	-0.0167943	-0.0124013
ENSMUSG00000009376	0.0174891	0.0145554	0.0125062
ENSMUSG00000063659	0.0221869	0.0151172	0.0184728
ENSMUSG00000024014	0.0186634	0.00590738	-0.000260805
ENSMUSG00000051413	0.0169662	0.0126931	-0.0143719
ENSMUSG00000024805	0.0128149	0.0045929	0.0222224
ENSMUSG00000021466	0.00695501	-0.00326714	0.0202031
ENSMUSG00000040723	0.0221094	0.00493978	0.00169511
ENSMUSG00000091144	0.0152795	0.0101695	0.0198765
ENSMUSG00000047793	-0.000247997	-0.00947416	-0.0146842
ENSMUSG00000007908	0.0214455	0.0195305	0.00616901
ENSMUSG00000073000	0.019856	0.0230303	-0.0152518
ENSMUSG00000070873	0.00934156	-0.0152338	-0.0193285
ENSMUSG00000094930	0.00345419	0.0221659	0.0100314
ENSMUSG00000030137	-0.0178684	-0.00082444	0.0114437
ENSMUSG00000030413	0.0112651	0.0190854	0.0102713
ENSMUSG00000024066	-0.000942359	0.0134045	0.0166475
ENSMUSG00000046093	-0.0144453	-0.0195573	0.0120248
ENSMUSG00000041037	-0.0162973	-0.0135561	-0.0206283
ENSMUSG00000089798	0.00694544	-0.00651992	0.0156498
ENSMUSG00000054453	-0.00451396	0.00352124	-0.0212377
ENSMUSG00000034731	-0.0181347	-0.0172318	-0.00154688
ENSMUSG00000092444	-0.0143818	-0.0201385	-0.018484
ENSMUSG00000097745	0.00860329	0.00749544	-0.0182549
ENSMUSG00000025193	0.0153132	0.0197155	0.0108642
ENSMUSG00000038776	0.0183765	0.00556501	-0.016712
ENSMUSG00000042371	-0.00443415	-0.00335196	-0.02065
ENSMUSG00000020515	0.0173493	0.0211905	0.00682351
ENSMUSG00000029603	0.000149272	-0.00664264	-0.0205081
ENSMUSG00000046668	-0.00156157	-0.00582697	-0.0168234
ENSMUSG00000025314	0.0211366	0.0177525	0.0179925
ENSMUSG00000027314	0.0169878	0.0153869	0.0226277
ENSMUSG00000035642	0.0177232	0.0202892	-0.0181788
ENSMUSG00000016496	0.00978554	-0.00363821	0.0212956
ENSMUSG00000074903	0.0105163	-0.00811925	-0.015574
ENSMUSG00000031628	0.0199198	0.01985	0.0123061
ENSMUSG00000027860	0.0215987	0.0191809	0.0200743
ENSMUSG00000020038	-0.000199971	-0.0147489	0.0172786
ENSMUSG00000041075	-0.00144195	-0.0174987	0.0191754
ENSMUSG00000022353	0.0152285	0.0193434	-0.00635522
ENSMUSG00000050730	0.0194469	0.014996	0.0182707
ENSMUSG00000037211	0.0128351	-0.00663832	-0.0177818
ENSMUSG00000044309	0.0168755	0.0192168	0.00515849
ENSMUSG00000022768	0.0201343	0.0169288	-0.00431652
ENSMUSG00000050074	0.00273511	-0.013807	-0.00511044
ENSMUSG00000021273	-0.0203763	-0.0106743	-0.00577371
ENSMUSG00000024818	-0.0185368	-0.0145225	-0.019534
ENSMUSG00000044026	-0.0150327	-0.0172311	-0.0212334
ENSMUSG00000047878	-0.0181904	-0.0162559	0.0111896
ENSMUSG00000043587	-0.0102546	-0.0120165	-0.018286
ENSMUSG00000034903	-0.0104443	-0.0209159	-0.016742
ENSMUSG00000029672	0.0193453	0.0140208	0.0159953
ENSMUSG00000053536	0.0157546	0.0130826	0.00992807
ENSMUSG00000005447	0.0196625	0.0214731	0.0158886
ENSMUSG00000048234	0.0178573	0.019194	0.0129477
ENSMUSG00000023800	-0.000355407	-0.00695652	-0.0213471
ENSMUSG00000004936	0.0187924	0.0219889	0.021274
ENSMUSG00000045980	0.00542079	0.000345137	0.0105416
ENSMUSG00000041598	0.012333	0.0062993	-0.0204057
ENSMUSG00000038683	0.0184427	0.0134688	0.0126773
ENSMUSG00000039678	0.015457	0.0094486	0.0117044
ENSMUSG00000056692	0.0140571	0.00735618	0.016134
ENSMUSG00000052516	0.0185567	0.0227763	-0.00970045
ENSMUSG00000021040	0.0158851	0.00742845	0.0134245
ENSMUSG00000009248	-0.0046671	-0.014956	0.0221258
ENSMUSG00000014601	0.0195205	0.0159961	0.0194702
ENSMUSG00000027951	0.0183536	0.0163998	0.0152705
ENSMUSG00000046794	0.0102706	0.0143192	0.0223612
ENSMUSG00000011837	0.0209072	0.0211525	0.0183562
ENSMUSG00000027597	0.0187626	0.0190934	0.0183249
ENSMUSG00000022246	0.0122713	0.0121907	0.0199521
ENSMUSG00000063663	0.00702014	-0.00222885	0.0175082
ENSMUSG00000030282	0.0202113	0.0233575	0.00952906
ENSMUSG00000024454	0.0198654	0.0221826	0.0190065
ENSMUSG00000026064	0.0213508	0.0215449	-0.0069745
ENSMUSG00000025010	0.0180582	0.0155724	0.0119061
ENSMUSG00000008167	0.0211121	0.0217762	0.0082151
ENSMUSG00000030203	0.0192737	0.0235431	0.00968048
ENSMUSG00000062175	0.0168521	0.00290503	-0.0195492
ENSMUSG00000041895	0.0182458	0.0202562	0.00604641
ENSMUSG00000024737	0.0210426	0.0240819	0.0187765
ENSMUSG00000054588	0.0122218	-0.0018092	0.016666
ENSMUSG00000029298	0.016409	0.0114031	0.0210097
ENSMUSG00000035208	0.0129348	0.00424983	0.0202765
ENSMUSG00000030921	0.011957	0.00530464	0.0163625
ENSMUSG00000022512	0.0124031	0.0140653	0.00863668
ENSMUSG00000075416	6.85786e-05	0.00458589	0.000706909
ENSMUSG00000020638	0.0136415	0.00628434	0.0173368
ENSMUSG00000070867	-0.0211891	-0.0188542	-0.0191929
ENSMUSG00000085881	-0.000353248	0.0137599	-0.00850021
ENSMUSG00000024975	-0.0129008	-0.0109324	-0.0188725
ENSMUSG00000067889	-0.00532471	-0.00472482	-0.0215322
ENSMUSG00000000579	0.00160122	0.0146157	-0.00217895
ENSMUSG00000030621	0.0179865	0.0229012	0.0122446
ENSMUSG00000039492	-0.0149409	-0.0185289	-0.0181456
ENSMUSG00000022035	0.0185546	0.0101212	0.0176088
ENSMUSG00000085894	0.0182067	0.0188339	0.0126877
ENSMUSG00000033730	0.01406	0.00164136	-0.0201828
ENSMUSG00000090231	0.00703616	0.00314721	0.0136992
ENSMUSG00000042377	-0.00214849	-0.00584047	-0.02135
ENSMUSG00000054723	0.0146553	0.0180675	-0.0217082
ENSMUSG00000063428	0.00418015	0.00406769	-0.0203674
ENSMUSG00000096980	0.0126681	-0.00541926	-0.0164455
ENSMUSG00000042772	0.0187495	0.0194907	0.0195537
ENSMUSG00000070544	0.0145101	0.0113369	-0.0178136
ENSMUSG00000039735	0.00882913	0.0160722	-0.0174441
ENSMUSG00000050310	-3.73964e-05	-0.00726416	0.0187255
ENSMUSG00000012609	0.0196632	0.0262137	-0.019175
ENSMUSG00000037621	-0.0103321	-0.0219243	-0.00470822
ENSMUSG00000070327	0.0144451	0.00911415	0.0209694
ENSMUSG00000062007	0.0166095	0.0146603	0.00823885
ENSMUSG00000040296	0.0162191	0.00883168	0.0192397
ENSMUSG00000037406	0.0197218	0.0202258	0.00345691
ENSMUSG00000042808	0.0189186	0.00814003	0.0156551
ENSMUSG00000089781	0.0183896	0.00610648	0.00874638
ENSMUSG00000027246	0.0196889	0.00739418	0.000678583
ENSMUSG00000030160	-0.0170252	-0.0201235	-0.0207404
ENSMUSG00000027831	-0.0190124	-0.020237	-0.0133627
ENSMUSG00000020178	-0.00695434	0.0167469	0.0192292
ENSMUSG00000059743	-0.00783786	0.00705514	-0.00644748
ENSMUSG00000012519	0.0084794	0.0150207	0.0168279
ENSMUSG00000095991	0.00715292	0.0114497	0.0201535
ENSMUSG00000074151	0.00242882	0.000710483	0.0185154
ENSMUSG00000000159	-0.0106628	-0.0147844	-0.016355
ENSMUSG00000037321	0.00304967	0.00168627	0.0173419
ENSMUSG00000019997	0.0166733	0.00930596	0.022918
ENSMUSG00000037669	-0.00108424	-0.0042701	-0.0209721
ENSMUSG00000078202	-0.00772523	-0.0128564	0.0202679
ENSMUSG00000001123	0.0095667	0.00510207	0.0166498
ENSMUSG00000045659	0.0141884	-0.0136071	0.0101753
ENSMUSG00000042207	0.0143359	0.00884836	0.0211031
ENSMUSG00000015937	0.0205626	0.0190861	0.0173891
ENSMUSG00000035151	0.0181617	0.0202609	0.0162034
ENSMUSG00000039501	0.0175955	0.0111582	0.0173401
ENSMUSG00000020661	0.0125871	0.00145137	0.0220737
ENSMUSG00000049946	-0.0115566	-0.0211885	-0.00621812
ENSMUSG00000053965	0.0156095	0.000818598	-0.0136264
ENSMUSG00000017146	0.00781986	0.0149565	-0.0218125
ENSMUSG00000032363	0.0144866	0.00168794	0.0161413
ENSMUSG00000039697	0.0202029	0.0184728	0.017691
ENSMUSG00000029816	-0.0158008	-0.0153254	-0.00578817
ENSMUSG00000022177	-0.020836	-0.0218014	-0.0167178
ENSMUSG00000050295	-0.010645	-0.00756757	-0.0186822
ENSMUSG00000008734	-0.0201441	-0.0164848	0.0187225
ENSMUSG00000024730	-0.0119888	-0.00160962	0.0134786
ENSMUSG00000037827	-0.0169872	-0.0219615	-0.0172919
ENSMUSG00000024338	0.00920337	0.00355867	0.0176902
ENSMUSG00000026856	0.0180245	0.0227797	0.00244468
ENSMUSG00000019359	0.00965473	0.0234599	-0.00280479
ENSMUSG00000024424	0.0176434	0.0229089	0.018813
ENSMUSG00000011148	0.0142923	0.0170126	-0.0116875
ENSMUSG00000020520	0.0173405	0.018334	-0.0198706
ENSMUSG00000085175	-3.21106e-05	0.0122449	-0.0229277
ENSMUSG00000060512	0.0197752	0.0183563	0.0127567
ENSMUSG00000001768	0.0193101	0.0216669	0.0191597
ENSMUSG00000038393	-0.0134545	-0.0224073	-0.0226899
ENSMUSG00000021725	0.0189651	0.0151593	0.0199311
ENSMUSG00000026029	0.021071	0.0205205	0.0196005
ENSMUSG00000007476	0.00618648	-0.00491477	-0.0219458
ENSMUSG00000048696	0.0199584	0.0211716	0.022426
ENSMUSG00000009828	0.0184165	0.0121993	0.0175157
ENSMUSG00000024799	0.0192033	0.0177393	-0.010617
ENSMUSG00000030657	0.013043	0.0221703	0.020123
ENSMUSG00000028766	0.0170414	0.0131013	0.0119929
ENSMUSG00000050565	0.0153645	0.00888471	0.0209404
ENSMUSG00000025278	0.0198822	0.018137	0.0227032
ENSMUSG00000002325	0.0124538	0.00431092	0.0170891
ENSMUSG00000002578	0.000747008	-0.00517901	-0.0204864
ENSMUSG00000025577	0.0074507	-0.00303742	0.00580806
ENSMUSG00000029765	0.0146086	0.0106821	-0.0196393
ENSMUSG00000085178	0.00797351	0.00011613	-0.0184767
ENSMUSG00000031377	0.0147825	0.004307	-0.0154661
ENSMUSG00000032649	0.0149309	0.0139804	-0.0170814
ENSMUSG00000022818	0.00641225	-0.00698542	-0.0199808
ENSMUSG00000038011	-0.00433637	-0.0164615	-0.00784636
ENSMUSG00000039853	0.0172072	0.00664302	0.0150582
ENSMUSG00000071286	-0.0156395	-0.0213224	-0.0201523
ENSMUSG00000098188	-0.0156395	-0.0213224	-0.0201523
ENSMUSG00000031853	-0.0155482	-0.0195327	-0.018021
ENSMUSG00000023243	-0.0153362	-0.0216924	0.0155617
ENSMUSG00000030539	-0.0105502	0.00146797	-0.0162341
ENSMUSG00000031150	-0.0143154	-0.00905066	-0.0222411
ENSMUSG00000092240	0.0124684	0.0178435	-0.00957215
ENSMUSG00000018417	0.0183381	0.0184369	0.0152495
ENSMUSG00000068523	0.0191677	0.0203753	0.0138767
ENSMUSG00000022099	-0.000831258	-0.000209333	0.017861
ENSMUSG00000071669	-0.0120985	-0.0219716	-0.018295
ENSMUSG00000004319	0.00196829	0.00569657	0.00968158
ENSMUSG00000017679	-0.00543745	-0.0209209	-0.0222708
ENSMUSG00000055447	0.0080856	-0.00183852	0.0178007
ENSMUSG00000050530	0.0217587	0.0165001	0.0126599
ENSMUSG00000026896	0.0144458	0.00602045	0.0191694
ENSMUSG00000003810	0.019214	0.0221786	0.0171902
ENSMUSG00000057596	0.00585066	-0.000305223	0.0157167
ENSMUSG00000086513	0.0174932	0.0139588	0.0169914
ENSMUSG00000036381	0.0202591	0.0205212	0.00979962
ENSMUSG00000094796	0.00965105	-0.00114238	0.0137211
ENSMUSG00000015396	0.0161307	0.0181697	-0.0208564
ENSMUSG00000056313	0.0171734	0.0193792	0.00417378
ENSMUSG00000019960	0.0212645	0.0211476	0.0212205
ENSMUSG00000041534	0.00938202	0.0202531	-0.0119908
ENSMUSG00000097875	0.0189538	0.016861	0.00570368
ENSMUSG00000096638	-0.0027494	0.00503797	-0.00706824
ENSMUSG00000024251	-0.0193815	-0.0162832	-0.0163239
ENSMUSG00000042216	-0.0180613	-0.0172531	-0.0176306
ENSMUSG00000074170	-0.0115429	-0.010555	-0.0208434
ENSMUSG00000033880	0.0102785	0.00481529	0.0128324
ENSMUSG00000027195	0.0110962	0.0173763	0.0172872
ENSMUSG00000032238	-0.0172347	-0.0047582	0.021912
ENSMUSG00000019832	0.0195071	0.0213424	0.0145148
ENSMUSG00000025083	-0.0141012	-0.0163865	-0.00880678
ENSMUSG00000020592	0.0176739	0.0243262	0.0133239
ENSMUSG00000037876	0.00781914	0.00558612	-0.0170211
ENSMUSG00000041992	0.00786046	0.00883696	-0.017393
ENSMUSG00000025728	0.020758	0.0240947	-0.0106904
ENSMUSG00000020694	0.0168316	0.0102289	0.0227748
ENSMUSG00000027940	0.00837628	0.0149702	0.0138126
ENSMUSG00000033781	-0.000575764	-0.0107552	0.0113452
ENSMUSG00000042349	0.0132952	0.00443104	0.011156
ENSMUSG00000055204	-0.00148208	-0.00782032	0.0218751
ENSMUSG00000042492	0.0202046	0.0248248	0.0135417
ENSMUSG00000019590	0.0196863	0.019261	-0.00580785
ENSMUSG00000074398	-0.0106562	-0.0216008	-0.0225974
ENSMUSG00000066148	0.00518677	0.0116465	0.0118389
ENSMUSG00000026641	0.0201364	0.0213527	0.0220301
ENSMUSG00000056708	0.0189501	0.0173411	0.00997736
ENSMUSG00000016933	0.0170016	0.0230286	-0.0106823
ENSMUSG00000026806	0.0206656	0.0171956	0.0184101
ENSMUSG00000078995	0.0160023	0.0140259	-0.0238842
ENSMUSG00000060044	0.0168646	0.0206524	0.0200285
ENSMUSG00000036565	0.0213383	0.0191938	-0.0215707
ENSMUSG00000070509	0.00681495	-0.0120118	0.0225983
ENSMUSG00000053470	0.0148515	0.0226191	0.0231879
ENSMUSG00000000295	0.0209924	0.0224722	0.00666688
ENSMUSG00000020577	0.0198269	0.0211275	-0.00753233
ENSMUSG00000097296	0.0181052	0.00635108	-0.00176592
ENSMUSG00000097174	0.0212994	0.0124532	-0.012259
ENSMUSG00000031772	0.0184808	0.00451579	0.00256717
ENSMUSG00000052353	0.0127479	-0.0113386	0.0233897
ENSMUSG00000055177	0.016253	0.00730032	0.00734256
ENSMUSG00000020904	-0.0191171	-0.0153575	-0.0175556
ENSMUSG00000030790	2.06863e-05	-0.00257917	0.0216102
ENSMUSG00000026701	0.00792392	0.0238938	0.0187351
ENSMUSG00000057123	-0.00942824	-0.00524369	-0.0195096
ENSMUSG00000081781	-0.0163863	-0.0169701	-0.0215702
ENSMUSG00000096727	0.00343386	-0.000839774	0.0152341
ENSMUSG00000028747	-0.0120804	-0.00879671	0.0220542
ENSMUSG00000024339	-0.000717479	0.00305578	0.0158355
ENSMUSG00000051978	0.0109697	0.000984701	0.0189952
ENSMUSG00000026670	0.00234276	0.0146898	-0.0177934
ENSMUSG00000030623	0.0157143	0.0240649	0.0214698
ENSMUSG00000048915	0.00621952	-0.0141896	0.0211552
ENSMUSG00000087400	0.0166362	0.00914851	0.0229966
ENSMUSG00000025757	0.0191316	0.0198617	0.018216
ENSMUSG00000026833	-0.013692	-0.0200904	-0.0146619
ENSMUSG00000033577	-0.0126037	-0.0186801	-0.0120196
ENSMUSG00000039384	0.0202146	0.0215734	0.0230407
ENSMUSG00000036160	0.00983596	-0.00584776	-0.0167495
ENSMUSG00000031585	0.0157248	0.0179788	0.0218583
ENSMUSG00000059842	0.00594059	0.00647103	0.0176013
ENSMUSG00000074656	0.0129526	0.00130206	0.0196688
ENSMUSG00000086189	-0.00962389	-0.0155198	-0.0203495
ENSMUSG00000040133	0.00535515	-0.002395	0.015505
ENSMUSG00000033478	0.0118117	0.0158423	0.0232638
ENSMUSG00000072949	0.0130767	-0.00887427	-0.0159856
ENSMUSG00000003382	0.0212259	0.0052467	-0.0208636
ENSMUSG00000031367	0.0200559	0.0167531	-0.013043
ENSMUSG00000026271	0.00403161	0.0145331	0.0186179
ENSMUSG00000030519	0.00128692	0.00980225	-0.0199164
ENSMUSG00000001870	0.0187111	0.0269771	0.022488
ENSMUSG00000020032	0.0200513	0.0183993	-0.0079838
ENSMUSG00000026480	0.0189	0.0216995	-0.0103194
ENSMUSG00000027513	0.000245848	-0.0112322	-0.0164108
ENSMUSG00000026725	0.0083506	-0.00918192	0.011795
ENSMUSG00000086010	-0.00878632	-0.000901973	-0.0107451
ENSMUSG00000093772	-0.00818535	-0.00725015	-0.0213398
ENSMUSG00000034271	-0.00884852	0.00550495	-0.0207827
ENSMUSG00000036330	-0.0145855	-0.0204347	-0.0136701
ENSMUSG00000061740	-0.00422617	-0.00894057	-0.0180303
ENSMUSG00000023019	0.010173	0.00837956	-0.0201507
ENSMUSG00000026003	0.0168124	0.0110793	0.0114032
ENSMUSG00000002308	0.0182163	0.0154991	-0.0154345
ENSMUSG00000020154	0.00987914	-0.00402404	-0.0184877
ENSMUSG00000038119	0.00115794	0.00523212	-0.0190053
ENSMUSG00000097275	-0.00404917	-0.00306118	0.0194902
ENSMUSG00000034724	0.00372929	0.00527611	0.0172843
ENSMUSG00000059436	0.00703203	0.00612673	0.0194344
ENSMUSG00000063727	0.0174986	0.0136978	0.0184207
ENSMUSG00000019990	0.0186987	0.022388	-0.0235774
ENSMUSG00000040022	0.0132047	0.0197624	0.0194874
ENSMUSG00000024472	0.00249052	-0.00445871	0.0186046
ENSMUSG00000015501	0.0199005	0.0246892	-0.00608572
ENSMUSG00000031214	0.0206643	-7.51943e-05	-0.0196452
ENSMUSG00000021125	-0.0130345	-0.0224417	-0.0104274
ENSMUSG00000030966	0.0177948	0.00650258	0.0173605
ENSMUSG00000035851	0.0178387	0.0184484	0.0228582
ENSMUSG00000025279	0.0119594	-0.00805519	0.00444656
ENSMUSG00000094910	0.0189005	0.019403	-0.0193531
ENSMUSG00000095811	0.0171826	0.0081281	0.0152781
ENSMUSG00000029149	0.0213782	0.0196906	0.00488754
ENSMUSG00000097654	0.0183662	0.0185888	0.00605914
ENSMUSG00000024598	0.00820517	0.0174127	-0.0161968
ENSMUSG00000024675	0.0113157	0.00374705	0.0103174
ENSMUSG00000052477	0.00938928	0.00933633	0.0145187
ENSMUSG00000000202	0.0212489	0.0246835	0.00892508
ENSMUSG00000050994	0.0205588	-0.00799434	0.00546842
ENSMUSG00000038412	-0.0128822	0.0140367	0.0227713
ENSMUSG00000049971	-0.00771427	-0.000863931	0.0162547
ENSMUSG00000092550	0.00694956	0.00321201	0.0167535
ENSMUSG00000090291	0.0142917	0.0154682	-0.0195603
ENSMUSG00000009418	-0.0082484	-0.00488338	0.023333
ENSMUSG00000089671	0.0123253	0.00976473	-0.0197112
ENSMUSG00000042272	-0.00195569	-0.000894991	-0.0194616
ENSMUSG00000036934	0.0081774	-0.000252146	0.0224826
ENSMUSG00000039405	0.0153989	0.0237368	0.0209894
ENSMUSG00000022867	0.00468129	-0.00366696	0.0204977
ENSMUSG00000028954	0.00250265	-0.00443877	0.0193475
ENSMUSG00000090216	0.00612268	0.0113999	0.0163799
ENSMUSG00000094242	0.0125138	0.00970082	0.0187105
ENSMUSG00000080824	0.0144407	0.0208109	-0.0173436
ENSMUSG00000027895	-0.0124961	-0.0175827	-0.0196272
ENSMUSG00000060961	0.0179859	-0.00890256	0.0203445
ENSMUSG00000027439	0.00761678	-0.0102179	0.022638
ENSMUSG00000081930	0.0182157	0.0160403	0.0208587
ENSMUSG00000034485	0.0201751	0.0206099	0.0199599
ENSMUSG00000054619	0.0120469	-0.00679148	-0.0196742
ENSMUSG00000029726	0.00662511	0.00631313	0.0088248
ENSMUSG00000022009	0.0127171	0.00758753	0.0233452
ENSMUSG00000027569	0.0101507	0.0169946	0.0201383
ENSMUSG00000032477	0.0184714	0.0154804	0.0138448
ENSMUSG00000021591	0.00968172	0.00457622	0.0174997
ENSMUSG00000038020	-0.00537943	-0.00258861	-0.020206
ENSMUSG00000030516	0.00784876	8.68981e-05	0.0211205
ENSMUSG00000054855	0.0183127	0.0177485	-0.0181808
ENSMUSG00000073902	-0.000209666	-0.00467141	0.0130392
ENSMUSG00000039456	0.0225135	0.0149311	0.02014
ENSMUSG00000049504	0.020375	0.0178195	0.0149492
ENSMUSG00000073489	0.0161141	0.00926737	0.0200214
ENSMUSG00000051331	0.000107273	-0.0148796	0.0176618
ENSMUSG00000097060	0.0134016	-0.0128452	0.0218981
ENSMUSG00000037907	0.0206591	0.0216397	0.0104903
ENSMUSG00000038037	0.00889238	0.00677363	-0.0150791
ENSMUSG00000024968	0.0137723	0.0157493	0.0232041
ENSMUSG00000029449	-0.0162333	-0.0176529	-0.00493854
ENSMUSG00000029621	-0.0163475	-0.0172695	-0.0223401
ENSMUSG00000025647	0.00331713	0.0104486	0.0137893
ENSMUSG00000092083	-0.0129031	-0.0208496	-0.0172735
ENSMUSG00000026315	0.00447186	0.0162692	-0.0199038
ENSMUSG00000081752	0.0115357	0.015633	0.0166109
ENSMUSG00000054509	-0.00583764	-0.00810947	0.0229341
ENSMUSG00000037536	0.0197015	0.0203751	0.007024
ENSMUSG00000052428	0.0153251	0.0182728	-0.0163089
ENSMUSG00000041781	0.0213452	0.0131443	0.0179639
ENSMUSG00000075703	0.0067893	-0.00103265	0.0204294
ENSMUSG00000070705	0.00726024	0.0112645	0.0209185
ENSMUSG00000020277	0.0167321	0.0229667	0.0198409
ENSMUSG00000026479	0.0202177	0.015267	0.00531327
ENSMUSG00000055320	0.0110594	-0.00927276	0.0238301
ENSMUSG00000029501	0.0140501	0.00974279	0.0115315
ENSMUSG00000052825	0.0132253	-0.0010646	0.0193347
ENSMUSG00000029863	0.0100217	0.00381702	0.0175134
ENSMUSG00000071660	0.0105309	0.00912657	0.012017
ENSMUSG00000036202	0.000733981	-0.00865607	0.0210537
ENSMUSG00000006418	0.0178455	0.0168499	0.0192295
ENSMUSG00000024431	-0.00191712	-0.0151562	0.0224401
ENSMUSG00000092200	0.018641	0.0227018	0.000953318
ENSMUSG00000024769	0.0141609	0.0110826	-0.0222512
ENSMUSG00000026088	0.0198775	0.0141688	0.0155974
ENSMUSG00000059810	0.0210588	0.0207604	0.0138207
ENSMUSG00000091199	0.00392533	0.00567826	0.0178174
ENSMUSG00000026222	0.0153666	0.00756855	0.0164568
ENSMUSG00000040209	-0.00216051	-0.00738603	-0.0211215
ENSMUSG00000009292	0.0145257	-0.00564094	-0.0186443
ENSMUSG00000096490	0.00144394	0.0092521	0.015853
ENSMUSG00000028553	0.00927263	-0.00304135	0.020653
ENSMUSG00000022510	-0.00852099	-0.0133408	-0.016619
ENSMUSG00000026258	-0.0156024	-0.0198804	-0.0157455
ENSMUSG00000052485	-0.0156462	-0.0205482	-0.0154864
ENSMUSG00000044788	-0.0183322	-0.0240752	-0.01235
ENSMUSG00000029321	-0.0137821	-0.016607	-0.019123
ENSMUSG00000028982	-0.0173196	-0.0142318	-0.0191258
ENSMUSG00000037185	-0.0182455	-0.0207054	-0.0151361
ENSMUSG00000021904	-0.0130422	-0.00790229	-0.0180052
ENSMUSG00000062210	-0.0174252	-0.0157687	-0.0191068
ENSMUSG00000091455	-0.00969622	-0.0207209	-0.00564835
ENSMUSG00000006777	-0.0133539	-0.014561	-0.0149123
ENSMUSG00000028145	0.00286043	-0.00680089	0.0118287
ENSMUSG00000023055	0.00641168	-0.00598108	-0.0192926
ENSMUSG00000036879	-0.00824769	0.0102568	-0.016046
ENSMUSG00000013662	0.0109399	0.012458	0.0197608
ENSMUSG00000032086	-0.0143691	0.0142383	-0.016686
ENSMUSG00000042115	-0.00806738	-0.018649	0.00567306
ENSMUSG00000020893	-0.000586991	-0.0148136	0.0219791
ENSMUSG00000040018	0.010803	0.0131363	0.0127835
ENSMUSG00000074653	-0.0110672	-0.0161236	-0.02038
ENSMUSG00000029474	0.0108397	0.0123722	0.0147612
ENSMUSG00000025764	0.000822732	-0.00409292	0.0223764
ENSMUSG00000092006	0.0141429	0.0125806	0.0167244
ENSMUSG00000031770	-0.0121392	-0.0248157	-0.00753684
ENSMUSG00000032434	0.0190065	0.0153667	0.0142969
ENSMUSG00000069094	0.0032383	0.00304215	-0.0181631
ENSMUSG00000024241	0.00065878	0.00312997	0.0202888
ENSMUSG00000021947	0.0188721	0.00853038	-0.0164552
ENSMUSG00000019768	0.0140132	0.013034	-0.0156971
ENSMUSG00000054693	0.0192306	0.0212504	0.0144072
ENSMUSG00000027651	0.0141037	0.0117683	0.0131631
ENSMUSG00000097993	-0.00603241	-0.0186808	-0.0184399
ENSMUSG00000037820	0.0166977	0.0123429	0.012212
ENSMUSG00000030247	-0.00852235	-0.0213524	-0.0118857
ENSMUSG00000022179	0.0123914	0.00860219	0.00858603
ENSMUSG00000048600	0.0214419	0.020203	0.0189502
ENSMUSG00000031665	0.0100494	0.00873102	0.0200718
ENSMUSG00000097365	-0.00430057	-0.0116887	-0.0212072
ENSMUSG00000038550	-0.00253701	0.00655496	0.0224182
ENSMUSG00000058163	0.0139993	0.0035331	0.0143531
ENSMUSG00000029605	0.0170363	0.00628585	0.0145361
ENSMUSG00000039981	0.0113836	-0.0046267	0.0130528
ENSMUSG00000028004	-0.0146974	-0.016695	-0.00817127
ENSMUSG00000093651	-0.0115442	0.00828795	-0.0108406
ENSMUSG00000031391	-0.0150616	-0.0207962	-0.00596683
ENSMUSG00000083761	0.00475972	0.0178943	0.0212788
ENSMUSG00000033420	0.000545821	0.0228692	0.0226046
ENSMUSG00000064120	-0.0116471	-0.01258	0.00699335
ENSMUSG00000019173	0.00753757	0.019602	0.0176388
ENSMUSG00000031812	-0.00552741	0.0046885	-0.0200473
ENSMUSG00000081512	0.005987	0.00290629	0.0162949
ENSMUSG00000038028	0.00871337	0.0020847	0.015797
ENSMUSG00000030149	0.000824325	-0.00739006	0.00985153
ENSMUSG00000022114	0.0186735	0.0212842	0.0159347
ENSMUSG00000041132	-0.0151553	-0.0163415	-0.0132062
ENSMUSG00000039983	0.0178099	0.0126847	0.01832
ENSMUSG00000026600	-0.00164068	-0.0107507	0.0204448
ENSMUSG00000049659	-0.0017104	-0.00685011	0.0218366
ENSMUSG00000030718	0.0143508	0.0233538	0.0209003
ENSMUSG00000042350	0.0168831	0.0109939	0.0154224
ENSMUSG00000026248	0.0157207	0.0203989	0.0116352
ENSMUSG00000033228	0.00601892	-0.00200732	0.0217962
ENSMUSG00000024201	0.0072527	0.00575539	0.0213584
ENSMUSG00000021843	0.0178643	0.0181381	0.0218419
ENSMUSG00000090673	0.0128386	0.00196719	0.0233118
ENSMUSG00000036986	0.0143698	0.0111598	0.0170209
ENSMUSG00000021182	0.00531645	-0.00181187	-0.021468
ENSMUSG00000031627	0.0200784	0.0124957	0.0214271
ENSMUSG00000026083	0.0189616	0.0160366	0.0179476
ENSMUSG00000027122	0.00483915	0.00083629	0.00974846
ENSMUSG00000072568	0.000324742	-0.00624597	0.0125932
ENSMUSG00000031465	-0.00129561	-0.00751235	0.0183255
ENSMUSG00000005087	0.0187974	0.0257312	0.0183785
ENSMUSG00000008845	-0.00321796	-0.0128118	-0.018171
ENSMUSG00000051495	0.0157841	-0.00198662	0.0231525
ENSMUSG00000019082	0.00920506	-0.00702201	0.0194361
ENSMUSG00000081199	0.0168666	0.019514	0.0106981
ENSMUSG00000027669	0.0112018	0.00491127	0.0203558
ENSMUSG00000067567	0.0206763	0.00594818	-0.0201229
ENSMUSG00000032487	0.0194922	0.019613	0.0230793
ENSMUSG00000039967	0.00565055	0.0138606	0.0225115
ENSMUSG00000078922	0.0139937	-0.00338568	0.0176591
ENSMUSG00000026068	0.0211547	0.00271401	0.0123446
ENSMUSG00000087362	0.00535197	0.00484776	-0.0193375
ENSMUSG00000073628	0.0157802	0.0125121	0.0103944
ENSMUSG00000007122	0.018815	0.0122602	-0.00352979
ENSMUSG00000014846	0.00836156	0.0192131	-0.0149826
ENSMUSG00000038987	-0.00994353	-0.00095018	0.0224464
ENSMUSG00000091237	-0.0207655	-0.0178284	0.000454066
ENSMUSG00000079491	-0.0159563	0.00289115	0.0185766
ENSMUSG00000020363	-0.0202284	-0.0177513	-0.0171889
ENSMUSG00000094504	-0.0173522	-0.0161466	-0.0209672
ENSMUSG00000024661	-0.014885	-0.019749	0.0164988
ENSMUSG00000097517	0.000638777	0.0106245	0.013098
ENSMUSG00000037410	0.00678657	-0.00092816	0.0113898
ENSMUSG00000083836	0.0153005	0.0221057	0.0217177
ENSMUSG00000057789	0.0175371	0.0187419	0.0168629
ENSMUSG00000026409	-0.0100554	-0.0113326	-0.0177963
ENSMUSG00000027088	0.0176862	0.0157394	0.0140652
ENSMUSG00000023307	0.0160899	0.0191436	0.0222366
ENSMUSG00000038446	0.000966086	0.00853639	0.0134806
ENSMUSG00000042742	0.016	0.0132946	0.0232652
ENSMUSG00000084215	0.0170053	0.0189086	0.0189707
ENSMUSG00000057554	0.0195154	0.0170076	0.0207324
ENSMUSG00000049401	0.0167883	0.00789359	0.0189396
ENSMUSG00000027347	-0.00622191	-0.0101212	0.0123763
ENSMUSG00000051041	-0.00819587	-0.01192	-0.0166047
ENSMUSG00000041625	5.75564e-05	-0.00111298	-0.0196624
ENSMUSG00000010358	0.0115958	0.00975273	0.0172867
ENSMUSG00000000732	0.00722743	-0.011373	-0.0172645
ENSMUSG00000025949	-0.0023683	-0.00186536	0.0210747
ENSMUSG00000019838	0.0153962	0.00136008	-0.0195846
ENSMUSG00000026466	0.0134181	0.0113764	0.019176
ENSMUSG00000030779	-0.00184947	0.010565	0.00786662
ENSMUSG00000033931	0.0210442	0.00706136	0.0122906
ENSMUSG00000045795	0.00597837	0.00458146	0.0212843
ENSMUSG00000092283	0.0168511	0.0121315	0.0125818
ENSMUSG00000044349	-0.0103618	-0.014675	-0.00623309
ENSMUSG00000002289	0.00338875	0.00899518	-0.0188113
ENSMUSG00000041482	-0.00260406	-0.020006	-0.0174594
ENSMUSG00000073555	0.0103364	-0.00159172	0.0149801
ENSMUSG00000054404	0.0123934	0.00335365	0.0160316
ENSMUSG00000040428	0.00781907	-0.0112636	0.0226209
ENSMUSG00000044703	0.0157466	0.00878614	0.0172004
ENSMUSG00000097589	0.0211891	0.0143089	-0.00247498
ENSMUSG00000008035	-0.0199455	-0.0188575	-0.0193508
ENSMUSG00000021939	-0.0212438	-0.0182714	-0.0146856
ENSMUSG00000085587	-0.019636	-0.0182527	-0.0195782
ENSMUSG00000045328	-0.0149253	-0.0206552	0.00567592
ENSMUSG00000039952	-0.0198106	-0.0161044	-0.00867128
ENSMUSG00000058135	-0.0121316	-0.0150581	-0.0159035
ENSMUSG00000040860	-0.017425	-0.0152351	-0.0215975
ENSMUSG00000055200	0.00708124	0.0101809	0.0169024
ENSMUSG00000025791	0.00918406	0.023431	0.0200175
ENSMUSG00000016520	0.00439205	0.0174546	-0.0152156
ENSMUSG00000022351	-0.000416713	0.00753167	0.0159369
ENSMUSG00000070730	-0.0132255	-0.00796084	0.0139297
ENSMUSG00000028709	-0.00394493	-0.0148063	-0.0218929
ENSMUSG00000024570	-0.0118045	-0.0168784	-0.0195939
ENSMUSG00000024143	0.017177	0.0233257	0.0130508
ENSMUSG00000030172	0.00790787	0.0158325	0.0235245
ENSMUSG00000066036	0.00319993	0.00825386	0.0225483
ENSMUSG00000038866	-0.00316708	0.0044051	0.0218088
ENSMUSG00000037661	-0.00829139	-0.00325045	0.00891479
ENSMUSG00000053560	0.0161006	0.0102716	-0.0143407
ENSMUSG00000001942	0.0137058	0.0133264	-0.017699
ENSMUSG00000055435	0.00923756	-0.0128073	0.0149851
ENSMUSG00000028920	0.00936296	0.0105742	0.0222237
ENSMUSG00000023961	0.0176504	0.01434	0.0160073
ENSMUSG00000063268	0.0165256	0.00503585	0.0202097
ENSMUSG00000031355	0.0187105	0.0227658	-0.00815635
ENSMUSG00000040699	0.0206142	0.0216769	-0.00681311
ENSMUSG00000053158	0.0214256	0.0226232	0.011132
ENSMUSG00000082433	0.0206543	0.0238939	-0.0156948
ENSMUSG00000004609	0.00165157	-0.00666222	-0.0213741
ENSMUSG00000047798	0.0156124	-0.00728319	0.0117539
ENSMUSG00000033066	-0.0201613	-0.0202563	-0.0113834
ENSMUSG00000021236	-0.0171889	-0.0170185	-0.00833823
ENSMUSG00000028381	-0.0186513	-0.0157664	-0.00205266
ENSMUSG00000085403	-0.0169068	-0.0138046	-0.0185706
ENSMUSG00000000120	-0.00407622	0.0054357	-0.016482
ENSMUSG00000063931	-0.0161933	-0.00510555	-0.0172908
ENSMUSG00000043518	0.00963472	0.0250984	-0.0185393
ENSMUSG00000020467	-0.00257468	-0.00152822	-0.015652
ENSMUSG00000058258	0.00663262	0.00876995	0.000507625
ENSMUSG00000058152	-0.0140484	0.0147633	0.0186963
ENSMUSG00000006235	-0.0120196	-0.0187534	-0.00296462
ENSMUSG00000022992	0.0133276	0.0183596	0.0156755
ENSMUSG00000024587	-5.67155e-05	0.00414614	0.0158334
ENSMUSG00000022774	-0.00884074	-0.015307	-0.0201829
ENSMUSG00000020377	0.0114645	0.0248174	-0.016334
ENSMUSG00000019849	0.0150006	0.0183586	0.0204961
ENSMUSG00000060992	0.0186111	0.0220261	-0.0140316
ENSMUSG00000020387	-0.00337538	-0.0169233	-0.0218684
ENSMUSG00000054675	0.0140455	0.00818574	-0.0191756
ENSMUSG00000097530	0.0163757	0.00896667	0.0174985
ENSMUSG00000042700	0.00201931	0.0160549	0.0115551
ENSMUSG00000078153	0.0188277	0.00986465	0.0182215
ENSMUSG00000024735	0.0180913	0.0237452	-0.00921638
ENSMUSG00000039199	0.0103199	0.00594114	-0.0187867
ENSMUSG00000027433	0.0185821	0.0118619	0.0187769
ENSMUSG00000029708	0.0171984	0.00243994	-0.0213715
ENSMUSG00000086717	0.0112939	-0.00176486	0.01546
ENSMUSG00000049878	0.0160856	0.0181251	0.0235552
ENSMUSG00000037997	0.0139393	-0.00220637	0.0161784
ENSMUSG00000027959	0.02025	0.0188007	0.0129653
ENSMUSG00000030722	0.020282	0.0138812	0.0144219
ENSMUSG00000026082	0.0179745	-0.00287225	0.0230382
ENSMUSG00000025262	-0.000705388	0.00265319	-0.0170337
ENSMUSG00000045394	0.0209954	0.0156695	0.00529809
ENSMUSG00000044330	-0.0132758	0.0207515	0.0230703
ENSMUSG00000035678	-0.0157418	-0.00694946	-0.0193256
ENSMUSG00000062209	-0.0184575	-0.0198853	0.000659329
ENSMUSG00000027375	-0.0163821	-0.0186938	-0.0109479
ENSMUSG00000073405	0.000912167	-0.00827122	0.0135013
ENSMUSG00000029513	-0.0202333	-0.0173898	-0.0167591
ENSMUSG00000078350	-0.0207053	-0.0199759	-0.0224536
ENSMUSG00000035877	-0.018874	-0.0162795	-0.0193876
ENSMUSG00000057666	0.00102661	0.0194938	0.0235618
ENSMUSG00000040370	-0.0169835	-0.0094377	-0.0225176
ENSMUSG00000039960	-0.00553307	-0.0206728	-0.0197871
ENSMUSG00000000538	-0.0128122	-0.0128799	-0.0195943
ENSMUSG00000072594	-0.000630501	0.0157595	0.0218528
ENSMUSG00000024074	-0.00530956	-0.00844352	0.0208103
ENSMUSG00000039473	-0.0175805	-0.0220472	-0.0208348
ENSMUSG00000019699	0.0113488	0.00149085	0.018473
ENSMUSG00000097006	0.00622565	0.0045965	0.00992025
ENSMUSG00000029344	0.0164307	0.0197139	0.0170869
ENSMUSG00000047141	-0.00888044	0.00664901	0.0210441
ENSMUSG00000028487	-0.00248661	-0.0193752	-0.018968
ENSMUSG00000032369	0.0199504	0.011535	0.0141366
ENSMUSG00000022951	0.0181792	0.0182366	-0.00461358
ENSMUSG00000044060	-0.00530416	0.00767615	0.0167114
ENSMUSG00000033004	-0.00015391	0.0114997	0.0193968
ENSMUSG00000083218	0.00101928	-0.00478983	0.01883
ENSMUSG00000044098	0.0112553	0.00502093	0.023096
ENSMUSG00000097059	0.00706356	-0.0024173	-0.0181754
ENSMUSG00000042675	-0.010551	-0.0168664	-0.0194363
ENSMUSG00000032410	-0.00442628	-0.0109975	0.0201576
ENSMUSG00000062300	0.0189861	0.0050602	0.0165715
ENSMUSG00000048538	0.0208326	0.0166829	0.0161204
ENSMUSG00000050619	0.0163546	0.0150655	0.00919131
ENSMUSG00000024948	-0.0101134	-0.0135722	-0.0203541
ENSMUSG00000049488	0.00686069	-0.00128479	0.0142978
ENSMUSG00000019464	0.0170888	0.0159647	-0.0212547
ENSMUSG00000004187	-0.00333109	-0.0109269	-0.0168497
ENSMUSG00000049866	0.0224957	0.0183463	-0.00392401
ENSMUSG00000045672	0.00362524	-0.00745586	-0.0104221
ENSMUSG00000028186	0.00518955	0.0161869	0.0106609
ENSMUSG00000039552	-0.0153427	-0.014727	-0.0142834
ENSMUSG00000075010	-0.00972166	-0.00955253	0.0172355
ENSMUSG00000026770	-0.0166568	-0.00982289	0.0148895
ENSMUSG00000028776	-0.0161644	-0.0219755	0.00121486
ENSMUSG00000053898	-0.00880968	0.00334171	-0.0190651
ENSMUSG00000079168	-0.0132001	-0.0171115	-0.0194053
ENSMUSG00000066441	-0.0137631	-0.0237954	-0.0166297
ENSMUSG00000032726	-0.0154126	-0.0241108	-0.0126199
ENSMUSG00000031381	-0.0109456	0.0121256	0.0229607
ENSMUSG00000022514	0.00586674	0.0158834	0.0166019
ENSMUSG00000063229	0.0117468	0.0220183	0.0216031
ENSMUSG00000037104	0.00992705	0.0121004	-0.0211687
ENSMUSG00000060519	0.00858474	0.00629334	0.0171657
ENSMUSG00000071256	0.00353905	0.0100319	0.0134352
ENSMUSG00000039461	-0.0132285	-0.0129191	-0.0218828
ENSMUSG00000020476	0.0185957	0.0204775	0.0160602
ENSMUSG00000032598	0.0114728	0.0187047	0.0116333
ENSMUSG00000074305	0.0147827	0.0235189	0.0229659
ENSMUSG00000043099	0.00862399	0.00945557	0.0222286
ENSMUSG00000025092	0.00324949	0.00252974	0.0211139
ENSMUSG00000092416	0.00275369	-0.00918778	0.0211305
ENSMUSG00000022048	0.017338	0.018671	0.0233895
ENSMUSG00000032666	-0.000761634	-0.00166866	0.0141134
ENSMUSG00000031637	0.0079468	0.0214792	0.0210991
ENSMUSG00000026355	0.0155862	0.016512	0.0121085
ENSMUSG00000027533	0.00433317	0.0103881	0.00347695
ENSMUSG00000048621	0.0175115	0.00515844	-0.0211506
ENSMUSG00000023972	0.0210017	0.0207162	-0.00529896
ENSMUSG00000032046	-0.022562	-0.0221899	-0.0143554
ENSMUSG00000090610	-0.00781404	0.00776413	-0.00564507
ENSMUSG00000015536	-0.00498416	0.00602163	0.0153038
ENSMUSG00000011884	-0.019808	-0.0235495	-0.0149935
ENSMUSG00000046157	-0.0126447	-0.00247553	0.0148235
ENSMUSG00000021024	-0.00259665	0.0151887	0.0198965
ENSMUSG00000034127	-0.0141988	-0.0204637	-0.0136395
ENSMUSG00000092564	-0.000566822	0.00206424	0.0134548
ENSMUSG00000020151	-0.0176553	-0.0171969	-0.0145173
ENSMUSG00000074345	0.0162241	0.0210632	0.0210737
ENSMUSG00000078566	-0.00304001	0.0166295	0.0222211
ENSMUSG00000034573	-0.0105308	-0.013507	0.0167964
ENSMUSG00000097989	-0.00239354	0.0206866	0.0229116
ENSMUSG00000021676	-0.0161972	-0.0194954	-0.00650791
ENSMUSG00000038604	-0.011501	-0.0133963	-0.0156163
ENSMUSG00000039081	-0.0175365	-0.00343014	0.0136403
ENSMUSG00000028266	0.00606936	0.0156256	0.00905367
ENSMUSG00000046719	0.0112054	0.0116029	0.0179242
ENSMUSG00000054843	0.0174038	0.0174496	0.020267
ENSMUSG00000019861	-0.0158592	-0.00767709	0.0184299
ENSMUSG00000022216	0.0129153	0.0144493	0.0203031
ENSMUSG00000009035	0.00194284	-0.0030866	0.0168798
ENSMUSG00000061079	-0.00249744	0.00506746	0.018971
ENSMUSG00000015733	0.0184641	0.0142097	0.0208687
ENSMUSG00000028894	0.0137539	0.0164452	0.0109186
ENSMUSG00000016128	0.0172591	0.0248373	0.0147251
ENSMUSG00000034522	-0.012647	-0.0108356	0.0224322
ENSMUSG00000011034	0.0144533	0.00473476	0.0145844
ENSMUSG00000078249	0.0084	-0.00416125	0.0190896
ENSMUSG00000034723	0.00865587	-0.0176852	0.0179838
ENSMUSG00000028756	0.0175219	0.0216802	-0.0174551
ENSMUSG00000035834	-0.00404962	0.0178785	0.0215465
ENSMUSG00000029371	0.00293408	-0.00632314	0.0159166
ENSMUSG00000031104	-0.00137486	0.0191906	0.0201327
ENSMUSG00000053024	0.0148658	0.0121792	-0.00682997
ENSMUSG00000029415	0.00963578	0.00843367	0.020863
ENSMUSG00000015942	0.0142298	0.00606193	-0.0227695
ENSMUSG00000057421	0.0227336	0.0168627	0.0142663
ENSMUSG00000033538	0.0199967	0.0147131	0.016565
ENSMUSG00000035129	0.0192753	0.0117652	0.00353223
ENSMUSG00000026589	0.00183193	-0.00303565	-0.0180584
ENSMUSG00000040483	0.0161949	0.0055307	0.019693
ENSMUSG00000040525	0.0215685	0.019045	0.00772448
ENSMUSG00000038884	0.0146786	0.00719145	0.0151474
ENSMUSG00000035356	0.0197167	0.0143693	0.00618882
ENSMUSG00000050069	0.0191998	0.0193073	0.00375965
ENSMUSG00000097229	0.00635713	0.00898697	0.0198421
ENSMUSG00000064325	-0.0140793	-0.00716632	-0.017472
ENSMUSG00000040280	-0.0160589	-0.000204178	0.0203256
ENSMUSG00000041263	-0.0186832	-0.01537	-0.00046327
ENSMUSG00000071226	-0.0174169	-0.0167673	-0.018923
ENSMUSG00000083669	0.000664994	0.0235666	0.0196174
ENSMUSG00000034947	-0.00320594	0.00226234	0.0161986
ENSMUSG00000059658	0.00621356	0.0226058	0.019092
ENSMUSG00000098123	-3.40876e-05	0.0212709	0.0209423
ENSMUSG00000024789	-0.0186675	-0.0209304	-0.0168019
ENSMUSG00000038332	-0.0178195	-0.0153804	-0.0104332
ENSMUSG00000090023	0.0102312	0.0226931	0.0180741
ENSMUSG00000025986	-0.0152802	-0.000157493	0.0158791
ENSMUSG00000031349	-0.0123307	0.0105589	-0.0167211
ENSMUSG00000017057	0.0017609	0.00650718	0.0196311
ENSMUSG00000079614	0.0103003	0.012343	0.0226082
ENSMUSG00000021003	0.00411408	0.00587602	-0.0175652
ENSMUSG00000011114	0.0027629	-0.00640953	0.0170002
ENSMUSG00000039382	-0.0147847	-0.017939	-0.0211633
ENSMUSG00000042650	-0.0132274	-0.0178002	0.0215838
ENSMUSG00000027366	0.0138271	0.0129736	0.0194517
ENSMUSG00000027187	0.0117411	0.00507199	-0.0170394
ENSMUSG00000014303	-0.00516927	-0.0137445	-0.0175631
ENSMUSG00000023903	0.00468996	-0.005664	0.0154279
ENSMUSG00000028599	-0.00343554	0.0171017	0.0171209
ENSMUSG00000035284	-0.00853159	-0.0127574	-0.0171896
ENSMUSG00000045838	-0.0117275	-0.0149064	-0.0179129
ENSMUSG00000001052	0.00342343	0.00850709	0.0195168
ENSMUSG00000020413	0.0120746	-0.00715518	0.0150048
ENSMUSG00000097364	0.0153812	0.0221359	-0.0121578
ENSMUSG00000035293	0.0132335	0.00373708	0.0218333
ENSMUSG00000027322	0.0102962	0.00690568	0.00132686
ENSMUSG00000097419	6.53053e-05	-0.00229683	-0.0197767
ENSMUSG00000044162	0.0159671	0.00433059	-0.014554
ENSMUSG00000027398	0.0150613	0.0105245	-0.0185113
ENSMUSG00000032327	-0.0124489	-0.00937933	0.0184964
ENSMUSG00000045827	0.010335	0.00869189	0.0127047
ENSMUSG00000032313	-0.0177657	-0.0117668	-0.019218
ENSMUSG00000070737	-0.00830789	0.00535465	-0.0197664
ENSMUSG00000025790	-0.0134839	0.00418027	0.0183919
ENSMUSG00000074093	-0.0142201	-0.000227409	-0.0191053
ENSMUSG00000024158	-0.015578	-0.00912975	-0.0130383
ENSMUSG00000005804	0.00892565	0.0167694	0.0132862
ENSMUSG00000000594	-0.016004	-0.0246948	-0.00306627
ENSMUSG00000066842	-0.00750673	-0.0188299	-0.0147213
ENSMUSG00000071350	-0.000259921	-0.000316356	0.0217961
ENSMUSG00000042167	0.00971018	-0.00874516	0.0227101
ENSMUSG00000019822	-0.0141006	-0.0129627	-0.018152
ENSMUSG00000038291	-0.01184	-0.00827337	0.0214402
ENSMUSG00000000131	0.00315631	0.0100833	0.0218013
ENSMUSG00000000876	-0.0130624	-0.0201727	-0.020039
ENSMUSG00000042787	0.0115602	0.0108245	0.0148688
ENSMUSG00000030306	0.0192771	-0.0104486	-0.0166074
ENSMUSG00000036432	0.000397875	0.00102411	0.0233858
ENSMUSG00000034560	-0.0075093	-0.0150173	0.0206121
ENSMUSG00000033054	0.00469119	-0.00816234	0.021966
ENSMUSG00000040896	0.00790459	0.0253147	-0.00385299
ENSMUSG00000059182	0.0190572	0.0203044	-0.0172626
ENSMUSG00000031523	0.0203237	0.0260022	0.00504459
ENSMUSG00000008855	0.0164835	0.00704023	-0.0166901
ENSMUSG00000098176	0.00108145	0.000809298	0.0118041
ENSMUSG00000020309	0.0201977	0.019349	0.00668087
ENSMUSG00000002944	-0.00730742	-0.000676922	-0.0161052
ENSMUSG00000040328	0.0191674	0.0139399	0.0145635
ENSMUSG00000053897	0.00863318	-0.0011655	0.0101239
ENSMUSG00000026981	0.0191373	0.00180392	0.0176032
ENSMUSG00000087264	0.0147483	0.0187575	0.00980394
ENSMUSG00000056116	0.00127378	-0.00776432	0.0176752
ENSMUSG00000026249	-0.0189958	-0.00919372	0.0131611
ENSMUSG00000027227	-0.0187654	-0.0194426	-0.0193234
ENSMUSG00000027500	-0.00595519	-0.00895961	-0.0183061
ENSMUSG00000048486	-0.0179861	-0.0155389	-0.020414
ENSMUSG00000070490	0.000557751	0.0204546	0.0223659
ENSMUSG00000038844	-0.0103114	0.00496439	-0.0193931
ENSMUSG00000045954	-0.0160335	-0.0198	-0.00204988
ENSMUSG00000033863	-0.0218283	-0.0224295	0.0151685
ENSMUSG00000002233	0.0143048	0.0226553	0.0198269
ENSMUSG00000024383	-0.0162379	-0.0191383	-0.0191989
ENSMUSG00000050002	0.00303579	0.00392325	0.0186138
ENSMUSG00000069008	0.0131053	0.0215938	0.021213
ENSMUSG00000066632	0.0131637	0.0213487	0.021245
ENSMUSG00000021830	-0.0167771	-0.0227652	-0.0141737
ENSMUSG00000022752	0.0104122	0.0126762	0.0179497
ENSMUSG00000037331	0.00140727	0.00438896	0.0187431
ENSMUSG00000038774	0.00354206	-0.000694912	0.0206404
ENSMUSG00000074994	0.0161906	0.00458241	0.0223559
ENSMUSG00000040043	0.0147992	0.00681021	0.0230854
ENSMUSG00000029314	0.00215543	0.0139521	0.0177567
ENSMUSG00000090083	0.0216588	0.00740319	0.0177077
ENSMUSG00000027589	-0.0103103	-0.0195651	-0.0224319
ENSMUSG00000028883	0.0087594	0.00445983	0.0232033
ENSMUSG00000031775	-0.00236961	-0.0190914	-0.0199259
ENSMUSG00000024498	0.0202724	0.0139789	0.0216998
ENSMUSG00000044095	0.00147963	0.00069249	0.0117306
ENSMUSG00000084790	-0.0137423	-0.0186544	-0.0220567
ENSMUSG00000086327	0.0104436	0.00278467	0.0161099
ENSMUSG00000027580	0.0142776	0.0115462	0.0197406
ENSMUSG00000008200	0.019291	0.0082585	0.0200383
ENSMUSG00000028926	0.0204886	0.0253551	0.00413619
ENSMUSG00000049690	0.00327878	0.0130668	0.0170056
ENSMUSG00000044258	-0.0182099	-0.0160751	-0.00281577
ENSMUSG00000028278	-0.0209208	-0.0219844	-0.0194766
ENSMUSG00000001864	-0.0168139	-0.0170823	-0.000771704
ENSMUSG00000020034	-0.0178198	-0.0188437	-0.0195258
ENSMUSG00000070443	0.000501695	0.0209415	0.0222947
ENSMUSG00000078965	0.00224028	0.0205128	0.022376
ENSMUSG00000098192	0.00503397	0.0193995	0.0227164
ENSMUSG00000054412	-0.0101784	0.00306608	0.0228371
ENSMUSG00000033429	-0.0147303	0.00971079	-0.0170151
ENSMUSG00000051906	-0.0136158	-0.013999	-0.020668
ENSMUSG00000069808	0.00508792	0.00680674	0.0178781
ENSMUSG00000073737	0.00901813	0.0215712	0.0216124
ENSMUSG00000086040	0.00306496	-0.00757025	-0.0198242
ENSMUSG00000082424	0.00847897	0.0214298	0.0218223
ENSMUSG00000038349	0.0142396	0.00653146	-0.0188701
ENSMUSG00000031788	0.0077383	-0.000565318	0.0205966
ENSMUSG00000031609	0.0150609	0.0225817	0.0232027
ENSMUSG00000024165	0.0150808	0.00850956	0.0147029
ENSMUSG00000038065	-0.00311853	-0.0176318	-0.01609
ENSMUSG00000005580	-0.00764892	-0.00786096	-0.0232383
ENSMUSG00000020935	0.00964369	-0.00847115	0.0165763
ENSMUSG00000062980	0.0111443	0.0239653	-0.0142279
ENSMUSG00000034575	0.0142412	0.0044342	0.0215643
ENSMUSG00000046718	0.0088415	0.00493871	0.015644
ENSMUSG00000050914	0.00197701	0.0214485	0.022852
ENSMUSG00000025422	0.00753676	0.0216098	-0.0147695
ENSMUSG00000002307	0.0159676	0.00380121	0.0204722
ENSMUSG00000039308	0.00815263	0.0108222	0.0198845
ENSMUSG00000048371	-0.00197438	-0.00320074	0.0168629
ENSMUSG00000024019	0.0179932	0.00428812	0.0173043
ENSMUSG00000017548	0.0132958	0.00835421	0.0222847
ENSMUSG00000033799	0.000843589	-0.0126126	0.0219368
ENSMUSG00000043881	0.0119908	0.0113851	0.0179903
ENSMUSG00000009585	0.0197367	0.0206523	0.0132068
ENSMUSG00000039963	-0.0107518	-0.0147396	-0.0143534
ENSMUSG00000048960	0.000132579	-0.0072133	-0.0197848
ENSMUSG00000001630	0.0198914	0.0122645	0.0219919
ENSMUSG00000040688	0.0212327	0.0140549	0.0105631
ENSMUSG00000020464	0.0151285	0.016583	0.0178764
ENSMUSG00000038437	0.000506321	-0.017479	-0.0159687
ENSMUSG00000078247	0.000534991	-0.0157668	-0.0169077
ENSMUSG00000036206	0.0213237	0.00941334	-0.000809049
ENSMUSG00000028859	0.0130196	-0.00232741	0.0109895
ENSMUSG00000028364	0.0203223	0.0209422	0.0221247
ENSMUSG00000046186	-0.0158446	-0.00115606	0.00578041
ENSMUSG00000024535	-0.0204413	-0.0262292	-0.0162052
ENSMUSG00000037852	-0.0147223	-0.00763092	0.00876407
ENSMUSG00000051051	-0.0142331	-0.013353	-0.0200152
ENSMUSG00000097148	0.00286781	0.0190089	0.0220101
ENSMUSG00000034235	-0.0117244	-0.0159746	-0.0177909
ENSMUSG00000024258	0.00753234	0.0106446	0.0221034
ENSMUSG00000096617	0.00347051	0.0214434	0.0221833
ENSMUSG00000026623	0.00171171	0.00890388	0.012131
ENSMUSG00000046056	-0.0134339	-0.0217707	0.00962821
ENSMUSG00000029777	0.00845166	0.0191949	0.0147471
ENSMUSG00000069939	0.00765262	0.0213674	0.0220811
ENSMUSG00000026604	-0.0149109	-0.0212704	-0.000471889
ENSMUSG00000027452	-0.0132186	-0.0156808	-0.0143958
ENSMUSG00000083816	0.00447614	0.00623224	-0.0226199
ENSMUSG00000092545	0.00209038	0.0152211	0.0142503
ENSMUSG00000030327	0.000965884	-0.00599369	0.0190684
ENSMUSG00000006134	-0.0117326	-0.0153537	0.0162913
ENSMUSG00000030865	-0.00122482	-0.00947065	-0.0186778
ENSMUSG00000037235	0.000349233	-0.011159	-0.0218631
ENSMUSG00000016458	-0.00352386	-0.0118543	-0.0161136
ENSMUSG00000048701	-0.0106004	-0.0195773	0.0220782
ENSMUSG00000019966	-0.0100795	-0.0213059	-0.0158449
ENSMUSG00000031843	0.0156159	0.0131084	0.0225947
ENSMUSG00000024054	0.00958336	0.00509883	0.020951
ENSMUSG00000022051	0.00846827	-0.00744362	0.0211218
ENSMUSG00000044562	0.00543437	-0.00545583	-0.0187221
ENSMUSG00000091363	0.0178227	0.0243358	-0.0169287
ENSMUSG00000028896	0.0140484	0.000694518	0.0165494
ENSMUSG00000089998	0.0159777	0.00696682	0.022504
ENSMUSG00000021388	0.0172354	0.0124044	-0.00604945
ENSMUSG00000087008	0.0191527	0.0112618	0.0137585
ENSMUSG00000004371	0.0120233	0.0238911	0.0177573
ENSMUSG00000038742	0.014013	0.00560388	0.0142251
ENSMUSG00000086347	0.0171457	0.00720539	0.0159205
ENSMUSG00000033970	0.0185964	0.0233011	0.0072944
ENSMUSG00000046711	0.00780822	0.000477117	0.0185792
ENSMUSG00000022231	0.0164928	0.00304738	-0.00962623
ENSMUSG00000049037	-0.00409381	-0.0205946	-0.000131611
ENSMUSG00000024621	0.00238168	-0.0111812	-0.0193338
ENSMUSG00000040479	0.0211765	0.0224347	-0.011267
ENSMUSG00000078921	0.0139976	-0.0022739	0.0172623
ENSMUSG00000015377	0.00756373	0.00281276	0.0129123
ENSMUSG00000048489	0.00513436	-0.0068687	0.0201209
ENSMUSG00000028370	-0.0165613	0.00374647	0.0196804
ENSMUSG00000097656	-0.0200401	0.00172291	-0.01791
ENSMUSG00000028152	-0.0180844	-0.0188613	0.0154867
ENSMUSG00000059811	-0.0181488	-0.00642222	-0.020951
ENSMUSG00000026620	-0.000694809	0.012038	0.0211208
ENSMUSG00000098208	-0.000481778	0.0205644	0.0220307
ENSMUSG00000087178	-0.0183184	-0.0202244	-0.0192227
ENSMUSG00000072432	0.00429343	0.0211761	0.0225234
ENSMUSG00000035172	-0.0140513	-0.0170918	-0.01713
ENSMUSG00000022428	0.00263248	0.00571114	-0.0229113
ENSMUSG00000050520	-0.0122602	-0.0233488	-0.0188104
ENSMUSG00000014226	-0.0146507	0.00218353	0.0160895
ENSMUSG00000078592	0.00558641	0.0212089	0.0224741
ENSMUSG00000069376	0.00710827	0.0191996	0.0230291
ENSMUSG00000041126	0.00450873	-0.00412557	-0.0208272
ENSMUSG00000097979	0.00916246	0.0210009	0.022212
ENSMUSG00000059456	-0.0154889	0.00229496	0.0218609
ENSMUSG00000032289	-0.0089783	0.0205139	0.00926812
ENSMUSG00000079311	0.00855092	0.0220794	0.0222512
ENSMUSG00000078967	0.00932797	0.0212711	0.0218947
ENSMUSG00000062070	0.0107035	0.022288	0.0216856
ENSMUSG00000001467	0.0187472	0.00718431	0.00596948
ENSMUSG00000028469	-0.00791063	0.0224189	-0.0147676
ENSMUSG00000019769	0.00852375	-0.0010204	-0.0142936
ENSMUSG00000039637	-0.0167818	-0.0201987	-0.0203905
ENSMUSG00000020522	0.0020886	-0.00454357	0.0187029
ENSMUSG00000026778	-0.00442257	-0.0124128	0.0214942
ENSMUSG00000027318	-0.0165133	-0.0151203	-0.016731
ENSMUSG00000052560	-0.00481917	-0.00542712	0.0207104
ENSMUSG00000036887	0.00941137	0.0124138	-0.0195548
ENSMUSG00000058729	0.0151679	0.0137471	0.0127118
ENSMUSG00000002297	0.0182779	0.0165853	0.0104464
ENSMUSG00000095062	0.0172987	0.014148	0.014317
ENSMUSG00000048897	0.00811466	0.0091228	0.0120979
ENSMUSG00000041957	0.0197274	0.0204924	0.022809
ENSMUSG00000063193	0.00985838	0.0207256	-0.021866
ENSMUSG00000030029	0.0158172	0.0236046	0.021547
ENSMUSG00000025161	0.0166069	0.0214992	0.0212706
ENSMUSG00000039997	0.0161988	0.0137175	0.0199545
ENSMUSG00000037818	-0.00182754	-0.0103383	0.0231776
ENSMUSG00000038530	0.0201636	0.0158271	0.0152698
ENSMUSG00000058427	0.0165777	0.00666499	0.00964401
ENSMUSG00000045761	0.017849	0.0171048	-0.000602088
ENSMUSG00000046748	-0.0204543	-0.0112284	-0.00718897
ENSMUSG00000087593	-0.0151128	-0.0176195	-0.0177661
ENSMUSG00000067276	-0.0157205	-0.00970667	0.0104085
ENSMUSG00000035828	-0.0161203	-0.0142587	-0.0168708
ENSMUSG00000054640	-0.0182272	-0.0224763	0.0124305
ENSMUSG00000055675	-0.0197913	-0.0192694	0.0213309
ENSMUSG00000079523	0.00861473	0.0145988	0.0169798
ENSMUSG00000026674	-0.00151798	0.00872581	0.0218803
ENSMUSG00000029780	-0.0128931	-0.00904221	0.0161989
ENSMUSG00000083773	0.00429549	0.0207726	0.0215808
ENSMUSG00000019916	-0.00882196	0.0120165	0.0229839
ENSMUSG00000019478	-0.00459377	-0.0118757	-0.015196
ENSMUSG00000070025	0.00879192	0.0205902	0.0217931
ENSMUSG00000098113	0.00738728	0.0187193	0.0211979
ENSMUSG00000039232	-0.00338063	0.0166944	-0.0142439
ENSMUSG00000083902	0.0100576	-0.00468678	0.021567
ENSMUSG00000028270	0.00752433	-0.00261759	0.0178942
ENSMUSG00000027217	-0.0192651	-0.0161733	-0.0190342
ENSMUSG00000086767	-0.015478	0.0095658	-0.0197066
ENSMUSG00000033039	-0.0148981	-0.0112002	-0.0199851
ENSMUSG00000030849	-0.0167029	-0.019974	-0.0195598
ENSMUSG00000003031	-0.0176737	-0.0165171	0.0231339
ENSMUSG00000026817	0.00837497	0.0219789	-0.0162577
ENSMUSG00000048387	0.0177592	0.0234878	0.0044124
ENSMUSG00000037110	0.0153628	0.018765	0.0134887
ENSMUSG00000020790	0.00931527	0.00389959	0.0168976
ENSMUSG00000021891	0.00915343	0.00329741	0.0224407
ENSMUSG00000024369	0.0195919	0.0074289	0.0142598
ENSMUSG00000025722	0.0185705	0.0193453	0.0148958
ENSMUSG00000040146	-0.00956883	-0.0091072	-0.0191346
ENSMUSG00000057367	-0.00492254	-0.00173331	-0.021001
ENSMUSG00000029162	-0.00435329	-0.0110504	-0.0179495
ENSMUSG00000028036	0.0190338	0.0226772	0.0168305
ENSMUSG00000024440	-0.0109595	-0.0217221	-0.0156575
ENSMUSG00000028560	0.00634264	-0.00977494	0.0180789
ENSMUSG00000041481	0.0172958	-0.00157475	0.00874807
ENSMUSG00000089791	0.0216871	0.00921188	0.0220803
ENSMUSG00000062524	-0.0103237	-0.00923835	-0.00999116
ENSMUSG00000097567	0.0128021	0.00992929	0.0172636
ENSMUSG00000074004	0.00888044	-0.000125149	-0.0189585
ENSMUSG00000035711	0.012709	0.0110992	0.0140575
ENSMUSG00000029602	0.0195769	0.0175259	-0.0189148
ENSMUSG00000043740	0.0120331	0.0106677	0.00640258
ENSMUSG00000047161	-0.0128783	-0.0165295	-0.0119514
ENSMUSG00000024957	-0.0165913	-0.0175286	-0.0151048
ENSMUSG00000026069	-0.00603193	0.000895634	0.0222516
ENSMUSG00000022367	-0.0147591	-0.00766937	-0.0205011
ENSMUSG00000044364	0.00822618	0.0107798	0.0221184
ENSMUSG00000079049	0.00975071	-0.0016124	0.0083572
ENSMUSG00000023064	-0.0163015	-0.0111688	-0.0130083
ENSMUSG00000003955	-0.00235948	0.0163752	0.0206285
ENSMUSG00000028088	-0.00995695	-0.0132139	-0.021775
ENSMUSG00000035863	-0.020162	-0.0231244	-0.0169522
ENSMUSG00000098006	0.00424154	0.0192063	0.022144
ENSMUSG00000040359	-0.021362	-0.0148011	-0.0130975
ENSMUSG00000028542	-0.0188491	-0.0203862	0.000997528
ENSMUSG00000087652	-0.014405	-0.00979672	-0.0163426
ENSMUSG00000004655	-0.00778106	-0.00577419	-0.0156787
ENSMUSG00000019961	-0.0113081	0.00434077	0.0220218
ENSMUSG00000045435	0.00861324	0.0131395	0.020861
ENSMUSG00000031758	-0.0116775	-0.00729979	0.018079
ENSMUSG00000068749	0.00999314	0.0145763	0.016285
ENSMUSG00000094708	0.00860082	0.0217992	0.0223941
ENSMUSG00000002108	-0.015806	-0.0156985	0.0115824
ENSMUSG00000039911	-0.0168638	0.0120868	-0.0195436
ENSMUSG00000071632	-0.0146113	-0.0143825	-0.0199326
ENSMUSG00000039285	0.00936822	-0.00971432	0.0196055
ENSMUSG00000023330	-0.0197908	-0.00484286	0.0124079
ENSMUSG00000081221	0.00853633	0.0217786	0.0224724
ENSMUSG00000028149	0.00256667	0.0199339	0.0199864
ENSMUSG00000073719	-0.0152841	-0.0107433	0.0220453
ENSMUSG00000044813	-0.01184	-0.0150131	-0.0141778
ENSMUSG00000020015	0.00264505	0.0102947	-0.01543
ENSMUSG00000087231	-0.0123062	-0.00978275	-0.0116235
ENSMUSG00000082778	0.0116096	0.0215879	0.021977
ENSMUSG00000021774	0.0113735	0.00022299	0.0211678
ENSMUSG00000031378	-0.0143154	-0.0145318	-0.0219497
ENSMUSG00000006005	-0.00309568	0.00140593	0.0219189
ENSMUSG00000037376	0.0159185	0.0196697	0.0209764
ENSMUSG00000039953	0.0174612	0.0190558	-0.0196839
ENSMUSG00000020628	-0.00198627	-0.00043738	-0.0225927
ENSMUSG00000040557	-0.00305155	-0.00979661	-0.021315
ENSMUSG00000083892	0.0159556	0.0144116	0.0127291
ENSMUSG00000024679	0.00573437	0.011471	0.0147704
ENSMUSG00000020128	-0.00546068	-0.00133684	0.0133213
ENSMUSG00000029587	-0.00376327	0.002089	0.0230593
ENSMUSG00000062646	-0.0159671	-0.011257	-0.0173259
ENSMUSG00000003752	-0.00334449	-0.0134598	-0.0198385
ENSMUSG00000000811	-0.00948396	-0.0232027	-0.00165334
ENSMUSG00000027544	0.019966	0.0147169	-0.0174087
ENSMUSG00000031931	0.006759	0.0109848	0.0102981
ENSMUSG00000073198	0.0109787	-0.00468061	0.0212977
ENSMUSG00000097758	-0.0126289	-0.0127865	-0.0207898
ENSMUSG00000014030	0.00738662	0.00167513	0.019452
ENSMUSG00000047810	0.019012	0.0155064	0.00389173
ENSMUSG00000053310	0.0185973	0.0148919	-0.00981314
ENSMUSG00000026073	-0.0164497	-0.0122146	0.00371128
ENSMUSG00000046460	-0.0168502	-0.0199404	-0.0173267
ENSMUSG00000010663	-0.0164501	-0.0153872	-0.0136124
ENSMUSG00000079343	-0.0199382	-0.0166617	0.00937955
ENSMUSG00000050896	-0.00454601	-0.005563	0.0214829
ENSMUSG00000026944	-0.0208747	-0.0163924	-0.0198164
ENSMUSG00000024270	0.0150493	0.013138	0.0197538
ENSMUSG00000023456	0.00329272	0.020583	0.0210789
ENSMUSG00000079360	0.00715459	0.0199884	0.0218317
ENSMUSG00000037902	0.00958289	0.014567	0.00718831
ENSMUSG00000045414	-0.0182095	-0.0118868	0.0213526
ENSMUSG00000035505	0.00849546	0.0186894	0.0154603
ENSMUSG00000097479	-0.00489625	0.00468856	0.0162044
[truncated: 2,144 more rows]
