# Supplementary material for: Modeling hormonal and inflammatory contributions to preterm and term labor using uterine temporal transcriptomics
Source: BMC Med. 2016 Jun 13;14:86. doi: 10.1186/s12916-016-0632-4 (PMC4904357; doi:10.1186/s12916-016-0632-4)
Supplement: Additional file 8: — Canonical pathways enrichment calculated by Ingenuity Pathway Analysis. A total of 46 pathways were detected as significantly enriched with genes differentially expressed in the pairwise comparisons indicated in the first row of the table (P < 0.05). First column on the left indicates Gene Ontology name associated with the canonical pathway. Log10 P values are reported for each pathway. (XLS 38 kb) [file 12916_2016_632_MOESM8_ESM.xls]

## Sheet: Additional Data 8
Canonical pathways enrichment calculated by Ingenuity Pathway analysis.				- Log10(P value)
Canonical Pathway	E16 vs E18	E16 vs LAB	E18 vs LAB	6h RU486 vs 18h RU486	6h RU486 vs LABRU486	18h RU486 vs LABRU486	2h LPS vs 6h LPS	2h LPS vs LABLPS
Agrin Interactions at Neuromuscular Junction	0	1.94895	0.873322	3.10569	1.29405	0	0	0
PAK Signaling	0	0.943009	0	2.6532	1.14534	0	1.12344	1.07071
Cardiac Hypertrophy Signaling	0	0.862691	0.450068	2.40901	1.02192	0	0.433828	0.69383
Tumoricidal Function of Hepatic Natural Killer Cells	0	2.52776	0	2.19057	1.58083	0	1.00412	0.382632
Acute Phase Response Signaling	1.72141	2.63759	0.687961	2.18206	1.15703	4.57851	3.40443	2.25935
Death Receptor Signaling	0.580717	5.48516	1.2842	2.15087	1.88797	0	4.39688	3.55359
Glioma Invasiveness Signaling	0	2.02936	0.384552	2.05268	1.22659	0	0.858342	0.352971
VEGF Signaling	0	1.37969	1.90491	1.95105	2.58607	0	0.713084	0.920476
Cytotoxic T Lymphocyte-mediated Apoptosis of Target Cells	0	2.51242	0.594827	1.66051	1.18143	0	1.06605	0
CXCR4 Signaling	0	1.1237	0.366988	1.46245	0.615612	0	0.671821	1.31271
UVA-Induced MAPK Signaling	0	2.46465	0	1.4266	0.864421	0	3.08766	3.19334
Wnt/β-catenin Signaling	0.965087	3.41977	0	1.27753	2.09329	0	0.29839	0.704155
Eicosanoid Signaling	0	1.89476	2.17125	1.24182	2.73078	0	0.575048	0.690333
RhoA Signaling	0	1.33879	2.25003	0.992938	0.84296	0	0.351288	0.355058
β-Adrenergic Signaling	0	0.39535	0	0.914641	0.730343	0	0.972385	1.24015
VEGF Family Ligand-Receptor Interactions	0	0.392383	0	0.904883	2.22997	0	1.39274	1.30008
Inhibition of Angiogenesis by TSP1	0.917206	0.649342	0.522031	0.867207	0.934062	0	3.35595	2.78652
GDNF Family Ligand-Receptor Interactions	0	0.339719	0	0.814706	1.26652	0	0.359689	0.394755
Production of Nitric Oxide and Reactive Oxygen Species in Macrophages	0.336731	1.90598	1.04177	0.807921	1.18288	0	1.94095	1.33652
IL-8 Signaling	0.333365	1.32969	1.02891	0.784121	1.41664	0	1.88871	2.46579
Cholecystokinin/Gastrin-mediated Signaling	0.528599	1.83268	0.59896	0.761242	0.85878	0	0	0
Wnt/Ca+ pathway	0	0.5128	0	0.741394	0.813686	0	0.345737	0.580375
Acute Myeloid Leukemia Signaling	0	0.601301	0	0.701856	0.780793	0	2.82084	2.29503
LXR/RXR Activation	1.17477	2.99955	1.52511	0.685516	0	3.02221	2.17339	2.47792
CD40 Signaling	0	1.31475	0.925714	0.626377	1.03648	0	0.269436	0.273181
cAMP-mediated signaling	0.281356	0.799571	0.832198	0.604011	0.725035	0	0.400834	1.6612
Interferon Signaling	0	0.447096	0.572261	0.602712	0	0	4.66075	4.78335
MIF-mediated Glucocorticoid Regulation	0	0	1.39342	0.579111	2.2223	0	0.936633	0.83452
Dopamine-DARPP32 Feedback in cAMP Signaling	0	0.27203	0	0.551442	0.330113	0	0	0.644892
Thrombopoietin Signaling	0	0.5128	0	0.450306	0.813686	0	1.52774	1.2523
EGF Signaling	0	0.283866	0	0.436159	0.48576	0	0.540184	0.860493
Fc Epsilon RI Signaling	0	0.368211	0	0.430582	1.29603	0	0.828602	0.634974
MIF Regulation of Innate Immunity	0	0.281109	1.21499	0.408269	1.74224	0	0.641896	0.591794
Estrogen-Dependent Breast Cancer Signaling	0	0.389809	0	0.360357	0	0	0.658697	0.724385
Retinoic acid Mediated Apoptosis Signaling	0.701466	0.909084	0	0.349094	0	0	1.58594	1.80205
Role of Pattern Recognition Receptors in Recognition of Bacteria and Viruses	0	1.56631	0.491447	0.326338	0.385129	0	4.69944	6.50799
Non-Small Cell Lung Cancer Signaling	0	0	0	0.307469	0.591895	0	0.55783	0.916757
Neurotrophin/TRK Signaling	0	1.46128	0.853649	0.297861	0.576528	0	0.779553	0.8934
JAK/Stat Signaling	0	0.533469	0	0.297861	0.338826	0	2.17959	2.52432
Dopamine Receptor Signaling	0	0.287287	0.243986	0.294774	0.34091	0	0	0.343017
LPS-stimulated MAPK Signaling	0	0.517403	0.311451	0.288552	0.561569	0	0.333778	0
Induction of Apoptosis by HIV1	0	2.42659	0.98329	0	0.2546	0	2.35939	0.860493
TREM1 Signaling	0	0.471978	0	0	0	0	1.25949	1.11876
ERK5 Signaling	0	0.432056	1.6839	0	0	0	0	0
Renal Cell Carcinoma Signaling	0	0.317076	0	0	0	0	2.57533	2.00625
Cardiac β-adrenergic Signaling	0	0.282914	0	0	0	0	0	0.906202
				Z-score
Canonical Pathway	E16 vs E18	E16 vs LAB	E18 vs LAB	6h RU486 vs 18h RU486	6h RU486 vs LABRU486	18h RU486 vs LABRU486	2h LPS vs 6h LPS	2h LPS vs LABLPS
Production of Nitric Oxide and Reactive Oxygen Species in Macrophages	0	2.68328	1	1.94145	1.60357	0	1.87663	1.69775
Retinoic acid Mediated Apoptosis Signaling	0	1.88982	0	2	0	0	3.16228	3
IL-8 Signaling	0	1.41421	2	0.83205	0.774597	0	1.96396	2.52357
EGF Signaling	0	2	0	2	2	0	1.63299	1.63299
LXR/RXR Activation	0	-2.66789	-2	-0.377964	-1.63299	0	-1	-1.06904
PAK Signaling	0	2.33333	0	0.904534	1.88982	0	1.89737	1.66667
GDNF Family Ligand-Receptor Interactions	0	1.34164	0	2.44949	1.88982	0	1.63299	1.34164
VEGF Family Ligand-Receptor Interactions	0	0.816497	0	1.88982	1.26491	0	2.52982	2.12132
Wnt/β-catenin Signaling	0	1.34164	0	1.94145	1.60357	0	1.50756	2.11058
JAK/Stat Signaling	0	1.63299	0	1	2	0	1.73205	2.11058
Dopamine-DARPP32 Feedback in cAMP Signaling	0	-1	0	-1	-0.816497	0	-2.7136	-2.88675
cAMP-mediated signaling	0	-1.41421	-2	-1.06904	-0.534522	0	-1.41421	-1.96396
Fc Epsilon RI Signaling	0	1.13389	0	2.64575	1.89737	0	1.1547	1
Death Receptor Signaling	0	0.229416	0	0.301511	0	0	3.90007	3.35659
Cholecystokinin/Gastrin-mediated Signaling	0	1.94145	0	0.707107	1.41421	0	1.13389	2.44949
RhoA Signaling	0	-1.73205	-2.23607	-1.41421	-1.41421	0	-0.632456	0
UVA-Induced MAPK Signaling	0	1.50756	0	1	1.13389	0	1.5	2.13809
Glioma Invasiveness Signaling	0	1.66667	0	1.41421	2.44949	0	-0.377964	1
CXCR4 Signaling	0	1.1547	0	1.1547	1	0	1.38675	2.13809
Agrin Interactions at Neuromuscular Junction	0	-1.88982	0	-1.66667	-2.23607	0	0	1
LPS-stimulated MAPK Signaling	0	1.63299	0	2	1.34164	0	0.816497	1
Cardiac Hypertrophy Signaling	0	-1.21268	0	-0.894427	0	0	-2.35702	-2
Cardiac β-adrenergic Signaling	0	-0.816497	0	0	0	0	-2.44949	-3.16228
Acute Phase Response Signaling	0	2	0	-0.377964	0	0	1.88562	1.94145
Non-Small Cell Lung Cancer Signaling	0	1	0	2	1.34164	0	0.816497	0.816497
Interferon Signaling	0	0	0	0	0	0	2.7136	3.16228
Neurotrophin/TRK Signaling	0	1.41421	0	2	1.34164	0	0.707107	0.377964
MIF Regulation of Innate Immunity	0	0	0	0	2.44949	0	1.34164	2
Acute Myeloid Leukemia Signaling	0	2.23607	0	1.63299	1.63299	0	-0.27735	0
VEGF Signaling	0	0.301511	0	-0.632456	-0.301511	0	2.33333	2.12132
Thrombopoietin Signaling	0	1.34164	0	2	1.34164	0	0.333333	0.377964
?-Adrenergic Signaling	0	-2.44949	0	-0.816497	-0.816497	0	-0.707107	-0.377964
Tumoricidal Function of Hepatic Natural Killer Cells	0	0.816497	0	1.34164	2	0	1	0
CD40 Signaling	0	1.63299	0	0	2	0	1.34164	0
Renal Cell Carcinoma Signaling	0	2	0	0	0	0	1.63299	1
Eicosanoid Signaling	0	0	0	1	1.34164	0	2	0
Wnt/Ca+ pathway	0	0	0	-0.447214	0	0	-2.23607	-1.34164
Role of Pattern Recognition Receptors in Recognition of Bacteria and Viruses	0	2.33333	0	0	0	0	1.38675	0.258199
Cytotoxic T Lymphocyte-mediated Apoptosis of Target Cells	0	0.377964	0	1.34164	2	0	0	0
Inhibition of Angiogenesis by TSP1	0	0	0	0	0	0	1.63299	2
TREM1 Signaling	0	2.44949	0	0	0	0	0.632456	0
Induction of Apoptosis by HIV1	0	0	0	0	0	0	2.11058	0.816497
MIF-mediated Glucocorticoid Regulation	0	0	0	0	2.23607	0	0.447214	0
Dopamine Receptor Signaling	0	0	0	0	0	0	0	-2.23607
Estrogen-Dependent Breast Cancer Signaling	0	2	0	0	0	0	0	0
ERK5 Signaling	0	2	0	0	0	0	0	0
