# Supplementary material for: Modeling hormonal and inflammatory contributions to preterm and term labor using uterine temporal transcriptomics
Source: BMC Med. 2016 Jun 13;14:86. doi: 10.1186/s12916-016-0632-4 (PMC4904357; doi:10.1186/s12916-016-0632-4)
Supplement: Additional file 13: — List of genes exclusively changing in the LPS-induced PTL model. (XLS 1767 kb) [file 12916_2016_632_MOESM13_ESM.xls]

## Sheet: Additional data 9
Additional data 13: List of genes exclusively changing in the LPS-induced PTL model.
Ensembl Gene ID	Associated Gene Name	Description
ENSMUSG00000000037	Scml2	sex comb on midleg-like 2 (Drosophila) [Source:MGI Symbol;Acc:MGI:1340042]
ENSMUSG00000000094	Tbx4	T-box 4 [Source:MGI Symbol;Acc:MGI:102556]
ENSMUSG00000000120	Ngfr	nerve growth factor receptor (TNFR superfamily, member 16) [Source:MGI Symbol;Acc:MGI:97323]
ENSMUSG00000000131	Xpo6	exportin 6 [Source:MGI Symbol;Acc:MGI:2429950]
ENSMUSG00000000204	Slfn4	schlafen 4 [Source:MGI Symbol;Acc:MGI:1329010]
ENSMUSG00000000244	Tspan32	tetraspanin 32 [Source:MGI Symbol;Acc:MGI:1350360]
ENSMUSG00000000340	Dbt	dihydrolipoamide branched chain transacylase E2 [Source:MGI Symbol;Acc:MGI:105386]
ENSMUSG00000000385	Tmprss2	transmembrane protease, serine 2 [Source:MGI Symbol;Acc:MGI:1354381]
ENSMUSG00000000489	Pdgfb	platelet derived growth factor, B polypeptide [Source:MGI Symbol;Acc:MGI:97528]
ENSMUSG00000000530	Acvrl1	activin A receptor, type II-like 1 [Source:MGI Symbol;Acc:MGI:1338946]
ENSMUSG00000000538	Tom1l2	target of myb1-like 2 (chicken) [Source:MGI Symbol;Acc:MGI:2443306]
ENSMUSG00000000567	Sox9	SRY (sex determining region Y)-box 9 [Source:MGI Symbol;Acc:MGI:98371]
ENSMUSG00000000732	Icosl	icos ligand [Source:MGI Symbol;Acc:MGI:1354701]
ENSMUSG00000000838	Fmr1	fragile X mental retardation syndrome 1 [Source:MGI Symbol;Acc:MGI:95564]
ENSMUSG00000000876	Pxmp4	peroxisomal membrane protein 4 [Source:MGI Symbol;Acc:MGI:1891701]
ENSMUSG00000001052	Sec24b	Sec24 related gene family, member B (S. cerevisiae) [Source:MGI Symbol;Acc:MGI:2139764]
ENSMUSG00000001123	Lgals9	lectin, galactose binding, soluble 9 [Source:MGI Symbol;Acc:MGI:109496]
ENSMUSG00000001166	Oas1c	2'-5' oligoadenylate synthetase 1C [Source:MGI Symbol;Acc:MGI:2149633]
ENSMUSG00000001248	Gramd1a	GRAM domain containing 1A [Source:MGI Symbol;Acc:MGI:105490]
ENSMUSG00000001305	Rrp15	ribosomal RNA processing 15 homolog (S. cerevisiae) [Source:MGI Symbol;Acc:MGI:1914473]
ENSMUSG00000001521	Tulp3	tubby-like protein 3 [Source:MGI Symbol;Acc:MGI:1329045]
ENSMUSG00000001707	Eef1e1	eukaryotic translation elongation factor 1 epsilon 1 [Source:MGI Symbol;Acc:MGI:1913393]
ENSMUSG00000001763	Tspan33	tetraspanin 33 [Source:MGI Symbol;Acc:MGI:1919012]
ENSMUSG00000001911	Nfix	nuclear factor I/X [Source:MGI Symbol;Acc:MGI:97311]
ENSMUSG00000001942	Siae	sialic acid acetylesterase [Source:MGI Symbol;Acc:MGI:104803]
ENSMUSG00000001985	Grik3	glutamate receptor, ionotropic, kainate 3 [Source:MGI Symbol;Acc:MGI:95816]
ENSMUSG00000002108	Nr1h3	nuclear receptor subfamily 1, group H, member 3 [Source:MGI Symbol;Acc:MGI:1352462]
ENSMUSG00000002222	Rmnd5a	required for meiotic nuclear division 5 homolog A (S. cerevisiae) [Source:MGI Symbol;Acc:MGI:1915727]
ENSMUSG00000002289	Angptl4	angiopoietin-like 4 [Source:MGI Symbol;Acc:MGI:1888999]
ENSMUSG00000002297	Dbf4	DBF4 homolog (S. cerevisiae) [Source:MGI Symbol;Acc:MGI:1351328]
ENSMUSG00000002307	Daxx	Fas death domain-associated protein [Source:MGI Symbol;Acc:MGI:1197015]
ENSMUSG00000002504	Slc9a3r2	solute carrier family 9 (sodium/hydrogen exchanger), member 3 regulator 2 [Source:MGI Symbol;Acc:MGI:1890662]
ENSMUSG00000002578	Ikzf4	IKAROS family zinc finger 4 [Source:MGI Symbol;Acc:MGI:1343139]
ENSMUSG00000002602	Axl	AXL receptor tyrosine kinase [Source:MGI Symbol;Acc:MGI:1347244]
ENSMUSG00000002699	Lcp2	lymphocyte cytosolic protein 2 [Source:MGI Symbol;Acc:MGI:1321402]
ENSMUSG00000002728	Naa20	N(alpha)-acetyltransferase 20, NatB catalytic subunit [Source:MGI Symbol;Acc:MGI:1915127]
ENSMUSG00000002799	Jag2	jagged 2 [Source:MGI Symbol;Acc:MGI:1098270]
ENSMUSG00000002897	Il17ra	interleukin 17 receptor A [Source:MGI Symbol;Acc:MGI:107399]
ENSMUSG00000002944	Cd36	CD36 antigen [Source:MGI Symbol;Acc:MGI:107899]
ENSMUSG00000002968	Med25	mediator complex subunit 25 [Source:MGI Symbol;Acc:MGI:1922863]
ENSMUSG00000003031	Cdkn1b	cyclin-dependent kinase inhibitor 1B [Source:MGI Symbol;Acc:MGI:104565]
ENSMUSG00000003070	Efna2	ephrin A2 [Source:MGI Symbol;Acc:MGI:102707]
ENSMUSG00000003308	Keap1	kelch-like ECH-associated protein 1 [Source:MGI Symbol;Acc:MGI:1858732]
ENSMUSG00000003382	Etv3	ets variant 3 [Source:MGI Symbol;Acc:MGI:1350926]
ENSMUSG00000003420	Fcgrt	Fc receptor, IgG, alpha chain transporter [Source:MGI Symbol;Acc:MGI:103017]
ENSMUSG00000003484	Cyp4f18	cytochrome P450, family 4, subfamily f, polypeptide 18 [Source:MGI Symbol;Acc:MGI:1919304]
ENSMUSG00000003546	Klc4	kinesin light chain 4 [Source:MGI Symbol;Acc:MGI:1922014]
ENSMUSG00000003721	Insig2	insulin induced gene 2 [Source:MGI Symbol;Acc:MGI:1920249]
ENSMUSG00000003752	Itpkc	inositol 1,4,5-trisphosphate 3-kinase C [Source:MGI Symbol;Acc:MGI:2442554]
ENSMUSG00000003865	Gys1	glycogen synthase 1, muscle [Source:MGI Symbol;Acc:MGI:101805]
ENSMUSG00000003868	Ruvbl2	RuvB-like protein 2 [Source:MGI Symbol;Acc:MGI:1342299]
ENSMUSG00000003882	Il7r	interleukin 7 receptor [Source:MGI Symbol;Acc:MGI:96562]
ENSMUSG00000003955	Fam162a	family with sequence similarity 162, member A [Source:MGI Symbol;Acc:MGI:1917436]
ENSMUSG00000004043	Stat5a	signal transducer and activator of transcription 5A [Source:MGI Symbol;Acc:MGI:103036]
ENSMUSG00000004070	Hmox2	heme oxygenase 2 [Source:MGI Symbol;Acc:MGI:109373]
ENSMUSG00000004187	Kifc2	kinesin family member C2 [Source:MGI Symbol;Acc:MGI:109187]
ENSMUSG00000004296	Il12b	interleukin 12b [Source:MGI Symbol;Acc:MGI:96540]
ENSMUSG00000004319	Clcn3	chloride channel, voltage-sensitive 3 [Source:MGI Symbol;Acc:MGI:103555]
ENSMUSG00000004344	Gpx5	glutathione peroxidase 5 [Source:MGI Symbol;Acc:MGI:104886]
ENSMUSG00000004356	Utp20	UTP20, small subunit (SSU) processome component, homolog (yeast) [Source:MGI Symbol;Acc:MGI:1917933]
ENSMUSG00000004500	Zfp324	zinc finger protein 324 [Source:MGI Symbol;Acc:MGI:2444641]
ENSMUSG00000004609	Cd33	CD33 antigen [Source:MGI Symbol;Acc:MGI:99440]
ENSMUSG00000004655	Aqp1	aquaporin 1 [Source:MGI Symbol;Acc:MGI:103201]
ENSMUSG00000004698	Hdac9	histone deacetylase 9 [Source:MGI Symbol;Acc:MGI:1931221]
ENSMUSG00000004709	Cd244	CD244 natural killer cell receptor 2B4 [Source:MGI Symbol;Acc:MGI:109294]
ENSMUSG00000004730	Adgre1	adhesion G protein-coupled receptor E1 [Source:MGI Symbol;Acc:MGI:106912]
ENSMUSG00000004768	Rab23	RAB23, member RAS oncogene family [Source:MGI Symbol;Acc:MGI:99833]
ENSMUSG00000004814	Ccl24	chemokine (C-C motif) ligand 24 [Source:MGI Symbol;Acc:MGI:1928953]
ENSMUSG00000004988	Fxyd4	FXYD domain-containing ion transport regulator 4 [Source:MGI Symbol;Acc:MGI:1889005]
ENSMUSG00000005124	Wisp1	WNT1 inducible signaling pathway protein 1 [Source:MGI Symbol;Acc:MGI:1197008]
ENSMUSG00000005125	Ndrg1	N-myc downstream regulated gene 1 [Source:MGI Symbol;Acc:MGI:1341799]
ENSMUSG00000005374	Tbl2	transducin (beta)-like 2 [Source:MGI Symbol;Acc:MGI:1351652]
ENSMUSG00000005580	Adcy9	adenylate cyclase 9 [Source:MGI Symbol;Acc:MGI:108450]
ENSMUSG00000005667	Mthfd2	methylenetetrahydrofolate dehydrogenase (NAD+ dependent), methenyltetrahydrofolate cyclohydrolase [Source:MGI Symbol;Acc:MGI:1338850]
ENSMUSG00000005681	Apoa2	apolipoprotein A-II [Source:MGI Symbol;Acc:MGI:88050]
ENSMUSG00000005718	Tfap4	transcription factor AP4 [Source:MGI Symbol;Acc:MGI:103239]
ENSMUSG00000005732	Ranbp1	RAN binding protein 1 [Source:MGI Symbol;Acc:MGI:96269]
ENSMUSG00000005804	Bloc1s6	biogenesis of lysosomal organelles complex-1, subunit 6, pallidin [Source:MGI Symbol;Acc:MGI:1927580]
ENSMUSG00000006005	Tpr	translocated promoter region, nuclear basket protein [Source:MGI Symbol;Acc:MGI:1922066]
ENSMUSG00000006134	Crkl	v-crk sarcoma virus CT10 oncogene homolog (avian)-like [Source:MGI Symbol;Acc:MGI:104686]
ENSMUSG00000006154	Eps8l1	EPS8-like 1 [Source:MGI Symbol;Acc:MGI:1914675]
ENSMUSG00000006288	Ttc5	tetratricopeptide repeat domain 5 [Source:MGI Symbol;Acc:MGI:2683584]
ENSMUSG00000006386	Tek	endothelial-specific receptor tyrosine kinase [Source:MGI Symbol;Acc:MGI:98664]
ENSMUSG00000006418	Rnf114	ring finger protein 114 [Source:MGI Symbol;Acc:MGI:1933159]
ENSMUSG00000006678	Pola1	polymerase (DNA directed), alpha 1 [Source:MGI Symbol;Acc:MGI:99660]
ENSMUSG00000006930	Hap1	huntingtin-associated protein 1 [Source:MGI Symbol;Acc:MGI:1261831]
ENSMUSG00000007097	Atp1a2	ATPase, Na+/K+ transporting, alpha 2 polypeptide [Source:MGI Symbol;Acc:MGI:88106]
ENSMUSG00000007476	Lrrc8a	leucine rich repeat containing 8A [Source:MGI Symbol;Acc:MGI:2652847]
ENSMUSG00000007805	Twist2	twist basic helix-loop-helix transcription factor 2 [Source:MGI Symbol;Acc:MGI:104685]
ENSMUSG00000007817	Zmiz1	zinc finger, MIZ-type containing 1 [Source:MGI Symbol;Acc:MGI:3040693]
ENSMUSG00000008200	Fnbp4	formin binding protein 4 [Source:MGI Symbol;Acc:MGI:1860513]
ENSMUSG00000008845	Cd163	CD163 antigen [Source:MGI Symbol;Acc:MGI:2135946]
ENSMUSG00000008855	Hdac5	histone deacetylase 5 [Source:MGI Symbol;Acc:MGI:1333784]
ENSMUSG00000009035	Tmem184b	transmembrane protein 184b [Source:MGI Symbol;Acc:MGI:2445179]
ENSMUSG00000009248	Ascl2	achaete-scute complex homolog 2 (Drosophila) [Source:MGI Symbol;Acc:MGI:96920]
ENSMUSG00000009292	Trpm2	transient receptor potential cation channel, subfamily M, member 2 [Source:MGI Symbol;Acc:MGI:1351901]
ENSMUSG00000009376	Met	met proto-oncogene [Source:MGI Symbol;Acc:MGI:96969]
ENSMUSG00000009378	Slc16a12	solute carrier family 16 (monocarboxylic acid transporters), member 12 [Source:MGI Symbol;Acc:MGI:2147716]
ENSMUSG00000009418	Nav1	neuron navigator 1 [Source:MGI Symbol;Acc:MGI:2183683]
ENSMUSG00000009585	Apobec3	apolipoprotein B mRNA editing enzyme, catalytic polypeptide 3 [Source:MGI Symbol;Acc:MGI:1933111]
ENSMUSG00000009628	Tex15	testis expressed gene 15 [Source:MGI Symbol;Acc:MGI:1934816]
ENSMUSG00000009828	Ick	intestinal cell kinase [Source:MGI Symbol;Acc:MGI:1934157]
ENSMUSG00000010307	Tmem86a	transmembrane protein 86A [Source:MGI Symbol;Acc:MGI:1915143]
ENSMUSG00000010358	Ifi35	interferon-induced protein 35 [Source:MGI Symbol;Acc:MGI:1917360]
ENSMUSG00000010663	Fads1	fatty acid desaturase 1 [Source:MGI Symbol;Acc:MGI:1923517]
ENSMUSG00000011034	Slc5a1	solute carrier family 5 (sodium/glucose cotransporter), member 1 [Source:MGI Symbol;Acc:MGI:107678]
ENSMUSG00000011114	Tbrg1	transforming growth factor beta regulated gene 1 [Source:MGI Symbol;Acc:MGI:1100877]
ENSMUSG00000011263	Exoc3l2	exocyst complex component 3-like 2 [Source:MGI Symbol;Acc:MGI:1921713]
ENSMUSG00000012519	Mlkl	mixed lineage kinase domain-like [Source:MGI Symbol;Acc:MGI:1921818]
ENSMUSG00000013662	Atad1	ATPase family, AAA domain containing 1 [Source:MGI Symbol;Acc:MGI:1915229]
ENSMUSG00000013707	Tnfaip8l2	tumor necrosis factor, alpha-induced protein 8-like 2 [Source:MGI Symbol;Acc:MGI:1917019]
ENSMUSG00000014030	Pax5	paired box 5 [Source:MGI Symbol;Acc:MGI:97489]
ENSMUSG00000014226	Cacybp	calcyclin binding protein [Source:MGI Symbol;Acc:MGI:1270839]
ENSMUSG00000014303	Glis2	GLIS family zinc finger 2 [Source:MGI Symbol;Acc:MGI:1932535]
ENSMUSG00000014601	Strip1	striatin interacting protein 1 [Source:MGI Symbol;Acc:MGI:2443884]
ENSMUSG00000014633	Cmc2	COX assembly mitochondrial protein 2 [Source:MGI Symbol;Acc:MGI:1913781]
ENSMUSG00000015312	Gadd45b	growth arrest and DNA-damage-inducible 45 beta [Source:MGI Symbol;Acc:MGI:107776]
ENSMUSG00000015377	Dennd6b	DENN/MADD domain containing 6B [Source:MGI Symbol;Acc:MGI:1916690]
ENSMUSG00000015396	Cd83	CD83 antigen [Source:MGI Symbol;Acc:MGI:1328316]
ENSMUSG00000015536	Mocs2	molybdenum cofactor synthesis 2 [Source:MGI Symbol;Acc:MGI:1336894]
ENSMUSG00000015709	Arnt2	aryl hydrocarbon receptor nuclear translocator 2 [Source:MGI Symbol;Acc:MGI:107188]
ENSMUSG00000015733	Capza2	capping protein (actin filament) muscle Z-line, alpha 2 [Source:MGI Symbol;Acc:MGI:106222]
ENSMUSG00000015745	Plekho1	pleckstrin homology domain containing, family O member 1 [Source:MGI Symbol;Acc:MGI:1914470]
ENSMUSG00000015837	Sqstm1	sequestosome 1 [Source:MGI Symbol;Acc:MGI:107931]
ENSMUSG00000015852	Fcrls	Fc receptor-like S, scavenger receptor [Source:MGI Symbol;Acc:MGI:1933397]
ENSMUSG00000015937	H2afy	H2A histone family, member Y [Source:MGI Symbol;Acc:MGI:1349392]
ENSMUSG00000015942	Gtf2ird2	GTF2I repeat domain containing 2 [Source:MGI Symbol;Acc:MGI:2149780]
ENSMUSG00000015944	Gatsl2	GATS protein-like 2 [Source:MGI Symbol;Acc:MGI:1933384]
ENSMUSG00000015947	Fcgr1	Fc receptor, IgG, high affinity I [Source:MGI Symbol;Acc:MGI:95498]
ENSMUSG00000015950	Ncf1	neutrophil cytosolic factor 1 [Source:MGI Symbol;Acc:MGI:97283]
ENSMUSG00000016206	H2-M3	histocompatibility 2, M region locus 3 [Source:MGI Symbol;Acc:MGI:95915]
ENSMUSG00000016458	Wt1	Wilms tumor 1 homolog [Source:MGI Symbol;Acc:MGI:98968]
ENSMUSG00000016496	Cd274	CD274 antigen [Source:MGI Symbol;Acc:MGI:1926446]
ENSMUSG00000016498	Pdcd1lg2	programmed cell death 1 ligand 2 [Source:MGI Symbol;Acc:MGI:1930125]
ENSMUSG00000016520	Lnx2	ligand of numb-protein X 2 [Source:MGI Symbol;Acc:MGI:2155959]
ENSMUSG00000016756	Cmah	cytidine monophospho-N-acetylneuraminic acid hydroxylase [Source:MGI Symbol;Acc:MGI:103227]
ENSMUSG00000017057	Il13ra1	interleukin 13 receptor, alpha 1 [Source:MGI Symbol;Acc:MGI:105052]
ENSMUSG00000017146	Brca1	breast cancer 1, early onset [Source:MGI Symbol;Acc:MGI:104537]
ENSMUSG00000017548	Suz12	suppressor of zeste 12 homolog (Drosophila) [Source:MGI Symbol;Acc:MGI:1261758]
ENSMUSG00000017679	Ttpal	tocopherol (alpha) transfer protein-like [Source:MGI Symbol;Acc:MGI:1923330]
ENSMUSG00000017950	Hnf4a	hepatic nuclear factor 4, alpha [Source:MGI Symbol;Acc:MGI:109128]
ENSMUSG00000018217	Pmp22	peripheral myelin protein 22 [Source:MGI Symbol;Acc:MGI:97631]
ENSMUSG00000018417	Myo1b	myosin IB [Source:MGI Symbol;Acc:MGI:107752]
ENSMUSG00000018459	Slc13a3	solute carrier family 13 (sodium-dependent dicarboxylate transporter), member 3 [Source:MGI Symbol;Acc:MGI:2149635]
ENSMUSG00000018470	Kcnab3	potassium voltage-gated channel, shaker-related subfamily, beta member 3 [Source:MGI Symbol;Acc:MGI:1336208]
ENSMUSG00000018476	Kdm6b	KDM1 lysine (K)-specific demethylase 6B [Source:MGI Symbol;Acc:MGI:2448492]
ENSMUSG00000018566	Slc2a4	solute carrier family 2 (facilitated glucose transporter), member 4 [Source:MGI Symbol;Acc:MGI:95758]
ENSMUSG00000018648	Dusp14	dual specificity phosphatase 14 [Source:MGI Symbol;Acc:MGI:1927168]
ENSMUSG00000018697	Aatf	apoptosis antagonizing transcription factor [Source:MGI Symbol;Acc:MGI:1929608]
ENSMUSG00000018707	Dync1h1	dynein cytoplasmic 1 heavy chain 1 [Source:MGI Symbol;Acc:MGI:103147]
ENSMUSG00000018925	Heatr9	HEAT repeat containing 9 [Source:MGI Symbol;Acc:MGI:3650286]
ENSMUSG00000018927	Ccl6	chemokine (C-C motif) ligand 6 [Source:MGI Symbol;Acc:MGI:98263]
ENSMUSG00000019027	Dnah1	dynein, axonemal, heavy chain 1 [Source:MGI Symbol;Acc:MGI:107721]
ENSMUSG00000019082	Slc25a22	solute carrier family 25 (mitochondrial carrier, glutamate), member 22 [Source:MGI Symbol;Acc:MGI:1915517]
ENSMUSG00000019173	Rab5c	RAB5C, member RAS oncogene family [Source:MGI Symbol;Acc:MGI:105306]
ENSMUSG00000019194	Scn1b	sodium channel, voltage-gated, type I, beta [Source:MGI Symbol;Acc:MGI:98247]
ENSMUSG00000019464	Ptger1	prostaglandin E receptor 1 (subtype EP1) [Source:MGI Symbol;Acc:MGI:97793]
ENSMUSG00000019478	Rab4a	RAB4A, member RAS oncogene family [Source:MGI Symbol;Acc:MGI:105069]
ENSMUSG00000019699	Akt3	thymoma viral proto-oncogene 3 [Source:MGI Symbol;Acc:MGI:1345147]
ENSMUSG00000019768	Esr1	estrogen receptor 1 (alpha) [Source:MGI Symbol;Acc:MGI:1352467]
ENSMUSG00000019813	Cep57l1	centrosomal protein 57-like 1 [Source:MGI Symbol;Acc:MGI:1915511]
ENSMUSG00000019822	Smpd2	sphingomyelin phosphodiesterase 2, neutral [Source:MGI Symbol;Acc:MGI:1278330]
ENSMUSG00000019838	Slc16a10	solute carrier family 16 (monocarboxylic acid transporters), member 10 [Source:MGI Symbol;Acc:MGI:1919722]
ENSMUSG00000019849	Prep	prolyl endopeptidase [Source:MGI Symbol;Acc:MGI:1270863]
ENSMUSG00000019861	Gopc	golgi associated PDZ and coiled-coil motif containing [Source:MGI Symbol;Acc:MGI:2149946]
ENSMUSG00000019891	Dcbld1	discoidin, CUB and LCCL domain containing 1 [Source:MGI Symbol;Acc:MGI:1913936]
ENSMUSG00000019916	P4ha1	procollagen-proline, 2-oxoglutarate 4-dioxygenase (proline 4-hydroxylase), alpha 1 polypeptide [Source:MGI Symbol;Acc:MGI:97463]
ENSMUSG00000019961	Tmpo	thymopoietin [Source:MGI Symbol;Acc:MGI:106920]
ENSMUSG00000020010	Vnn3	vanin 3 [Source:MGI Symbol;Acc:MGI:1347055]
ENSMUSG00000020015	Cdk17	cyclin-dependent kinase 17 [Source:MGI Symbol;Acc:MGI:97517]
ENSMUSG00000020017	Hal	histidine ammonia lyase [Source:MGI Symbol;Acc:MGI:96010]
ENSMUSG00000020027	Socs2	suppressor of cytokine signaling 2 [Source:MGI Symbol;Acc:MGI:1201787]
ENSMUSG00000020034	Tcp11l2	t-complex 11 (mouse) like 2 [Source:MGI Symbol;Acc:MGI:2444679]
ENSMUSG00000020038	Cry1	cryptochrome 1 (photolyase-like) [Source:MGI Symbol;Acc:MGI:1270841]
ENSMUSG00000020053	Igf1	insulin-like growth factor 1 [Source:MGI Symbol;Acc:MGI:96432]
ENSMUSG00000020089	Ppa1	pyrophosphatase (inorganic) 1 [Source:MGI Symbol;Acc:MGI:97831]
ENSMUSG00000020120	Plek	pleckstrin [Source:MGI Symbol;Acc:MGI:1860485]
ENSMUSG00000020122	Egfr	epidermal growth factor receptor [Source:MGI Symbol;Acc:MGI:95294]
ENSMUSG00000020128	Vps54	vacuolar protein sorting 54 (yeast) [Source:MGI Symbol;Acc:MGI:2178798]
ENSMUSG00000020154	Ptprb	protein tyrosine phosphatase, receptor type, B [Source:MGI Symbol;Acc:MGI:97809]
ENSMUSG00000020173	Cobl	cordon-bleu WH2 repeat [Source:MGI Symbol;Acc:MGI:105056]
ENSMUSG00000020175	Rab36	RAB36, member RAS oncogene family [Source:MGI Symbol;Acc:MGI:1924127]
ENSMUSG00000020178	Adora2a	adenosine A2a receptor [Source:MGI Symbol;Acc:MGI:99402]
ENSMUSG00000020181	Nav3	neuron navigator 3 [Source:MGI Symbol;Acc:MGI:2183703]
ENSMUSG00000020190	Mknk2	MAP kinase-interacting serine/threonine kinase 2 [Source:MGI Symbol;Acc:MGI:894279]
ENSMUSG00000020275	Rel	reticuloendotheliosis oncogene [Source:MGI Symbol;Acc:MGI:97897]
ENSMUSG00000020290	Xpo1	exportin 1, CRM1 homolog (yeast) [Source:MGI Symbol;Acc:MGI:2144013]
ENSMUSG00000020303	Stc2	stanniocalcin 2 [Source:MGI Symbol;Acc:MGI:1316731]
ENSMUSG00000020387	Jade2	jade family PHD finger 2 [Source:MGI Symbol;Acc:MGI:1924151]
ENSMUSG00000020407	Upp1	uridine phosphorylase 1 [Source:MGI Symbol;Acc:MGI:1097668]
ENSMUSG00000020411	Nipal4	NIPA-like domain containing 4 [Source:MGI Symbol;Acc:MGI:2444671]
ENSMUSG00000020413	Hus1	Hus1 homolog (S. pombe) [Source:MGI Symbol;Acc:MGI:1277962]
ENSMUSG00000020422	Tns3	tensin 3 [Source:MGI Symbol;Acc:MGI:2443012]
ENSMUSG00000020429	Igfbp1	insulin-like growth factor binding protein 1 [Source:MGI Symbol;Acc:MGI:96436]
ENSMUSG00000020431	Adcy1	adenylate cyclase 1 [Source:MGI Symbol;Acc:MGI:99677]
ENSMUSG00000020435	Osbp2	oxysterol binding protein 2 [Source:MGI Symbol;Acc:MGI:1921559]
ENSMUSG00000020437	Myo1g	myosin IG [Source:MGI Symbol;Acc:MGI:1927091]
ENSMUSG00000020464	Pnpt1	polyribonucleotide nucleotidyltransferase 1 [Source:MGI Symbol;Acc:MGI:1918951]
ENSMUSG00000020467	Efemp1	epidermal growth factor-containing fibulin-like extracellular matrix protein 1 [Source:MGI Symbol;Acc:MGI:1339998]
ENSMUSG00000020474	Polm	polymerase (DNA directed), mu [Source:MGI Symbol;Acc:MGI:1860191]
ENSMUSG00000020475	Pgam2	phosphoglycerate mutase 2 [Source:MGI Symbol;Acc:MGI:1933118]
ENSMUSG00000020476	Dbnl	drebrin-like [Source:MGI Symbol;Acc:MGI:700006]
ENSMUSG00000020522	Mfap3	microfibrillar-associated protein 3 [Source:MGI Symbol;Acc:MGI:1924068]
ENSMUSG00000020546	Stxbp4	syntaxin binding protein 4 [Source:MGI Symbol;Acc:MGI:1342296]
ENSMUSG00000020572	Nampt	nicotinamide phosphoribosyltransferase [Source:MGI Symbol;Acc:MGI:1929865]
ENSMUSG00000020628	Trappc12	trafficking protein particle complex 12 [Source:MGI Symbol;Acc:MGI:2445089]
ENSMUSG00000020642	Rnf144a	ring finger protein 144A [Source:MGI Symbol;Acc:MGI:1344401]
ENSMUSG00000020661	Dnmt3a	DNA methyltransferase 3A [Source:MGI Symbol;Acc:MGI:1261827]
ENSMUSG00000020672	Sntg2	syntrophin, gamma 2 [Source:MGI Symbol;Acc:MGI:1919541]
ENSMUSG00000020689	Itgb3	integrin beta 3 [Source:MGI Symbol;Acc:MGI:96612]
ENSMUSG00000020694	Tlk2	tousled-like kinase 2 (Arabidopsis) [Source:MGI Symbol;Acc:MGI:1346023]
ENSMUSG00000020707	Rnf135	ring finger protein 135 [Source:MGI Symbol;Acc:MGI:1919206]
ENSMUSG00000020773	Trim47	tripartite motif-containing 47 [Source:MGI Symbol;Acc:MGI:1917374]
ENSMUSG00000020790	Ankfy1	ankyrin repeat and FYVE domain containing 1 [Source:MGI Symbol;Acc:MGI:1337008]
ENSMUSG00000020802	Ube2o	ubiquitin-conjugating enzyme E2O [Source:MGI Symbol;Acc:MGI:2444266]
ENSMUSG00000020814	Mxra7	matrix-remodelling associated 7 [Source:MGI Symbol;Acc:MGI:1914872]
ENSMUSG00000020826	Nos2	nitric oxide synthase 2, inducible [Source:MGI Symbol;Acc:MGI:97361]
ENSMUSG00000020893	Per1	period circadian clock 1 [Source:MGI Symbol;Acc:MGI:1098283]
ENSMUSG00000020904	Cfap52	cilia and flagella associated protein 52 [Source:MGI Symbol;Acc:MGI:1919110]
ENSMUSG00000020918	Kat2a	K(lysine) acetyltransferase 2A [Source:MGI Symbol;Acc:MGI:1343101]
ENSMUSG00000020935	Dcakd	dephospho-CoA kinase domain containing [Source:MGI Symbol;Acc:MGI:1915337]
ENSMUSG00000021003	Galc	galactosylceramidase [Source:MGI Symbol;Acc:MGI:95636]
ENSMUSG00000021024	Psma6	proteasome (prosome, macropain) subunit, alpha type 6 [Source:MGI Symbol;Acc:MGI:1347006]
ENSMUSG00000021033	Gstz1	glutathione transferase zeta 1 (maleylacetoacetate isomerase) [Source:MGI Symbol;Acc:MGI:1341859]
ENSMUSG00000021039	Snw1	SNW domain containing 1 [Source:MGI Symbol;Acc:MGI:1913604]
ENSMUSG00000021040	Slirp	SRA stem-loop interacting RNA binding protein [Source:MGI Symbol;Acc:MGI:1916394]
ENSMUSG00000021054	Sgpp1	sphingosine-1-phosphate phosphatase 1 [Source:MGI Symbol;Acc:MGI:2135760]
ENSMUSG00000021070	Bdkrb2	bradykinin receptor, beta 2 [Source:MGI Symbol;Acc:MGI:102845]
ENSMUSG00000021109	Hif1a	hypoxia inducible factor 1, alpha subunit [Source:MGI Symbol;Acc:MGI:106918]
ENSMUSG00000021136	Smoc1	SPARC related modular calcium binding 1 [Source:MGI Symbol;Acc:MGI:1929878]
ENSMUSG00000021182	Ccdc88c	coiled-coil domain containing 88C [Source:MGI Symbol;Acc:MGI:1915589]
ENSMUSG00000021196	Pfkp	phosphofructokinase, platelet [Source:MGI Symbol;Acc:MGI:1891833]
ENSMUSG00000021266	Wars	tryptophanyl-tRNA synthetase [Source:MGI Symbol;Acc:MGI:104630]
ENSMUSG00000021298	Gpr132	G protein-coupled receptor 132 [Source:MGI Symbol;Acc:MGI:1890220]
ENSMUSG00000021326	Trim27	tripartite motif-containing 27 [Source:MGI Symbol;Acc:MGI:97904]
ENSMUSG00000021411	Pxdc1	PX domain containing 1 [Source:MGI Symbol;Acc:MGI:1914145]
ENSMUSG00000021414	Fam217a	family with sequence similarity 217, member A [Source:MGI Symbol;Acc:MGI:1919114]
ENSMUSG00000021466	Ptch1	patched homolog 1 [Source:MGI Symbol;Acc:MGI:105373]
ENSMUSG00000021572	Cep72	centrosomal protein 72 [Source:MGI Symbol;Acc:MGI:1921720]
ENSMUSG00000021583	Erap1	endoplasmic reticulum aminopeptidase 1 [Source:MGI Symbol;Acc:MGI:1933403]
ENSMUSG00000021591	Glrx	glutaredoxin [Source:MGI Symbol;Acc:MGI:2135625]
ENSMUSG00000021592	Arsk	arylsulfatase K [Source:MGI Symbol;Acc:MGI:1924291]
ENSMUSG00000021725	Parp8	poly (ADP-ribose) polymerase family, member 8 [Source:MGI Symbol;Acc:MGI:1098713]
ENSMUSG00000021752	Kctd6	potassium channel tetramerisation domain containing 6 [Source:MGI Symbol;Acc:MGI:1918643]
ENSMUSG00000021774	Ube2e1	ubiquitin-conjugating enzyme E2E 1 [Source:MGI Symbol;Acc:MGI:107411]
ENSMUSG00000021798	Ldb3	LIM domain binding 3 [Source:MGI Symbol;Acc:MGI:1344412]
ENSMUSG00000021831	Ero1l	ERO1-like (S. cerevisiae) [Source:MGI Symbol;Acc:MGI:1354385]
ENSMUSG00000021843	Ktn1	kinectin 1 [Source:MGI Symbol;Acc:MGI:109153]
ENSMUSG00000021884	Hacl1	2-hydroxyacyl-CoA lyase 1 [Source:MGI Symbol;Acc:MGI:1929657]
ENSMUSG00000021891	Mettl6	methyltransferase like 6 [Source:MGI Symbol;Acc:MGI:1914261]
ENSMUSG00000021904	Sema3g	sema domain, immunoglobulin domain (Ig), short basic domain, secreted, (semaphorin) 3G [Source:MGI Symbol;Acc:MGI:3041242]
ENSMUSG00000021916	Glt8d1	glycosyltransferase 8 domain containing 1 [Source:MGI Symbol;Acc:MGI:1923735]
ENSMUSG00000021928	Ebpl	emopamil binding protein-like [Source:MGI Symbol;Acc:MGI:1915427]
ENSMUSG00000021930	Spryd7	SPRY domain containing 7 [Source:MGI Symbol;Acc:MGI:1913924]
ENSMUSG00000021959	Lats2	large tumor suppressor 2 [Source:MGI Symbol;Acc:MGI:1354386]
ENSMUSG00000021986	Amer2	APC membrane recruitment 2 [Source:MGI Symbol;Acc:MGI:1919375]
ENSMUSG00000021996	Esd	esterase D/formylglutathione hydrolase [Source:MGI Symbol;Acc:MGI:95421]
ENSMUSG00000022009	Nufip1	nuclear fragile X mental retardation protein interacting protein 1 [Source:MGI Symbol;Acc:MGI:1351474]
ENSMUSG00000022035	Ccdc25	coiled-coil domain containing 25 [Source:MGI Symbol;Acc:MGI:1914429]
ENSMUSG00000022048	Dpysl2	dihydropyrimidinase-like 2 [Source:MGI Symbol;Acc:MGI:1349763]
ENSMUSG00000022051	Bnip3l	BCL2/adenovirus E1B interacting protein 3-like [Source:MGI Symbol;Acc:MGI:1332659]
ENSMUSG00000022099	Dmtn	dematin actin binding protein [Source:MGI Symbol;Acc:MGI:99670]
ENSMUSG00000022120	Rnf219	ring finger protein 219 [Source:MGI Symbol;Acc:MGI:1919736]
ENSMUSG00000022131	Gpr180	G protein-coupled receptor 180 [Source:MGI Symbol;Acc:MGI:1930949]
ENSMUSG00000022176	Rem2	rad and gem related GTP binding protein 2 [Source:MGI Symbol;Acc:MGI:2155260]
ENSMUSG00000022179	4931414P19Rik	RIKEN cDNA 4931414P19 gene [Source:MGI Symbol;Acc:MGI:1921609]
ENSMUSG00000022203	Efs	embryonal Fyn-associated substrate [Source:MGI Symbol;Acc:MGI:105311]
ENSMUSG00000022216	Psme1	proteasome (prosome, macropain) activator subunit 1 (PA28 alpha) [Source:MGI Symbol;Acc:MGI:1096367]
ENSMUSG00000022221	Ripk3	receptor-interacting serine-threonine kinase 3 [Source:MGI Symbol;Acc:MGI:2154952]
ENSMUSG00000022231	Sema5a	sema domain, seven thrombospondin repeats (type 1 and type 1-like), transmembrane domain (TM) and short cytoplasmic domain, (semaphorin) 5A [Source:MGI Symbol;Acc:MGI:107556]
ENSMUSG00000022237	Ankrd33b	ankyrin repeat domain 33B [Source:MGI Symbol;Acc:MGI:1917904]
ENSMUSG00000022241	Tars	threonyl-tRNA synthetase [Source:MGI Symbol;Acc:MGI:106314]
ENSMUSG00000022246	Rai14	retinoic acid induced 14 [Source:MGI Symbol;Acc:MGI:1922896]
ENSMUSG00000022253	Nadk2	NAD kinase 2, mitochondrial [Source:MGI Symbol;Acc:MGI:1915896]
ENSMUSG00000022346	Myc	myelocytomatosis oncogene [Source:MGI Symbol;Acc:MGI:97250]
ENSMUSG00000022367	Has2	hyaluronan synthase 2 [Source:MGI Symbol;Acc:MGI:107821]
ENSMUSG00000022369	Mtbp	Mdm2, transformed 3T3 cell double minute p53 binding protein [Source:MGI Symbol;Acc:MGI:2146005]
ENSMUSG00000022389	Tef	thyrotroph embryonic factor [Source:MGI Symbol;Acc:MGI:98663]
ENSMUSG00000022419	Deptor	DEP domain containing MTOR-interacting protein [Source:MGI Symbol;Acc:MGI:2146322]
ENSMUSG00000022421	Nptxr	neuronal pentraxin receptor [Source:MGI Symbol;Acc:MGI:1920590]
ENSMUSG00000022428	Cby1	chibby homolog 1 (Drosophila) [Source:MGI Symbol;Acc:MGI:1920989]
ENSMUSG00000022469	Rapgef3	Rap guanine nucleotide exchange factor (GEF) 3 [Source:MGI Symbol;Acc:MGI:2441741]
ENSMUSG00000022472	Desi1	desumoylating isopeptidase 1 [Source:MGI Symbol;Acc:MGI:106313]
ENSMUSG00000022496	Tnfrsf17	tumor necrosis factor receptor superfamily, member 17 [Source:MGI Symbol;Acc:MGI:1343050]
ENSMUSG00000022512	Cldn1	claudin 1 [Source:MGI Symbol;Acc:MGI:1276109]
ENSMUSG00000022514	Il1rap	interleukin 1 receptor accessory protein [Source:MGI Symbol;Acc:MGI:104975]
ENSMUSG00000022523	Fgf12	fibroblast growth factor 12 [Source:MGI Symbol;Acc:MGI:109183]
ENSMUSG00000022537	Tmem44	transmembrane protein 44 [Source:MGI Symbol;Acc:MGI:1924489]
ENSMUSG00000022540	Rogdi	rogdi homolog (Drosophila) [Source:MGI Symbol;Acc:MGI:1913299]
ENSMUSG00000022562	Oplah	5-oxoprolinase (ATP-hydrolysing) [Source:MGI Symbol;Acc:MGI:1922725]
ENSMUSG00000022575	Gsdmd	gasdermin D [Source:MGI Symbol;Acc:MGI:1916396]
ENSMUSG00000022586	Ly6i	lymphocyte antigen 6 complex, locus I [Source:MGI Symbol;Acc:MGI:1888480]
ENSMUSG00000022602	Arc	activity regulated cytoskeletal-associated protein [Source:MGI Symbol;Acc:MGI:88067]
ENSMUSG00000022661	Cd200	CD200 antigen [Source:MGI Symbol;Acc:MGI:1196990]
ENSMUSG00000022686	B3gnt5	UDP-GlcNAc:betaGal beta-1,3-N-acetylglucosaminyltransferase 5 [Source:MGI Symbol;Acc:MGI:2137302]
ENSMUSG00000022708	Zbtb20	zinc finger and BTB domain containing 20 [Source:MGI Symbol;Acc:MGI:1929213]
ENSMUSG00000022752	Tomm70a	translocase of outer mitochondrial membrane 70 homolog A (yeast) [Source:MGI Symbol;Acc:MGI:106295]
ENSMUSG00000022754	Tmem45a	transmembrane protein 45a [Source:MGI Symbol;Acc:MGI:1913122]
ENSMUSG00000022774	Ncbp2	nuclear cap binding protein subunit 2 [Source:MGI Symbol;Acc:MGI:1915342]
ENSMUSG00000022817	Itgb5	integrin beta 5 [Source:MGI Symbol;Acc:MGI:96614]
ENSMUSG00000022818	Cyp2ab1	cytochrome P450, family 2, subfamily ab, polypeptide 1 [Source:MGI Symbol;Acc:MGI:3644957]
ENSMUSG00000022840	Adcy5	adenylate cyclase 5 [Source:MGI Symbol;Acc:MGI:99673]
ENSMUSG00000022842	Ece2	endothelin converting enzyme 2 [Source:MGI Symbol;Acc:MGI:1101356]
ENSMUSG00000022853	Ehhadh	enoyl-Coenzyme A, hydratase/3-hydroxyacyl Coenzyme A dehydrogenase [Source:MGI Symbol;Acc:MGI:1277964]
ENSMUSG00000022867	Usp25	ubiquitin specific peptidase 25 [Source:MGI Symbol;Acc:MGI:1353655]
ENSMUSG00000022876	Samsn1	SAM domain, SH3 domain and nuclear localization signals, 1 [Source:MGI Symbol;Acc:MGI:1914992]
ENSMUSG00000022957	Itsn1	intersectin 1 (SH3 domain protein 1A) [Source:MGI Symbol;Acc:MGI:1338069]
ENSMUSG00000022992	Kansl2	KAT8 regulatory NSL complex subunit 2 [Source:MGI Symbol;Acc:MGI:1916862]
ENSMUSG00000022996	Wnt10b	wingless-type MMTV integration site family, member 10B [Source:MGI Symbol;Acc:MGI:108061]
ENSMUSG00000023019	Gpd1	glycerol-3-phosphate dehydrogenase 1 (soluble) [Source:MGI Symbol;Acc:MGI:95679]
ENSMUSG00000023044	Csad	cysteine sulfinic acid decarboxylase [Source:MGI Symbol;Acc:MGI:2180098]
ENSMUSG00000023055	Calcoco1	calcium binding and coiled coil domain 1 [Source:MGI Symbol;Acc:MGI:1914738]
ENSMUSG00000023064	Sncg	synuclein, gamma [Source:MGI Symbol;Acc:MGI:1298397]
ENSMUSG00000023072	Cep89	centrosomal protein 89 [Source:MGI Symbol;Acc:MGI:1919390]
ENSMUSG00000023088	Abcc1	ATP-binding cassette, sub-family C (CFTR/MRP), member 1 [Source:MGI Symbol;Acc:MGI:102676]
ENSMUSG00000023094	Msrb2	methionine sulfoxide reductase B2 [Source:MGI Symbol;Acc:MGI:1923717]
ENSMUSG00000023169	Slc38a1	solute carrier family 38, member 1 [Source:MGI Symbol;Acc:MGI:2145895]
ENSMUSG00000023206	Il15ra	interleukin 15 receptor, alpha chain [Source:MGI Symbol;Acc:MGI:104644]
ENSMUSG00000023274	Cd4	CD4 antigen [Source:MGI Symbol;Acc:MGI:88335]
ENSMUSG00000023307	March5	membrane-associated ring finger (C3HC4) 5 [Source:MGI Symbol;Acc:MGI:1915207]
ENSMUSG00000023330	Dtwd1	DTW domain containing 1 [Source:MGI Symbol;Acc:MGI:1916435]
ENSMUSG00000023349	Clec4n	C-type lectin domain family 4, member n [Source:MGI Symbol;Acc:MGI:1861231]
ENSMUSG00000023800	Tiam2	T cell lymphoma invasion and metastasis 2 [Source:MGI Symbol;Acc:MGI:1344338]
ENSMUSG00000023828	Slc22a3	solute carrier family 22 (organic cation transporter), member 3 [Source:MGI Symbol;Acc:MGI:1333817]
ENSMUSG00000023845	Lnpep	leucyl/cystinyl aminopeptidase [Source:MGI Symbol;Acc:MGI:2387123]
ENSMUSG00000023903	Mmp25	matrix metallopeptidase 25 [Source:MGI Symbol;Acc:MGI:2443938]
ENSMUSG00000023918	Adgrf4	adhesion G protein-coupled receptor F4 [Source:MGI Symbol;Acc:MGI:1925499]
ENSMUSG00000023947	Nfkbie	nuclear factor of kappa light polypeptide gene enhancer in B cells inhibitor, epsilon [Source:MGI Symbol;Acc:MGI:1194908]
ENSMUSG00000023951	Vegfa	vascular endothelial growth factor A [Source:MGI Symbol;Acc:MGI:103178]
ENSMUSG00000023963	Cyp39a1	cytochrome P450, family 39, subfamily a, polypeptide 1 [Source:MGI Symbol;Acc:MGI:1927096]
ENSMUSG00000024013	Fgd2	FYVE, RhoGEF and PH domain containing 2 [Source:MGI Symbol;Acc:MGI:1347084]
ENSMUSG00000024019	Cmtr1	cap methyltransferase 1 [Source:MGI Symbol;Acc:MGI:1921407]
ENSMUSG00000024029	Tff3	trefoil factor 3, intestinal [Source:MGI Symbol;Acc:MGI:104638]
ENSMUSG00000024054	Smchd1	SMC hinge domain containing 1 [Source:MGI Symbol;Acc:MGI:1921605]
ENSMUSG00000024066	Xdh	xanthine dehydrogenase [Source:MGI Symbol;Acc:MGI:98973]
ENSMUSG00000024074	Crim1	cysteine rich transmembrane BMP regulator 1 (chordin like) [Source:MGI Symbol;Acc:MGI:1354756]
ENSMUSG00000024127	Prepl	prolyl endopeptidase-like [Source:MGI Symbol;Acc:MGI:2441932]
ENSMUSG00000024131	Slc3a1	solute carrier family 3, member 1 [Source:MGI Symbol;Acc:MGI:1195264]
ENSMUSG00000024158	Hagh	hydroxyacyl glutathione hydrolase [Source:MGI Symbol;Acc:MGI:95745]
ENSMUSG00000024165	Hn1l	hematological and neurological expressed 1-like [Source:MGI Symbol;Acc:MGI:1196260]
ENSMUSG00000024201	Kdm4b	lysine (K)-specific demethylase 4B [Source:MGI Symbol;Acc:MGI:2442355]
ENSMUSG00000024241	Sos1	son of sevenless homolog 1 (Drosophila) [Source:MGI Symbol;Acc:MGI:98354]
ENSMUSG00000024258	Polr2d	polymerase (RNA) II (DNA directed) polypeptide D [Source:MGI Symbol;Acc:MGI:1916491]
ENSMUSG00000024268	Celf4	CUGBP, Elav-like family member 4 [Source:MGI Symbol;Acc:MGI:1932407]
ENSMUSG00000024300	Myo1f	myosin IF [Source:MGI Symbol;Acc:MGI:107711]
ENSMUSG00000024308	Tapbp	TAP binding protein [Source:MGI Symbol;Acc:MGI:1201689]
ENSMUSG00000024338	Psmb8	proteasome (prosome, macropain) subunit, beta type 8 (large multifunctional peptidase 7) [Source:MGI Symbol;Acc:MGI:1346527]
ENSMUSG00000024339	Tap2	transporter 2, ATP-binding cassette, sub-family B (MDR/TAP) [Source:MGI Symbol;Acc:MGI:98484]
ENSMUSG00000024340	Btnl2	butyrophilin-like 2 [Source:MGI Symbol;Acc:MGI:1859549]
ENSMUSG00000024369	Nelfe	negative elongation factor complex member E, Rdbp [Source:MGI Symbol;Acc:MGI:102744]
ENSMUSG00000024371	C2	complement component 2 (within H-2S) [Source:MGI Symbol;Acc:MGI:88226]
ENSMUSG00000024383	Map3k2	mitogen-activated protein kinase kinase kinase 2 [Source:MGI Symbol;Acc:MGI:1346873]
ENSMUSG00000024391	Apom	apolipoprotein M [Source:MGI Symbol;Acc:MGI:1930124]
ENSMUSG00000024431	Nr3c1	nuclear receptor subfamily 3, group C, member 1 [Source:MGI Symbol;Acc:MGI:95824]
ENSMUSG00000024457	Trim26	tripartite motif-containing 26 [Source:MGI Symbol;Acc:MGI:1337056]
ENSMUSG00000024472	Dcp2	DCP2 decapping enzyme homolog (S. cerevisiae) [Source:MGI Symbol;Acc:MGI:1917890]
ENSMUSG00000024498	Tcerg1	transcription elongation regulator 1 (CA150) [Source:MGI Symbol;Acc:MGI:1926421]
ENSMUSG00000024503	Spink1	serine peptidase inhibitor, Kazal type 1 [Source:MGI Symbol;Acc:MGI:106202]
ENSMUSG00000024570	Rbfa	ribosome binding factor A [Source:MGI Symbol;Acc:MGI:1915981]
ENSMUSG00000024587	Nars	asparaginyl-tRNA synthetase [Source:MGI Symbol;Acc:MGI:1917473]
ENSMUSG00000024598	Fbn2	fibrillin 2 [Source:MGI Symbol;Acc:MGI:95490]
ENSMUSG00000024613	Tcof1	Treacher Collins Franceschetti syndrome 1, homolog [Source:MGI Symbol;Acc:MGI:892003]
ENSMUSG00000024620	Pdgfrb	platelet derived growth factor receptor, beta polypeptide [Source:MGI Symbol;Acc:MGI:97531]
ENSMUSG00000024621	Csf1r	colony stimulating factor 1 receptor [Source:MGI Symbol;Acc:MGI:1339758]
ENSMUSG00000024640	Psat1	phosphoserine aminotransferase 1 [Source:MGI Symbol;Acc:MGI:2183441]
ENSMUSG00000024659	Anxa1	annexin A1 [Source:MGI Symbol;Acc:MGI:96819]
ENSMUSG00000024661	Fth1	ferritin heavy polypeptide 1 [Source:MGI Symbol;Acc:MGI:95588]
ENSMUSG00000024675	Ms4a4c	membrane-spanning 4-domains, subfamily A, member 4C [Source:MGI Symbol;Acc:MGI:1927656]
ENSMUSG00000024678	Ms4a4d	membrane-spanning 4-domains, subfamily A, member 4D [Source:MGI Symbol;Acc:MGI:1913857]
ENSMUSG00000024679	Ms4a6d	membrane-spanning 4-domains, subfamily A, member 6D [Source:MGI Symbol;Acc:MGI:1916024]
ENSMUSG00000024730	Ms4a8a	membrane-spanning 4-domains, subfamily A, member 8A [Source:MGI Symbol;Acc:MGI:1927657]
ENSMUSG00000024769	Cdc42bpg	CDC42 binding protein kinase gamma (DMPK-like) [Source:MGI Symbol;Acc:MGI:2652845]
ENSMUSG00000024786	1700123I01Rik	RIKEN cDNA 1700123I01 gene [Source:MGI Symbol;Acc:MGI:1923913]
ENSMUSG00000024789	Jak2	Janus kinase 2 [Source:MGI Symbol;Acc:MGI:96629]
ENSMUSG00000024805	Pcgf5	polycomb group ring finger 5 [Source:MGI Symbol;Acc:MGI:1923505]
ENSMUSG00000024891	Slc29a2	solute carrier family 29 (nucleoside transporters), member 2 [Source:MGI Symbol;Acc:MGI:1345278]
ENSMUSG00000024892	Pcx	pyruvate carboxylase [Source:MGI Symbol;Acc:MGI:97520]
ENSMUSG00000024900	Cpt1a	carnitine palmitoyltransferase 1a, liver [Source:MGI Symbol;Acc:MGI:1098296]
ENSMUSG00000024921	Smarca2	SWI/SNF related, matrix associated, actin dependent regulator of chromatin, subfamily a, member 2 [Source:MGI Symbol;Acc:MGI:99603]
ENSMUSG00000024935	Slc1a1	solute carrier family 1 (neuronal/epithelial high affinity glutamate transporter, system Xag), member 1 [Source:MGI Symbol;Acc:MGI:105083]
ENSMUSG00000024948	Map4k2	mitogen-activated protein kinase kinase kinase kinase 2 [Source:MGI Symbol;Acc:MGI:1346883]
ENSMUSG00000024952	Rps6ka4	ribosomal protein S6 kinase, polypeptide 4 [Source:MGI Symbol;Acc:MGI:1930076]
ENSMUSG00000024968	Rcor2	REST corepressor 2 [Source:MGI Symbol;Acc:MGI:1859854]
ENSMUSG00000024975	Pdcd4	programmed cell death 4 [Source:MGI Symbol;Acc:MGI:107490]
ENSMUSG00000024986	Hhex	hematopoietically expressed homeobox [Source:MGI Symbol;Acc:MGI:96086]
ENSMUSG00000024998	Plce1	phospholipase C, epsilon 1 [Source:MGI Symbol;Acc:MGI:1921305]
ENSMUSG00000025001	Hells	helicase, lymphoid specific [Source:MGI Symbol;Acc:MGI:106209]
ENSMUSG00000025010	Ccnj	cyclin J [Source:MGI Symbol;Acc:MGI:2443297]
ENSMUSG00000025017	Pik3ap1	phosphoinositide-3-kinase adaptor protein 1 [Source:MGI Symbol;Acc:MGI:1933177]
ENSMUSG00000025026	Add3	adducin 3 (gamma) [Source:MGI Symbol;Acc:MGI:1351615]
ENSMUSG00000025044	Msr1	macrophage scavenger receptor 1 [Source:MGI Symbol;Acc:MGI:98257]
ENSMUSG00000025059	Gk	glycerol kinase [Source:MGI Symbol;Acc:MGI:106594]
ENSMUSG00000025083	Afap1l2	actin filament associated protein 1-like 2 [Source:MGI Symbol;Acc:MGI:2147658]
ENSMUSG00000025092	Hspa12a	heat shock protein 12A [Source:MGI Symbol;Acc:MGI:1920692]
ENSMUSG00000025128	Bhlhe22	basic helix-loop-helix family, member e22 [Source:MGI Symbol;Acc:MGI:1930001]
ENSMUSG00000025163	Cd7	CD7 antigen [Source:MGI Symbol;Acc:MGI:88344]
ENSMUSG00000025193	Cutc	cutC copper transporter homolog (E.coli) [Source:MGI Symbol;Acc:MGI:1913638]
ENSMUSG00000025262	Fam120c	family with sequence similarity 120, member C [Source:MGI Symbol;Acc:MGI:2387687]
ENSMUSG00000025278	Flnb	filamin, beta [Source:MGI Symbol;Acc:MGI:2446089]
ENSMUSG00000025279	Dnase1l3	deoxyribonuclease 1-like 3 [Source:MGI Symbol;Acc:MGI:1314633]
ENSMUSG00000025324	Atp10a	ATPase, class V, type 10A [Source:MGI Symbol;Acc:MGI:1330809]
ENSMUSG00000025352	Gdf11	growth differentiation factor 11 [Source:MGI Symbol;Acc:MGI:1338027]
ENSMUSG00000025422	Agap2	ArfGAP with GTPase domain, ankyrin repeat and PH domain 2 [Source:MGI Symbol;Acc:MGI:3580016]
ENSMUSG00000025436	Xrcc6bp1	XRCC6 binding protein 1 [Source:MGI Symbol;Acc:MGI:1916984]
ENSMUSG00000025453	Nnt	nicotinamide nucleotide transhydrogenase [Source:MGI Symbol;Acc:MGI:109279]
ENSMUSG00000025473	Adam8	a disintegrin and metallopeptidase domain 8 [Source:MGI Symbol;Acc:MGI:107825]
ENSMUSG00000025489	Ifitm5	interferon induced transmembrane protein 5 [Source:MGI Symbol;Acc:MGI:1934923]
ENSMUSG00000025492	Ifitm3	interferon induced transmembrane protein 3 [Source:MGI Symbol;Acc:MGI:1913391]
ENSMUSG00000025498	Irf7	interferon regulatory factor 7 [Source:MGI Symbol;Acc:MGI:1859212]
ENSMUSG00000025504	Eps8l2	EPS8-like 2 [Source:MGI Symbol;Acc:MGI:2138828]
ENSMUSG00000025555	Farp1	FERM, RhoGEF (Arhgef) and pleckstrin domain protein 1 (chondrocyte-derived) [Source:MGI Symbol;Acc:MGI:2446173]
ENSMUSG00000025577	Cbx2	chromobox 2 [Source:MGI Symbol;Acc:MGI:88289]
ENSMUSG00000025578	Cbx8	chromobox 8 [Source:MGI Symbol;Acc:MGI:1353589]
ENSMUSG00000025597	Klhl4	kelch-like 4 [Source:MGI Symbol;Acc:MGI:2442829]
ENSMUSG00000025612	Bach1	BTB and CNC homology 1 [Source:MGI Symbol;Acc:MGI:894680]
ENSMUSG00000025647	Shisa5	shisa family member 5 [Source:MGI Symbol;Acc:MGI:1915044]
ENSMUSG00000025701	Alox5	arachidonate 5-lipoxygenase [Source:MGI Symbol;Acc:MGI:87999]
ENSMUSG00000025722	Wdr73	WD repeat domain 73 [Source:MGI Symbol;Acc:MGI:1919218]
ENSMUSG00000025757	Hspa4l	heat shock protein 4 like [Source:MGI Symbol;Acc:MGI:107422]
ENSMUSG00000025764	Jade1	jade family PHD finger 1 [Source:MGI Symbol;Acc:MGI:1925835]
ENSMUSG00000025790	Slco3a1	solute carrier organic anion transporter family, member 3a1 [Source:MGI Symbol;Acc:MGI:1351867]
ENSMUSG00000025791	Pgm2	phosphoglucomutase 2 [Source:MGI Symbol;Acc:MGI:97565]
ENSMUSG00000025810	Nrp1	neuropilin 1 [Source:MGI Symbol;Acc:MGI:106206]
ENSMUSG00000025815	Dhtkd1	dehydrogenase E1 and transketolase domain containing 1 [Source:MGI Symbol;Acc:MGI:2445096]
ENSMUSG00000025877	Hk3	hexokinase 3 [Source:MGI Symbol;Acc:MGI:2670962]
ENSMUSG00000025888	Casp1	caspase 1 [Source:MGI Symbol;Acc:MGI:96544]
ENSMUSG00000025892	Gria4	glutamate receptor, ionotropic, AMPA4 (alpha 4) [Source:MGI Symbol;Acc:MGI:95811]
ENSMUSG00000025912	Mybl1	myeloblastosis oncogene-like 1 [Source:MGI Symbol;Acc:MGI:99925]
ENSMUSG00000025929	Il17a	interleukin 17A [Source:MGI Symbol;Acc:MGI:107364]
ENSMUSG00000025930	Msc	musculin [Source:MGI Symbol;Acc:MGI:1333884]
ENSMUSG00000025949	Pikfyve	phosphoinositide kinase, FYVE finger containing [Source:MGI Symbol;Acc:MGI:1335106]
ENSMUSG00000025986	Slc39a10	solute carrier family 39 (zinc transporter), member 10 [Source:MGI Symbol;Acc:MGI:1914515]
ENSMUSG00000026003	Acadl	acyl-Coenzyme A dehydrogenase, long-chain [Source:MGI Symbol;Acc:MGI:87866]
ENSMUSG00000026039	Sgol2a	shugoshin-like 2a (S. pombe) [Source:MGI Symbol;Acc:MGI:1098767]
ENSMUSG00000026069	Il1rl1	interleukin 1 receptor-like 1 [Source:MGI Symbol;Acc:MGI:98427]
ENSMUSG00000026080	Chst10	carbohydrate sulfotransferase 10 [Source:MGI Symbol;Acc:MGI:2138283]
ENSMUSG00000026082	Rev1	REV1 homolog (S. cerevisiae) [Source:MGI Symbol;Acc:MGI:1929074]
ENSMUSG00000026083	Eif5b	eukaryotic translation initiation factor 5B [Source:MGI Symbol;Acc:MGI:2441772]
ENSMUSG00000026088	Mitd1	MIT, microtubule interacting and transport, domain containing 1 [Source:MGI Symbol;Acc:MGI:1916278]
ENSMUSG00000026102	Inpp1	inositol polyphosphate-1-phosphatase [Source:MGI Symbol;Acc:MGI:104848]
ENSMUSG00000026104	Stat1	signal transducer and activator of transcription 1 [Source:MGI Symbol;Acc:MGI:103063]
ENSMUSG00000026163	Sphkap	SPHK1 interactor, AKAP domain containing [Source:MGI Symbol;Acc:MGI:1924879]
ENSMUSG00000026170	Cyp27a1	cytochrome P450, family 27, subfamily a, polypeptide 1 [Source:MGI Symbol;Acc:MGI:88594]
ENSMUSG00000026174	Rqcd1	rcd1 (required for cell differentiation) homolog 1 (S. pombe) [Source:MGI Symbol;Acc:MGI:1928902]
ENSMUSG00000026179	Pnkd	paroxysmal nonkinesiogenic dyskinesia [Source:MGI Symbol;Acc:MGI:1930773]
ENSMUSG00000026222	Sp100	nuclear antigen Sp100 [Source:MGI Symbol;Acc:MGI:109561]
ENSMUSG00000026227	2810459M11Rik	RIKEN cDNA 2810459M11 gene [Source:MGI Symbol;Acc:MGI:1920042]
ENSMUSG00000026245	Farsb	phenylalanyl-tRNA synthetase, beta subunit [Source:MGI Symbol;Acc:MGI:1346035]
ENSMUSG00000026248	Mrpl44	mitochondrial ribosomal protein L44 [Source:MGI Symbol;Acc:MGI:1916413]
ENSMUSG00000026258	3110079O15Rik	RIKEN cDNA 3110079O15 gene [Source:MGI Symbol;Acc:MGI:1920484]
ENSMUSG00000026271	Gpr35	G protein-coupled receptor 35 [Source:MGI Symbol;Acc:MGI:1929509]
ENSMUSG00000026303	Mlph	melanophilin [Source:MGI Symbol;Acc:MGI:2176380]
ENSMUSG00000026315	Serpinb8	serine (or cysteine) peptidase inhibitor, clade B, member 8 [Source:MGI Symbol;Acc:MGI:894657]
ENSMUSG00000026355	Mcm6	minichromosome maintenance deficient 6 (MIS5 homolog, S. pombe) (S. cerevisiae) [Source:MGI Symbol;Acc:MGI:1298227]
ENSMUSG00000026409	Pfkfb2	6-phosphofructo-2-kinase/fructose-2,6-biphosphatase 2 [Source:MGI Symbol;Acc:MGI:107815]
ENSMUSG00000026430	Rassf5	Ras association (RalGDS/AF-6) domain family member 5 [Source:MGI Symbol;Acc:MGI:1926375]
ENSMUSG00000026466	Tor1aip1	torsin A interacting protein 1 [Source:MGI Symbol;Acc:MGI:3582693]
ENSMUSG00000026489	Adck3	aarF domain containing kinase 3 [Source:MGI Symbol;Acc:MGI:1914676]
ENSMUSG00000026554	Dcaf8	DDB1 and CUL4 associated factor 8 [Source:MGI Symbol;Acc:MGI:91860]
ENSMUSG00000026580	Selp	selectin, platelet [Source:MGI Symbol;Acc:MGI:98280]
ENSMUSG00000026581	Sell	selectin, lymphocyte [Source:MGI Symbol;Acc:MGI:98279]
ENSMUSG00000026582	Sele	selectin, endothelial cell [Source:MGI Symbol;Acc:MGI:98278]
ENSMUSG00000026586	Prrx1	paired related homeobox 1 [Source:MGI Symbol;Acc:MGI:97712]
ENSMUSG00000026589	Sec16b	SEC16 homolog B (S. cerevisiae) [Source:MGI Symbol;Acc:MGI:2148802]
ENSMUSG00000026594	Ralgps2	Ral GEF with PH domain and SH3 binding motif 2 [Source:MGI Symbol;Acc:MGI:1925505]
ENSMUSG00000026600	Soat1	sterol O-acyltransferase 1 [Source:MGI Symbol;Acc:MGI:104665]
ENSMUSG00000026620	Mark1	MAP/microtubule affinity regulating kinase 1 [Source:MGI Symbol;Acc:MGI:2664902]
ENSMUSG00000026623	Lpgat1	lysophosphatidylglycerol acyltransferase 1 [Source:MGI Symbol;Acc:MGI:2446186]
ENSMUSG00000026638	Irf6	interferon regulatory factor 6 [Source:MGI Symbol;Acc:MGI:1859211]
ENSMUSG00000026641	Usf1	upstream transcription factor 1 [Source:MGI Symbol;Acc:MGI:99542]
ENSMUSG00000026656	Fcgr2b	Fc receptor, IgG, low affinity IIb [Source:MGI Symbol;Acc:MGI:95499]
ENSMUSG00000026670	Uap1	UDP-N-acetylglucosamine pyrophosphorylase 1 [Source:MGI Symbol;Acc:MGI:1334459]
ENSMUSG00000026674	Ddr2	discoidin domain receptor family, member 2 [Source:MGI Symbol;Acc:MGI:1345277]
ENSMUSG00000026687	Aldh9a1	aldehyde dehydrogenase 9, subfamily A1 [Source:MGI Symbol;Acc:MGI:1861622]
ENSMUSG00000026725	Tnn	tenascin N [Source:MGI Symbol;Acc:MGI:2665790]
ENSMUSG00000026770	Il2ra	interleukin 2 receptor, alpha chain [Source:MGI Symbol;Acc:MGI:96549]
ENSMUSG00000026778	Prkcq	protein kinase C, theta [Source:MGI Symbol;Acc:MGI:97601]
ENSMUSG00000026786	Apbb1ip	amyloid beta (A4) precursor protein-binding, family B, member 1 interacting protein [Source:MGI Symbol;Acc:MGI:1861354]
ENSMUSG00000026806	Ddx31	DEAD/H (Asp-Glu-Ala-Asp/His) box polypeptide 31 [Source:MGI Symbol;Acc:MGI:2682639]
ENSMUSG00000026821	Ralgds	ral guanine nucleotide dissociation stimulator [Source:MGI Symbol;Acc:MGI:107485]
ENSMUSG00000026825	Dnm1	dynamin 1 [Source:MGI Symbol;Acc:MGI:107384]
ENSMUSG00000026880	Stom	stomatin [Source:MGI Symbol;Acc:MGI:95403]
ENSMUSG00000026896	Ifih1	interferon induced with helicase C domain 1 [Source:MGI Symbol;Acc:MGI:1918836]
ENSMUSG00000026921	Egfl7	EGF-like domain 7 [Source:MGI Symbol;Acc:MGI:2449923]
ENSMUSG00000026944	Abca2	ATP-binding cassette, sub-family A (ABC1), member 2 [Source:MGI Symbol;Acc:MGI:99606]
ENSMUSG00000026946	Nmi	N-myc (and STAT) interactor [Source:MGI Symbol;Acc:MGI:1928368]
ENSMUSG00000026970	Rbms1	RNA binding motif, single stranded interacting protein 1 [Source:MGI Symbol;Acc:MGI:1861774]
ENSMUSG00000026974	Zmynd19	zinc finger, MYND domain containing 19 [Source:MGI Symbol;Acc:MGI:1914437]
ENSMUSG00000026980	Ly75	lymphocyte antigen 75 [Source:MGI Symbol;Acc:MGI:106662]
ENSMUSG00000027035	Cers6	ceramide synthase 6 [Source:MGI Symbol;Acc:MGI:2442564]
ENSMUSG00000027078	Ube2l6	ubiquitin-conjugating enzyme E2L 6 [Source:MGI Symbol;Acc:MGI:1914500]
ENSMUSG00000027088	Phospho2	phosphatase, orphan 2 [Source:MGI Symbol;Acc:MGI:1920623]
ENSMUSG00000027122	Arl14ep	ADP-ribosylation factor-like 14 effector protein [Source:MGI Symbol;Acc:MGI:1926020]
ENSMUSG00000027165	B230118H07Rik	RIKEN cDNA B230118H07 gene [Source:MGI Symbol;Acc:MGI:1915420]
ENSMUSG00000027187	Cat	catalase [Source:MGI Symbol;Acc:MGI:88271]
ENSMUSG00000027221	Chst1	carbohydrate (keratan sulfate Gal-6) sulfotransferase 1 [Source:MGI Symbol;Acc:MGI:1924219]
ENSMUSG00000027227	Sord	sorbitol dehydrogenase [Source:MGI Symbol;Acc:MGI:98266]
ENSMUSG00000027322	Siglec1	sialic acid binding Ig-like lectin 1, sialoadhesin [Source:MGI Symbol;Acc:MGI:99668]
ENSMUSG00000027323	Rad51	RAD51 homolog [Source:MGI Symbol;Acc:MGI:97890]
ENSMUSG00000027347	Rasgrp1	RAS guanyl releasing protein 1 [Source:MGI Symbol;Acc:MGI:1314635]
ENSMUSG00000027366	Sppl2a	signal peptide peptidase like 2A [Source:MGI Symbol;Acc:MGI:1913802]
ENSMUSG00000027419	Pcsk2	proprotein convertase subtilisin/kexin type 2 [Source:MGI Symbol;Acc:MGI:97512]
ENSMUSG00000027422	Rrbp1	ribosome binding protein 1 [Source:MGI Symbol;Acc:MGI:1932395]
ENSMUSG00000027433	Xrn2	5'-3' exoribonuclease 2 [Source:MGI Symbol;Acc:MGI:894687]
ENSMUSG00000027435	Cd93	CD93 antigen [Source:MGI Symbol;Acc:MGI:106664]
ENSMUSG00000027439	Gzf1	GDNF-inducible zinc finger protein 1 [Source:MGI Symbol;Acc:MGI:1921783]
ENSMUSG00000027500	Stmn2	stathmin-like 2 [Source:MGI Symbol;Acc:MGI:98241]
ENSMUSG00000027544	Nfatc2	nuclear factor of activated T cells, cytoplasmic, calcineurin dependent 2 [Source:MGI Symbol;Acc:MGI:102463]
ENSMUSG00000027569	Mrgbp	MRG/MORF4L binding protein [Source:MGI Symbol;Acc:MGI:1920497]
ENSMUSG00000027579	Srms	src-related kinase lacking C-terminal regulatory tyrosine and N-terminal myristylation sites [Source:MGI Symbol;Acc:MGI:101865]
ENSMUSG00000027580	Helz2	helicase with zinc finger 2, transcriptional coactivator [Source:MGI Symbol;Acc:MGI:2385169]
ENSMUSG00000027583	Zbtb46	zinc finger and BTB domain containing 46 [Source:MGI Symbol;Acc:MGI:1919397]
ENSMUSG00000027589	Pcmtd2	protein-L-isoaspartate (D-aspartate) O-methyltransferase domain containing 2 [Source:MGI Symbol;Acc:MGI:1923927]
ENSMUSG00000027641	Rbl1	retinoblastoma-like 1 (p107) [Source:MGI Symbol;Acc:MGI:103300]
ENSMUSG00000027651	Rprd1b	regulation of nuclear pre-mRNA domain containing 1B [Source:MGI Symbol;Acc:MGI:1917720]
ENSMUSG00000027669	Gnb4	guanine nucleotide binding protein (G protein), beta 4 [Source:MGI Symbol;Acc:MGI:104581]
ENSMUSG00000027806	Tsc22d2	TSC22 domain family, member 2 [Source:MGI Symbol;Acc:MGI:1919283]
ENSMUSG00000027809	Etfdh	electron transferring flavoprotein, dehydrogenase [Source:MGI Symbol;Acc:MGI:106100]
ENSMUSG00000027843	Ptpn22	protein tyrosine phosphatase, non-receptor type 22 (lymphoid) [Source:MGI Symbol;Acc:MGI:107170]
ENSMUSG00000027860	Vangl1	vang-like 1 (van gogh, Drosophila) [Source:MGI Symbol;Acc:MGI:2159344]
ENSMUSG00000027882	Stxbp3	syntaxin binding protein 3 [Source:MGI Symbol;Acc:MGI:107362]
ENSMUSG00000027951	Adar	adenosine deaminase, RNA-specific [Source:MGI Symbol;Acc:MGI:1889575]
ENSMUSG00000027959	Sass6	spindle assembly 6 homolog (C. elegans) [Source:MGI Symbol;Acc:MGI:1920026]
ENSMUSG00000027996	Sfrp2	secreted frizzled-related protein 2 [Source:MGI Symbol;Acc:MGI:108078]
ENSMUSG00000028005	Gucy1b3	guanylate cyclase 1, soluble, beta 3 [Source:MGI Symbol;Acc:MGI:1860604]
ENSMUSG00000028031	Dkk2	dickkopf homolog 2 (Xenopus laevis) [Source:MGI Symbol;Acc:MGI:1890663]
ENSMUSG00000028032	Papss1	3'-phosphoadenosine 5'-phosphosulfate synthase 1 [Source:MGI Symbol;Acc:MGI:1330587]
ENSMUSG00000028069	Gpatch4	G patch domain containing 4 [Source:MGI Symbol;Acc:MGI:1913864]
ENSMUSG00000028085	Gatb	glutamyl-tRNA(Gln) amidotransferase, subunit B [Source:MGI Symbol;Acc:MGI:2442496]
ENSMUSG00000028088	Fmo5	flavin containing monooxygenase 5 [Source:MGI Symbol;Acc:MGI:1310004]
ENSMUSG00000028145	Them4	thioesterase superfamily member 4 [Source:MGI Symbol;Acc:MGI:1923028]
ENSMUSG00000028148	Them5	thioesterase superfamily member 5 [Source:MGI Symbol;Acc:MGI:1913448]
ENSMUSG00000028149	Rap1gds1	RAP1, GTP-GDP dissociation stimulator 1 [Source:MGI Symbol;Acc:MGI:2385189]
ENSMUSG00000028186	Uox	urate oxidase [Source:MGI Symbol;Acc:MGI:98907]
ENSMUSG00000028214	Gem	GTP binding protein (gene overexpressed in skeletal muscle) [Source:MGI Symbol;Acc:MGI:99844]
ENSMUSG00000028262	Clca3a2	chloride channel accessory 3A2 [Source:MGI Symbol;Acc:MGI:1931471]
ENSMUSG00000028266	Lmo4	LIM domain only 4 [Source:MGI Symbol;Acc:MGI:109360]
ENSMUSG00000028268	Gbp3	guanylate binding protein 3 [Source:MGI Symbol;Acc:MGI:1926263]
ENSMUSG00000028270	Gbp2	guanylate binding protein 2 [Source:MGI Symbol;Acc:MGI:102772]
ENSMUSG00000028327	Stra6l	STRA6-like [Source:MGI Symbol;Acc:MGI:1921402]
ENSMUSG00000028333	Anp32b	acidic (leucine-rich) nuclear phosphoprotein 32 family, member B [Source:MGI Symbol;Acc:MGI:1914878]
ENSMUSG00000028351	Brinp1	bone morphogenic protein/retinoic acid inducible neural specific 1 [Source:MGI Symbol;Acc:MGI:1928478]
ENSMUSG00000028370	Pappa	pregnancy-associated plasma protein A [Source:MGI Symbol;Acc:MGI:97479]
ENSMUSG00000028480	Glipr2	GLI pathogenesis-related 2 [Source:MGI Symbol;Acc:MGI:1917770]
ENSMUSG00000028487	Bnc2	basonuclin 2 [Source:MGI Symbol;Acc:MGI:2443805]
ENSMUSG00000028497	Hacd4	3-hydroxyacyl-CoA dehydratase 4 [Source:MGI Symbol;Acc:MGI:1914025]
ENSMUSG00000028525	Pde4b	phosphodiesterase 4B, cAMP specific [Source:MGI Symbol;Acc:MGI:99557]
ENSMUSG00000028545	Bend5	BEN domain containing 5 [Source:MGI Symbol;Acc:MGI:1914871]
ENSMUSG00000028549	Itgb3bp	integrin beta 3 binding protein (beta3-endonexin) [Source:MGI Symbol;Acc:MGI:1914983]
ENSMUSG00000028551	Cdkn2c	cyclin-dependent kinase inhibitor 2C (p18, inhibits CDK4) [Source:MGI Symbol;Acc:MGI:105388]
ENSMUSG00000028553	Angptl3	angiopoietin-like 3 [Source:MGI Symbol;Acc:MGI:1353627]
ENSMUSG00000028560	Usp1	ubiquitin specific peptidase 1 [Source:MGI Symbol;Acc:MGI:2385198]
ENSMUSG00000028565	Nfia	nuclear factor I/A [Source:MGI Symbol;Acc:MGI:108056]
ENSMUSG00000028581	Laptm5	lysosomal-associated protein transmembrane 5 [Source:MGI Symbol;Acc:MGI:108046]
ENSMUSG00000028599	Tnfrsf1b	tumor necrosis factor receptor superfamily, member 1b [Source:MGI Symbol;Acc:MGI:1314883]
ENSMUSG00000028602	Tnfrsf8	tumor necrosis factor receptor superfamily, member 8 [Source:MGI Symbol;Acc:MGI:99908]
ENSMUSG00000028630	Dyrk2	dual-specificity tyrosine-(Y)-phosphorylation regulated kinase 2 [Source:MGI Symbol;Acc:MGI:1330301]
ENSMUSG00000028645	Slc2a1	solute carrier family 2 (facilitated glucose transporter), member 1 [Source:MGI Symbol;Acc:MGI:95755]
ENSMUSG00000028709	Mob3c	MOB kinase activator 3C [Source:MGI Symbol;Acc:MGI:2140623]
ENSMUSG00000028747	Htr6	5-hydroxytryptamine (serotonin) receptor 6 [Source:MGI Symbol;Acc:MGI:1196627]
ENSMUSG00000028756	Pink1	PTEN induced putative kinase 1 [Source:MGI Symbol;Acc:MGI:1916193]
ENSMUSG00000028792	Ak2	adenylate kinase 2 [Source:MGI Symbol;Acc:MGI:87978]
ENSMUSG00000028799	Zfp362	zinc finger protein 362 [Source:MGI Symbol;Acc:MGI:2652839]
ENSMUSG00000028803	Nipal3	NIPA-like domain containing 3 [Source:MGI Symbol;Acc:MGI:1921802]
ENSMUSG00000028845	Tekt2	tektin 2 [Source:MGI Symbol;Acc:MGI:1346335]
ENSMUSG00000028859	Csf3r	colony stimulating factor 3 receptor (granulocyte) [Source:MGI Symbol;Acc:MGI:1339755]
ENSMUSG00000028882	Ppp1r8	protein phosphatase 1, regulatory (inhibitor) subunit 8 [Source:MGI Symbol;Acc:MGI:2140494]
ENSMUSG00000028883	Sema3a	sema domain, immunoglobulin domain (Ig), short basic domain, secreted, (semaphorin) 3A [Source:MGI Symbol;Acc:MGI:107558]
ENSMUSG00000028885	Smpdl3b	sphingomyelin phosphodiesterase, acid-like 3B [Source:MGI Symbol;Acc:MGI:1916022]
ENSMUSG00000028893	Sesn2	sestrin 2 [Source:MGI Symbol;Acc:MGI:2651874]
ENSMUSG00000028894	Inpp5b	inositol polyphosphate-5-phosphatase B [Source:MGI Symbol;Acc:MGI:103257]
ENSMUSG00000028896	Rcc1	regulator of chromosome condensation 1 [Source:MGI Symbol;Acc:MGI:1913989]
ENSMUSG00000028909	Ptpru	protein tyrosine phosphatase, receptor type, U [Source:MGI Symbol;Acc:MGI:1321151]
ENSMUSG00000028920	Fbxo42	F-box protein 42 [Source:MGI Symbol;Acc:MGI:1924992]
ENSMUSG00000028931	Kcnab2	potassium voltage-gated channel, shaker-related subfamily, beta member 2 [Source:MGI Symbol;Acc:MGI:109239]
ENSMUSG00000028944	Prkag2	protein kinase, AMP-activated, gamma 2 non-catalytic subunit [Source:MGI Symbol;Acc:MGI:1336153]
ENSMUSG00000028954	Nub1	negative regulator of ubiquitin-like proteins 1 [Source:MGI Symbol;Acc:MGI:1889001]
ENSMUSG00000028957	Per3	period circadian clock 3 [Source:MGI Symbol;Acc:MGI:1277134]
ENSMUSG00000029084	Cd38	CD38 antigen [Source:MGI Symbol;Acc:MGI:107474]
ENSMUSG00000029111	Nelfa	negative elongation factor complex member A, Whsc2 [Source:MGI Symbol;Acc:MGI:1346098]
ENSMUSG00000029162	Khk	ketohexokinase [Source:MGI Symbol;Acc:MGI:1096353]
ENSMUSG00000029177	Cenpa	centromere protein A [Source:MGI Symbol;Acc:MGI:88375]
ENSMUSG00000029231	Pdgfra	platelet derived growth factor receptor, alpha polypeptide [Source:MGI Symbol;Acc:MGI:97530]
ENSMUSG00000029254	Stap1	signal transducing adaptor family member 1 [Source:MGI Symbol;Acc:MGI:1926193]
ENSMUSG00000029298	Gbp9	guanylate-binding protein 9 [Source:MGI Symbol;Acc:MGI:3605620]
ENSMUSG00000029299	Abcg3	ATP-binding cassette, sub-family G (WHITE), member 3 [Source:MGI Symbol;Acc:MGI:1351624]
ENSMUSG00000029314	Agpat9	1-acylglycerol-3-phosphate O-acyltransferase 9 [Source:MGI Symbol;Acc:MGI:3603816]
ENSMUSG00000029321	Slc10a6	solute carrier family 10 (sodium/bile acid cotransporter family), member 6 [Source:MGI Symbol;Acc:MGI:1923000]
ENSMUSG00000029322	Plac8	placenta-specific 8 [Source:MGI Symbol;Acc:MGI:2445289]
ENSMUSG00000029338	Antxr2	anthrax toxin receptor 2 [Source:MGI Symbol;Acc:MGI:1919164]
ENSMUSG00000029344	Tpst2	protein-tyrosine sulfotransferase 2 [Source:MGI Symbol;Acc:MGI:1309516]
ENSMUSG00000029368	Alb	albumin [Source:MGI Symbol;Acc:MGI:87991]
ENSMUSG00000029371	Cxcl5	chemokine (C-X-C motif) ligand 5 [Source:MGI Symbol;Acc:MGI:1096868]
ENSMUSG00000029372	Ppbp	pro-platelet basic protein [Source:MGI Symbol;Acc:MGI:1888712]
ENSMUSG00000029379	Cxcl3	chemokine (C-X-C motif) ligand 3 [Source:MGI Symbol;Acc:MGI:3037818]
ENSMUSG00000029385	Ccng2	cyclin G2 [Source:MGI Symbol;Acc:MGI:1095734]
ENSMUSG00000029389	Ddx55	DEAD (Asp-Glu-Ala-Asp) box polypeptide 55 [Source:MGI Symbol;Acc:MGI:1915098]
ENSMUSG00000029405	G3bp2	GTPase activating protein (SH3 domain) binding protein 2 [Source:MGI Symbol;Acc:MGI:2442040]
ENSMUSG00000029409	U90926	cDNA sequence U90926 [Source:MGI Symbol;Acc:MGI:1930915]
ENSMUSG00000029415	Sdad1	SDA1 domain containing 1 [Source:MGI Symbol;Acc:MGI:2140779]
ENSMUSG00000029417	Cxcl9	chemokine (C-X-C motif) ligand 9 [Source:MGI Symbol;Acc:MGI:1352449]
ENSMUSG00000029474	Rnf34	ring finger protein 34 [Source:MGI Symbol;Acc:MGI:2153340]
ENSMUSG00000029478	Ncor2	nuclear receptor co-repressor 2 [Source:MGI Symbol;Acc:MGI:1337080]
ENSMUSG00000029501	Ankle2	ankyrin repeat and LEM domain containing 2 [Source:MGI Symbol;Acc:MGI:1261856]
ENSMUSG00000029513	Prkab1	protein kinase, AMP-activated, beta 1 non-catalytic subunit [Source:MGI Symbol;Acc:MGI:1336167]
ENSMUSG00000029516	Cit	citron [Source:MGI Symbol;Acc:MGI:105313]
ENSMUSG00000029553	Tfec	transcription factor EC [Source:MGI Symbol;Acc:MGI:1333760]
ENSMUSG00000029571	Tmem106b	transmembrane protein 106B [Source:MGI Symbol;Acc:MGI:1919150]
ENSMUSG00000029587	Zfp12	zinc finger protein 12 [Source:MGI Symbol;Acc:MGI:99157]
ENSMUSG00000029603	Dtx1	deltex 1 homolog (Drosophila) [Source:MGI Symbol;Acc:MGI:1352744]
ENSMUSG00000029605	Oas1b	2'-5' oligoadenylate synthetase 1B [Source:MGI Symbol;Acc:MGI:97430]
ENSMUSG00000029608	Rph3a	rabphilin 3A [Source:MGI Symbol;Acc:MGI:102788]
ENSMUSG00000029610	Aimp2	aminoacyl tRNA synthetase complex-interacting multifunctional protein 2 [Source:MGI Symbol;Acc:MGI:2385237]
ENSMUSG00000029621	Arpc1a	actin related protein 2/3 complex, subunit 1A [Source:MGI Symbol;Acc:MGI:1928896]
ENSMUSG00000029638	Glcci1	glucocorticoid induced transcript 1 [Source:MGI Symbol;Acc:MGI:2179717]
ENSMUSG00000029674	Limk1	LIM-domain containing, protein kinase [Source:MGI Symbol;Acc:MGI:104572]
ENSMUSG00000029708	Gcc1	golgi coiled coil 1 [Source:MGI Symbol;Acc:MGI:1921625]
ENSMUSG00000029722	Agfg2	ArfGAP with FG repeats 2 [Source:MGI Symbol;Acc:MGI:2443267]
ENSMUSG00000029726	Mepce	methylphosphate capping enzyme [Source:MGI Symbol;Acc:MGI:106477]
ENSMUSG00000029752	Asns	asparagine synthetase [Source:MGI Symbol;Acc:MGI:1350929]
ENSMUSG00000029765	Plxna4	plexin A4 [Source:MGI Symbol;Acc:MGI:2179061]
ENSMUSG00000029771	Irf5	interferon regulatory factor 5 [Source:MGI Symbol;Acc:MGI:1350924]
ENSMUSG00000029777	Gars	glycyl-tRNA synthetase [Source:MGI Symbol;Acc:MGI:2449057]
ENSMUSG00000029778	Adcyap1r1	adenylate cyclase activating polypeptide 1 receptor 1 [Source:MGI Symbol;Acc:MGI:108449]
ENSMUSG00000029780	Nt5c3	5'-nucleotidase, cytosolic III [Source:MGI Symbol;Acc:MGI:1927186]
ENSMUSG00000029798	Herc6	hect domain and RLD 6 [Source:MGI Symbol;Acc:MGI:1914388]
ENSMUSG00000029826	Zc3hav1	zinc finger CCCH type, antiviral 1 [Source:MGI Symbol;Acc:MGI:1926031]
ENSMUSG00000029863	Casp2	caspase 2 [Source:MGI Symbol;Acc:MGI:97295]
ENSMUSG00000029869	Ephb6	Eph receptor B6 [Source:MGI Symbol;Acc:MGI:1096338]
ENSMUSG00000029910	Mad2l1	MAD2 mitotic arrest deficient-like 1 [Source:MGI Symbol;Acc:MGI:1860374]
ENSMUSG00000029917	C130060K24Rik	RIKEN cDNA C130060K24 gene [Source:MGI Symbol;Acc:MGI:2441881]
ENSMUSG00000030060	Hmces	5-hydroxymethylcytosine (hmC) binding, ES cell specific [Source:MGI Symbol;Acc:MGI:1914053]
ENSMUSG00000030064	Frmd4b	FERM domain containing 4B [Source:MGI Symbol;Acc:MGI:2141794]
ENSMUSG00000030069	Prok2	prokineticin 2 [Source:MGI Symbol;Acc:MGI:1354178]
ENSMUSG00000030107	Usp18	ubiquitin specific peptidase 18 [Source:MGI Symbol;Acc:MGI:1344364]
ENSMUSG00000030137	Tuba8	tubulin, alpha 8 [Source:MGI Symbol;Acc:MGI:1858225]
ENSMUSG00000030148	Clec4a2	C-type lectin domain family 4, member a2 [Source:MGI Symbol;Acc:MGI:1349412]
ENSMUSG00000030149	Klrk1	killer cell lectin-like receptor subfamily K, member 1 [Source:MGI Symbol;Acc:MGI:1196250]
ENSMUSG00000030172	Erc1	ELKS/RAB6-interacting/CAST family member 1 [Source:MGI Symbol;Acc:MGI:2151013]
ENSMUSG00000030189	Ybx3	Y box protein 3 [Source:MGI Symbol;Acc:MGI:2137670]
ENSMUSG00000030199	Etv6	ets variant 6 [Source:MGI Symbol;Acc:MGI:109336]
ENSMUSG00000030223	Ptpro	protein tyrosine phosphatase, receptor type, O [Source:MGI Symbol;Acc:MGI:1097152]
ENSMUSG00000030263	Lrmp	lymphoid-restricted membrane protein [Source:MGI Symbol;Acc:MGI:108424]
ENSMUSG00000030327	Necap1	NECAP endocytosis associated 1 [Source:MGI Symbol;Acc:MGI:1914852]
ENSMUSG00000030364	Clec2h	C-type lectin domain family 2, member h [Source:MGI Symbol;Acc:MGI:2136934]
ENSMUSG00000030509	Asb7	ankyrin repeat and SOCS box-containing 7 [Source:MGI Symbol;Acc:MGI:2152835]
ENSMUSG00000030516	Tjp1	tight junction protein 1 [Source:MGI Symbol;Acc:MGI:98759]
ENSMUSG00000030519	Apba2	amyloid beta (A4) precursor protein-binding, family A, member 2 [Source:MGI Symbol;Acc:MGI:1261791]
ENSMUSG00000030539	Sema4b	sema domain, immunoglobulin domain (Ig), transmembrane domain (TM) and short cytoplasmic domain, (semaphorin) 4B [Source:MGI Symbol;Acc:MGI:107559]
ENSMUSG00000030541	Idh2	isocitrate dehydrogenase 2 (NADP+), mitochondrial [Source:MGI Symbol;Acc:MGI:96414]
ENSMUSG00000030584	Dpf1	D4, zinc and double PHD fingers family 1 [Source:MGI Symbol;Acc:MGI:1352748]
ENSMUSG00000030657	Xylt1	xylosyltransferase 1 [Source:MGI Symbol;Acc:MGI:2451073]
ENSMUSG00000030660	Pik3c2a	phosphatidylinositol 3-kinase, C2 domain containing, alpha polypeptide [Source:MGI Symbol;Acc:MGI:1203729]
ENSMUSG00000030671	Pde3b	phosphodiesterase 3B, cGMP-inhibited [Source:MGI Symbol;Acc:MGI:1333863]
ENSMUSG00000030718	Ppme1	protein phosphatase methylesterase 1 [Source:MGI Symbol;Acc:MGI:1919840]
ENSMUSG00000030722	Nfatc2ip	nuclear factor of activated T cells, cytoplasmic, calcineurin dependent 2 interacting protein [Source:MGI Symbol;Acc:MGI:1329015]
ENSMUSG00000030737	Slco2b1	solute carrier organic anion transporter family, member 2b1 [Source:MGI Symbol;Acc:MGI:1351872]
ENSMUSG00000030739	Myh14	myosin, heavy polypeptide 14 [Source:MGI Symbol;Acc:MGI:1919210]
ENSMUSG00000030745	Il21r	interleukin 21 receptor [Source:MGI Symbol;Acc:MGI:1890475]
ENSMUSG00000030763	Lcmt1	leucine carboxyl methyltransferase 1 [Source:MGI Symbol;Acc:MGI:1353593]
ENSMUSG00000030779	Rbbp6	retinoblastoma binding protein 6 [Source:MGI Symbol;Acc:MGI:894835]
ENSMUSG00000030790	Adm	adrenomedullin [Source:MGI Symbol;Acc:MGI:108058]
ENSMUSG00000030830	Itgal	integrin alpha L [Source:MGI Symbol;Acc:MGI:96606]
ENSMUSG00000030865	Chp2	calcineurin-like EF hand protein 2 [Source:MGI Symbol;Acc:MGI:1917511]
ENSMUSG00000030872	Gga2	golgi associated, gamma adaptin ear containing, ARF binding protein 2 [Source:MGI Symbol;Acc:MGI:1921355]
ENSMUSG00000030921	Trim30a	tripartite motif-containing 30A [Source:MGI Symbol;Acc:MGI:98178]
ENSMUSG00000030966	Trim21	tripartite motif-containing 21 [Source:MGI Symbol;Acc:MGI:106657]
ENSMUSG00000030970	Ctbp2	C-terminal binding protein 2 [Source:MGI Symbol;Acc:MGI:1201686]
ENSMUSG00000031004	Mki67	antigen identified by monoclonal antibody Ki 67 [Source:MGI Symbol;Acc:MGI:106035]
ENSMUSG00000031093	Dock11	dedicator of cytokinesis 11 [Source:MGI Symbol;Acc:MGI:1923224]
ENSMUSG00000031104	Rab33a	RAB33A, member RAS oncogene family [Source:MGI Symbol;Acc:MGI:109493]
ENSMUSG00000031129	Slc9a9	solute carrier family 9 (sodium/hydrogen exchanger), member 9 [Source:MGI Symbol;Acc:MGI:2679732]
ENSMUSG00000031150	Ccdc120	coiled-coil domain containing 120 [Source:MGI Symbol;Acc:MGI:1859619]
ENSMUSG00000031166	Wdr13	WD repeat domain 13 [Source:MGI Symbol;Acc:MGI:1914661]
ENSMUSG00000031207	Msn	moesin [Source:MGI Symbol;Acc:MGI:97167]
ENSMUSG00000031214	Ophn1	oligophrenin 1 [Source:MGI Symbol;Acc:MGI:2151070]
ENSMUSG00000031327	Chic1	cysteine-rich hydrophobic domain 1 [Source:MGI Symbol;Acc:MGI:1344694]
ENSMUSG00000031342	Gpm6b	glycoprotein m6b [Source:MGI Symbol;Acc:MGI:107672]
ENSMUSG00000031372	Trex2	three prime repair exonuclease 2 [Source:MGI Symbol;Acc:MGI:1346343]
ENSMUSG00000031377	Bmx	BMX non-receptor tyrosine kinase [Source:MGI Symbol;Acc:MGI:1101778]
ENSMUSG00000031378	Abcd1	ATP-binding cassette, sub-family D (ALD), member 1 [Source:MGI Symbol;Acc:MGI:1349215]
ENSMUSG00000031381	Piga	phosphatidylinositol glycan anchor biosynthesis, class A [Source:MGI Symbol;Acc:MGI:99461]
ENSMUSG00000031465	Angpt2	angiopoietin 2 [Source:MGI Symbol;Acc:MGI:1202890]
ENSMUSG00000031467	Agpat5	1-acylglycerol-3-phosphate O-acyltransferase 5 (lysophosphatidic acid acyltransferase, epsilon) [Source:MGI Symbol;Acc:MGI:1196345]
ENSMUSG00000031490	Eif4ebp1	eukaryotic translation initiation factor 4E binding protein 1 [Source:MGI Symbol;Acc:MGI:103267]
ENSMUSG00000031517	Gpm6a	glycoprotein m6a [Source:MGI Symbol;Acc:MGI:107671]
ENSMUSG00000031563	Wwc2	WW, C2 and coiled-coil domain containing 2 [Source:MGI Symbol;Acc:MGI:1261872]
ENSMUSG00000031585	Gtf2e2	general transcription factor II E, polypeptide 2 (beta subunit) [Source:MGI Symbol;Acc:MGI:1915403]
ENSMUSG00000031596	Slc7a2	solute carrier family 7 (cationic amino acid transporter, y+ system), member 2 [Source:MGI Symbol;Acc:MGI:99828]
ENSMUSG00000031609	Sap30	sin3 associated polypeptide [Source:MGI Symbol;Acc:MGI:1929129]
ENSMUSG00000031616	Ednra	endothelin receptor type A [Source:MGI Symbol;Acc:MGI:105923]
ENSMUSG00000031627	Irf2	interferon regulatory factor 2 [Source:MGI Symbol;Acc:MGI:96591]
ENSMUSG00000031637	Lrp2bp	Lrp2 binding protein [Source:MGI Symbol;Acc:MGI:1914870]
ENSMUSG00000031645	F11	coagulation factor XI [Source:MGI Symbol;Acc:MGI:99481]
ENSMUSG00000031659	Adcy7	adenylate cyclase 7 [Source:MGI Symbol;Acc:MGI:102891]
ENSMUSG00000031665	Sall1	sal-like 1 (Drosophila) [Source:MGI Symbol;Acc:MGI:1889585]
ENSMUSG00000031758	Cdyl2	chromodomain protein, Y chromosome-like 2 [Source:MGI Symbol;Acc:MGI:1923046]
ENSMUSG00000031775	Pllp	plasma membrane proteolipid [Source:MGI Symbol;Acc:MGI:1915051]
ENSMUSG00000031785	Adgrg1	adhesion G protein-coupled receptor G1 [Source:MGI Symbol;Acc:MGI:1340051]
ENSMUSG00000031788	Kifc3	kinesin family member C3 [Source:MGI Symbol;Acc:MGI:109202]
ENSMUSG00000031812	Map1lc3b	microtubule-associated protein 1 light chain 3 beta [Source:MGI Symbol;Acc:MGI:1914693]
ENSMUSG00000031827	Cotl1	coactosin-like 1 (Dictyostelium) [Source:MGI Symbol;Acc:MGI:1919292]
ENSMUSG00000031843	Mphosph6	M phase phosphoprotein 6 [Source:MGI Symbol;Acc:MGI:1915783]
ENSMUSG00000031891	Hsd11b2	hydroxysteroid 11-beta dehydrogenase 2 [Source:MGI Symbol;Acc:MGI:104720]
ENSMUSG00000031897	Psmb10	proteasome (prosome, macropain) subunit, beta type 10 [Source:MGI Symbol;Acc:MGI:1096380]
ENSMUSG00000031907	Zfp90	zinc finger protein 90 [Source:MGI Symbol;Acc:MGI:104786]
ENSMUSG00000031910	Has3	hyaluronan synthase 3 [Source:MGI Symbol;Acc:MGI:109599]
ENSMUSG00000031925	Maml2	mastermind like 2 (Drosophila) [Source:MGI Symbol;Acc:MGI:2389460]
ENSMUSG00000031931	Ankrd49	ankyrin repeat domain 49 [Source:MGI Symbol;Acc:MGI:1930842]
ENSMUSG00000031932	Gpr83	G protein-coupled receptor 83 [Source:MGI Symbol;Acc:MGI:95712]
ENSMUSG00000031948	Kars	lysyl-tRNA synthetase [Source:MGI Symbol;Acc:MGI:1934754]
ENSMUSG00000031962	Cdh15	cadherin 15 [Source:MGI Symbol;Acc:MGI:106672]
ENSMUSG00000031983	2310022B05Rik	RIKEN cDNA 2310022B05 gene [Source:MGI Symbol;Acc:MGI:1916801]
ENSMUSG00000031987	Egln1	egl-9 family hypoxia-inducible factor 1 [Source:MGI Symbol;Acc:MGI:1932286]
ENSMUSG00000032086	Bace1	beta-site APP cleaving enzyme 1 [Source:MGI Symbol;Acc:MGI:1346542]
ENSMUSG00000032122	Slc37a2	solute carrier family 37 (glycerol-3-phosphate transporter), member 2 [Source:MGI Symbol;Acc:MGI:1929693]
ENSMUSG00000032184	Lysmd2	LysM, putative peptidoglycan-binding, domain containing 2 [Source:MGI Symbol;Acc:MGI:1917332]
ENSMUSG00000032198	Dock6	dedicator of cytokinesis 6 [Source:MGI Symbol;Acc:MGI:1914789]
ENSMUSG00000032238	Rora	RAR-related orphan receptor alpha [Source:MGI Symbol;Acc:MGI:104661]
ENSMUSG00000032245	Cln6	ceroid-lipofuscinosis, neuronal 6 [Source:MGI Symbol;Acc:MGI:2159324]
ENSMUSG00000032265	Fam46a	family with sequence similarity 46, member A [Source:MGI Symbol;Acc:MGI:2670964]
ENSMUSG00000032289	Thsd4	thrombospondin, type I, domain containing 4 [Source:MGI Symbol;Acc:MGI:2672033]
ENSMUSG00000032294	Pkm	pyruvate kinase, muscle [Source:MGI Symbol;Acc:MGI:97591]
ENSMUSG00000032327	Stra6	stimulated by retinoic acid gene 6 [Source:MGI Symbol;Acc:MGI:107742]
ENSMUSG00000032332	Col12a1	collagen, type XII, alpha 1 [Source:MGI Symbol;Acc:MGI:88448]
ENSMUSG00000032333	Stoml1	stomatin-like 1 [Source:MGI Symbol;Acc:MGI:1916356]
ENSMUSG00000032363	Adamts7	a disintegrin-like and metallopeptidase (reprolysin type) with thrombospondin type 1 motif, 7 [Source:MGI Symbol;Acc:MGI:1347346]
ENSMUSG00000032377	Plscr4	phospholipid scramblase 4 [Source:MGI Symbol;Acc:MGI:2143267]
ENSMUSG00000032410	Xrn1	5'-3' exoribonuclease 1 [Source:MGI Symbol;Acc:MGI:891964]
ENSMUSG00000032411	Tfdp2	transcription factor Dp 2 [Source:MGI Symbol;Acc:MGI:107167]
ENSMUSG00000032434	Cmtm6	CKLF-like MARVEL transmembrane domain containing 6 [Source:MGI Symbol;Acc:MGI:2447165]
ENSMUSG00000032477	Cdc25a	cell division cycle 25A [Source:MGI Symbol;Acc:MGI:103198]
ENSMUSG00000032578	Cish	cytokine inducible SH2-containing protein [Source:MGI Symbol;Acc:MGI:103159]
ENSMUSG00000032598	Nckipsd	NCK interacting protein with SH3 domain [Source:MGI Symbol;Acc:MGI:1931834]
ENSMUSG00000032606	Nicn1	nicolin 1 [Source:MGI Symbol;Acc:MGI:1913507]
ENSMUSG00000032649	Colgalt2	collagen beta(1-O)galactosyltransferase 2 [Source:MGI Symbol;Acc:MGI:2138232]
ENSMUSG00000032666	1700025G04Rik	RIKEN cDNA 1700025G04 gene [Source:MGI Symbol;Acc:MGI:1916649]
ENSMUSG00000032690	Oas2	2'-5' oligoadenylate synthetase 2 [Source:MGI Symbol;Acc:MGI:2180852]
ENSMUSG00000032691	Nlrp3	NLR family, pyrin domain containing 3 [Source:MGI Symbol;Acc:MGI:2653833]
ENSMUSG00000032714	Syde1	synapse defective 1, Rho GTPase, homolog 1 (C. elegans) [Source:MGI Symbol;Acc:MGI:1918959]
ENSMUSG00000032715	Trib3	tribbles homolog 3 (Drosophila) [Source:MGI Symbol;Acc:MGI:1345675]
ENSMUSG00000032741	Tpcn1	two pore channel 1 [Source:MGI Symbol;Acc:MGI:2182472]
ENSMUSG00000032754	Slc8b1	solute carrier family 8 (sodium/lithium/calcium exchanger), member B1 [Source:MGI Symbol;Acc:MGI:2180781]
ENSMUSG00000032776	Mctp2	multiple C2 domains, transmembrane 2 [Source:MGI Symbol;Acc:MGI:2685335]
ENSMUSG00000032802	Srxn1	sulfiredoxin 1 homolog (S. cerevisiae) [Source:MGI Symbol;Acc:MGI:104971]
ENSMUSG00000032812	Arap1	ArfGAP with RhoGAP domain, ankyrin repeat and PH domain 1 [Source:MGI Symbol;Acc:MGI:1916960]
ENSMUSG00000033004	Mycbp2	MYC binding protein 2 [Source:MGI Symbol;Acc:MGI:2179432]
ENSMUSG00000033016	Nfatc1	nuclear factor of activated T cells, cytoplasmic, calcineurin dependent 1 [Source:MGI Symbol;Acc:MGI:102469]
ENSMUSG00000033029	1700088E04Rik	RIKEN cDNA 1700088E04 gene [Source:MGI Symbol;Acc:MGI:1920774]
ENSMUSG00000033033	Calhm2	calcium homeostasis modulator 2 [Source:MGI Symbol;Acc:MGI:1919941]
ENSMUSG00000033039	Micall1	microtubule associated monooxygenase, calponin and LIM domain containing -like 1 [Source:MGI Symbol;Acc:MGI:105870]
ENSMUSG00000033054	Npat	nuclear protein in the AT region [Source:MGI Symbol;Acc:MGI:107605]
ENSMUSG00000033065	Pfkm	phosphofructokinase, muscle [Source:MGI Symbol;Acc:MGI:97548]
ENSMUSG00000033083	Tbc1d4	TBC1 domain family, member 4 [Source:MGI Symbol;Acc:MGI:2429660]
ENSMUSG00000033152	Podxl2	podocalyxin-like 2 [Source:MGI Symbol;Acc:MGI:2442488]
ENSMUSG00000033209	Ttc28	tetratricopeptide repeat domain 28 [Source:MGI Symbol;Acc:MGI:2140873]
ENSMUSG00000033213	AA467197	expressed sequence AA467197 [Source:MGI Symbol;Acc:MGI:3034182]
ENSMUSG00000033228	Scaf11	SR-related CTD-associated factor 11 [Source:MGI Symbol;Acc:MGI:1919443]
ENSMUSG00000033420	Antxr1	anthrax toxin receptor 1 [Source:MGI Symbol;Acc:MGI:1916788]
ENSMUSG00000033429	Mcee	methylmalonyl CoA epimerase [Source:MGI Symbol;Acc:MGI:1920974]
ENSMUSG00000033454	Zbtb1	zinc finger and BTB domain containing 1 [Source:MGI Symbol;Acc:MGI:2442326]
ENSMUSG00000033478	Fam160b1	family with sequence similarity 160, member B1 [Source:MGI Symbol;Acc:MGI:2147545]
ENSMUSG00000033487	Fndc3a	fibronectin type III domain containing 3A [Source:MGI Symbol;Acc:MGI:1196463]
ENSMUSG00000033576	Apol6	apolipoprotein L 6 [Source:MGI Symbol;Acc:MGI:1919189]
ENSMUSG00000033577	Myo6	myosin VI [Source:MGI Symbol;Acc:MGI:104785]
ENSMUSG00000033578	Tmem35	transmembrane protein 35 [Source:MGI Symbol;Acc:MGI:1914814]
ENSMUSG00000033579	Fa2h	fatty acid 2-hydroxylase [Source:MGI Symbol;Acc:MGI:2443327]
ENSMUSG00000033632	AW554918	expressed sequence AW554918 [Source:MGI Symbol;Acc:MGI:2147376]
ENSMUSG00000033706	Smyd5	SET and MYND domain containing 5 [Source:MGI Symbol;Acc:MGI:108048]
ENSMUSG00000033730	Egr3	early growth response 3 [Source:MGI Symbol;Acc:MGI:1306780]
ENSMUSG00000033767	D930015E06Rik	RIKEN cDNA D930015E06 gene [Source:MGI Symbol;Acc:MGI:2443399]
ENSMUSG00000033769	Exoc6b	exocyst complex component 6B [Source:MGI Symbol;Acc:MGI:1923164]
ENSMUSG00000033781	Asb13	ankyrin repeat and SOCS box-containing 13 [Source:MGI Symbol;Acc:MGI:2145525]
ENSMUSG00000033799	Fam208b	family with sequence similarity 208, member B [Source:MGI Symbol;Acc:MGI:2145274]
ENSMUSG00000033847	Pla2g4c	phospholipase A2, group IVC (cytosolic, calcium-independent) [Source:MGI Symbol;Acc:MGI:1196403]
ENSMUSG00000033852	Gm28042	predicted gene, 28042 [Source:MGI Symbol;Acc:MGI:5547778]
ENSMUSG00000033860	Fgg	fibrinogen gamma chain [Source:MGI Symbol;Acc:MGI:95526]
ENSMUSG00000033871	Ppargc1b	peroxisome proliferative activated receptor, gamma, coactivator 1 beta [Source:MGI Symbol;Acc:MGI:2444934]
ENSMUSG00000033880	Lgals3bp	lectin, galactoside-binding, soluble, 3 binding protein [Source:MGI Symbol;Acc:MGI:99554]
ENSMUSG00000033900	Map9	microtubule-associated protein 9 [Source:MGI Symbol;Acc:MGI:2442208]
ENSMUSG00000033910	Gucy1a3	guanylate cyclase 1, soluble, alpha 3 [Source:MGI Symbol;Acc:MGI:1926562]
ENSMUSG00000033931	Rbm34	RNA binding motif protein 34 [Source:MGI Symbol;Acc:MGI:1098653]
ENSMUSG00000033933	Vhl	von Hippel-Lindau tumor suppressor [Source:MGI Symbol;Acc:MGI:103223]
ENSMUSG00000033967	Rnf225	ring finger protein 225 [Source:MGI Symbol;Acc:MGI:1924198]
ENSMUSG00000033970	Rfc3	replication factor C (activator 1) 3 [Source:MGI Symbol;Acc:MGI:1916513]
ENSMUSG00000034006	Pqlc1	PQ loop repeat containing 1 [Source:MGI Symbol;Acc:MGI:1914193]
ENSMUSG00000034118	Tpst1	protein-tyrosine sulfotransferase 1 [Source:MGI Symbol;Acc:MGI:1298231]
ENSMUSG00000034218	Atm	ataxia telangiectasia mutated [Source:MGI Symbol;Acc:MGI:107202]
ENSMUSG00000034235	Usp54	ubiquitin specific peptidase 54 [Source:MGI Symbol;Acc:MGI:1926037]
ENSMUSG00000034266	Batf	basic leucine zipper transcription factor, ATF-like [Source:MGI Symbol;Acc:MGI:1859147]
ENSMUSG00000034271	Jdp2	Jun dimerization protein 2 [Source:MGI Symbol;Acc:MGI:1932093]
ENSMUSG00000034317	Trim59	tripartite motif-containing 59 [Source:MGI Symbol;Acc:MGI:1914199]
ENSMUSG00000034485	Uaca	uveal autoantigen with coiled-coil domains and ankyrin repeats [Source:MGI Symbol;Acc:MGI:1919815]
ENSMUSG00000034520	Gjc1	gap junction protein, gamma 1 [Source:MGI Symbol;Acc:MGI:95718]
ENSMUSG00000034522	Zfp395	zinc finger protein 395 [Source:MGI Symbol;Acc:MGI:2682318]
ENSMUSG00000034551	Hdx	highly divergent homeobox [Source:MGI Symbol;Acc:MGI:2685226]
ENSMUSG00000034560	A230046K03Rik	RIKEN cDNA A230046K03 gene [Source:MGI Symbol;Acc:MGI:2441787]
ENSMUSG00000034563	Ccpg1	cell cycle progression 1 [Source:MGI Symbol;Acc:MGI:1196419]
ENSMUSG00000034573	Ptpn13	protein tyrosine phosphatase, non-receptor type 13 [Source:MGI Symbol;Acc:MGI:103293]
ENSMUSG00000034575	Papd7	PAP associated domain containing 7 [Source:MGI Symbol;Acc:MGI:2682295]
ENSMUSG00000034602	Mon2	MON2 homolog (yeast) [Source:MGI Symbol;Acc:MGI:1914324]
ENSMUSG00000034610	Zcchc11	zinc finger, CCHC domain containing 11 [Source:MGI Symbol;Acc:MGI:2445126]
ENSMUSG00000034641	Cd300ld	CD300 molecule-like family member d [Source:MGI Symbol;Acc:MGI:2442358]
ENSMUSG00000034686	Prr7	proline rich 7 (synaptic) [Source:MGI Symbol;Acc:MGI:3487246]
ENSMUSG00000034723	Tmx4	thioredoxin-related transmembrane protein 4 [Source:MGI Symbol;Acc:MGI:106558]
ENSMUSG00000034724	Cnot6l	CCR4-NOT transcription complex, subunit 6-like [Source:MGI Symbol;Acc:MGI:2443154]
ENSMUSG00000034947	Tmem106a	transmembrane protein 106A [Source:MGI Symbol;Acc:MGI:1922056]
ENSMUSG00000034997	Htr2a	5-hydroxytryptamine (serotonin) receptor 2A [Source:MGI Symbol;Acc:MGI:109521]
ENSMUSG00000035004	Igsf6	immunoglobulin superfamily, member 6 [Source:MGI Symbol;Acc:MGI:1891393]
ENSMUSG00000035062	Zc4h2	zinc finger, C4H2 domain containing [Source:MGI Symbol;Acc:MGI:2679294]
ENSMUSG00000035064	Eef2k	eukaryotic elongation factor-2 kinase [Source:MGI Symbol;Acc:MGI:1195261]
ENSMUSG00000035105	Egln3	egl-9 family hypoxia-inducible factor 3 [Source:MGI Symbol;Acc:MGI:1932288]
ENSMUSG00000035112	Wnk4	WNK lysine deficient protein kinase 4 [Source:MGI Symbol;Acc:MGI:1917097]
ENSMUSG00000035151	Elmod2	ELMO/CED-12 domain containing 2 [Source:MGI Symbol;Acc:MGI:2445165]
ENSMUSG00000035172	Plekhh3	pleckstrin homology domain containing, family H (with MyTH4 domain) member 3 [Source:MGI Symbol;Acc:MGI:2384950]
ENSMUSG00000035208	Slfn8	schlafen 8 [Source:MGI Symbol;Acc:MGI:2672859]
ENSMUSG00000035228	Ccdc106	coiled-coil domain containing 106 [Source:MGI Symbol;Acc:MGI:2385900]
ENSMUSG00000035248	Zcchc6	zinc finger, CCHC domain containing 6 [Source:MGI Symbol;Acc:MGI:2387179]
ENSMUSG00000035284	Vps13c	vacuolar protein sorting 13C (yeast) [Source:MGI Symbol;Acc:MGI:2444207]
ENSMUSG00000035293	G2e3	G2/M-phase specific E3 ubiquitin ligase [Source:MGI Symbol;Acc:MGI:2444298]
ENSMUSG00000035505	Cox18	cytochrome c oxidase assembly protein 18 [Source:MGI Symbol;Acc:MGI:2448532]
ENSMUSG00000035517	Tdrd7	tudor domain containing 7 [Source:MGI Symbol;Acc:MGI:2140279]
ENSMUSG00000035540	Gc	group specific component [Source:MGI Symbol;Acc:MGI:95669]
ENSMUSG00000035615	Frmpd1	FERM and PDZ domain containing 1 [Source:MGI Symbol;Acc:MGI:2446274]
ENSMUSG00000035642	Aamdc	adipogenesis associated Mth938 domain containing [Source:MGI Symbol;Acc:MGI:1913523]
ENSMUSG00000035673	Sbno2	strawberry notch homolog 2 (Drosophila) [Source:MGI Symbol;Acc:MGI:2448490]
ENSMUSG00000035681	Kcnc2	potassium voltage gated channel, Shaw-related subfamily, member 2 [Source:MGI Symbol;Acc:MGI:96668]
ENSMUSG00000035683	Melk	maternal embryonic leucine zipper kinase [Source:MGI Symbol;Acc:MGI:106924]
ENSMUSG00000035692	Isg15	ISG15 ubiquitin-like modifier [Source:MGI Symbol;Acc:MGI:1855694]
ENSMUSG00000035711	Dok3	docking protein 3 [Source:MGI Symbol;Acc:MGI:1351490]
ENSMUSG00000035799	Twist1	twist basic helix-loop-helix transcription factor 1 [Source:MGI Symbol;Acc:MGI:98872]
ENSMUSG00000035828	Pim3	proviral integration site 3 [Source:MGI Symbol;Acc:MGI:1355297]
ENSMUSG00000035834	Polr3g	polymerase (RNA) III (DNA directed) polypeptide G [Source:MGI Symbol;Acc:MGI:1914736]
ENSMUSG00000035851	Ythdc1	YTH domain containing 1 [Source:MGI Symbol;Acc:MGI:2443713]
ENSMUSG00000035852	Misp	mitotic spindle positioning [Source:MGI Symbol;Acc:MGI:1926156]
ENSMUSG00000035890	Rnf126	ring finger protein 126 [Source:MGI Symbol;Acc:MGI:1917544]
ENSMUSG00000035900	Gramd4	GRAM domain containing 4 [Source:MGI Symbol;Acc:MGI:2676308]
ENSMUSG00000035919	Bbs9	Bardet-Biedl syndrome 9 (human) [Source:MGI Symbol;Acc:MGI:2442833]
ENSMUSG00000035929	H2-Q4	histocompatibility 2, Q region locus 4 [Source:MGI Symbol;Acc:MGI:95933]
ENSMUSG00000035954	Dock4	dedicator of cytokinesis 4 [Source:MGI Symbol;Acc:MGI:1918006]
ENSMUSG00000035967	Ddx26b	DEAD/H (Asp-Glu-Ala-Asp/His) box polypeptide 26B [Source:MGI Symbol;Acc:MGI:2442593]
ENSMUSG00000035969	Rusc2	RUN and SH3 domain containing 2 [Source:MGI Symbol;Acc:MGI:2140371]
ENSMUSG00000036019	Tmtc2	transmembrane and tetratricopeptide repeat containing 2 [Source:MGI Symbol;Acc:MGI:1914057]
ENSMUSG00000036053	Fmnl2	formin-like 2 [Source:MGI Symbol;Acc:MGI:1918659]
ENSMUSG00000036078	Sigmar1	sigma non-opioid intracellular receptor 1 [Source:MGI Symbol;Acc:MGI:1195268]
ENSMUSG00000036106	Prr5	proline rich 5 (renal) [Source:MGI Symbol;Acc:MGI:1924714]
ENSMUSG00000036160	Surf6	surfeit gene 6 [Source:MGI Symbol;Acc:MGI:98447]
ENSMUSG00000036181	Hist1h1c	histone cluster 1, H1c [Source:MGI Symbol;Acc:MGI:1931526]
ENSMUSG00000036202	Rif1	Rap1 interacting factor 1 homolog (yeast) [Source:MGI Symbol;Acc:MGI:1098622]
ENSMUSG00000036249	Rbm43	RNA binding motif protein 43 [Source:MGI Symbol;Acc:MGI:1918934]
ENSMUSG00000036362	P2ry13	purinergic receptor P2Y, G-protein coupled 13 [Source:MGI Symbol;Acc:MGI:1921441]
ENSMUSG00000036390	Gadd45a	growth arrest and DNA-damage-inducible 45 alpha [Source:MGI Symbol;Acc:MGI:107799]
ENSMUSG00000036432	Siah2	seven in absentia 2 [Source:MGI Symbol;Acc:MGI:108062]
ENSMUSG00000036452	Arhgap26	Rho GTPase activating protein 26 [Source:MGI Symbol;Acc:MGI:1918552]
ENSMUSG00000036469	March1	membrane-associated ring finger (C3HC4) 1 [Source:MGI Symbol;Acc:MGI:1920175]
ENSMUSG00000036473	Tbc1d24	TBC1 domain family, member 24 [Source:MGI Symbol;Acc:MGI:2443456]
ENSMUSG00000036523	Greb1	gene regulated by estrogen in breast cancer protein [Source:MGI Symbol;Acc:MGI:2149712]
ENSMUSG00000036537	Rnf113a1	ring finger protein 113A1 [Source:MGI Symbol;Acc:MGI:1917192]
ENSMUSG00000036615	Rfxap	regulatory factor X-associated protein [Source:MGI Symbol;Acc:MGI:2180854]
ENSMUSG00000036622	Atp13a2	ATPase type 13A2 [Source:MGI Symbol;Acc:MGI:1922022]
ENSMUSG00000036775	Decr2	2-4-dienoyl-Coenzyme A reductase 2, peroxisomal [Source:MGI Symbol;Acc:MGI:1347059]
ENSMUSG00000036879	Phkb	phosphorylase kinase beta [Source:MGI Symbol;Acc:MGI:97578]
ENSMUSG00000036880	Acaa2	acetyl-Coenzyme A acyltransferase 2 (mitochondrial 3-oxoacyl-Coenzyme A thiolase) [Source:MGI Symbol;Acc:MGI:1098623]
ENSMUSG00000036885	Arhgef26	Rho guanine nucleotide exchange factor (GEF) 26 [Source:MGI Symbol;Acc:MGI:1918053]
ENSMUSG00000036887	C1qa	complement component 1, q subcomponent, alpha polypeptide [Source:MGI Symbol;Acc:MGI:88223]
ENSMUSG00000036894	Rap2b	RAP2B, member of RAS oncogene family [Source:MGI Symbol;Acc:MGI:1921262]
ENSMUSG00000036896	C1qc	complement component 1, q subcomponent, C chain [Source:MGI Symbol;Acc:MGI:88225]
ENSMUSG00000036905	C1qb	complement component 1, q subcomponent, beta polypeptide [Source:MGI Symbol;Acc:MGI:88224]
ENSMUSG00000036934	4921524J17Rik	RIKEN cDNA 4921524J17 gene [Source:MGI Symbol;Acc:MGI:1913964]
ENSMUSG00000036960	Clca2	chloride channel accessory 2 [Source:MGI Symbol;Acc:MGI:2139758]
ENSMUSG00000036968	Cnpy4	canopy 4 homolog (zebrafish) [Source:MGI Symbol;Acc:MGI:1913705]
ENSMUSG00000036986	Pml	promyelocytic leukemia [Source:MGI Symbol;Acc:MGI:104662]
ENSMUSG00000036992	Nxt1	NTF2-related export protein 1 [Source:MGI Symbol;Acc:MGI:1929619]
ENSMUSG00000037010	Apln	apelin [Source:MGI Symbol;Acc:MGI:1353624]
ENSMUSG00000037012	Hk1	hexokinase 1 [Source:MGI Symbol;Acc:MGI:96103]
ENSMUSG00000037104	Socs5	suppressor of cytokine signaling 5 [Source:MGI Symbol;Acc:MGI:2385459]
ENSMUSG00000037110	Ralgapa2	Ral GTPase activating protein, alpha subunit 2 (catalytic) [Source:MGI Symbol;Acc:MGI:3036245]
ENSMUSG00000037145	2210407C18Rik	RIKEN cDNA 2210407C18 gene [Source:MGI Symbol;Acc:MGI:1925604]
ENSMUSG00000037157	Il22ra1	interleukin 22 receptor, alpha 1 [Source:MGI Symbol;Acc:MGI:2663588]
ENSMUSG00000037161	Mgarp	mitochondria localized glutamic acid rich protein [Source:MGI Symbol;Acc:MGI:1914999]
ENSMUSG00000037211	Spry1	sprouty homolog 1 (Drosophila) [Source:MGI Symbol;Acc:MGI:1345139]
ENSMUSG00000037216	Lipt1	lipoyltransferase 1 [Source:MGI Symbol;Acc:MGI:3645211]
ENSMUSG00000037221	Mospd3	motile sperm domain containing 3 [Source:MGI Symbol;Acc:MGI:1916179]
ENSMUSG00000037235	Mxd4	Max dimerization protein 4 [Source:MGI Symbol;Acc:MGI:104991]
ENSMUSG00000037275	Gemin5	gem (nuclear organelle) associated protein 5 [Source:MGI Symbol;Acc:MGI:2449311]
ENSMUSG00000037321	Tap1	transporter 1, ATP-binding cassette, sub-family B (MDR/TAP) [Source:MGI Symbol;Acc:MGI:98483]
ENSMUSG00000037331	Larp1	La ribonucleoprotein domain family, member 1 [Source:MGI Symbol;Acc:MGI:1890165]
ENSMUSG00000037376	Trmt6	tRNA methyltransferase 6 [Source:MGI Symbol;Acc:MGI:1914176]
ENSMUSG00000037410	Tbc1d2b	TBC1 domain family, member 2B [Source:MGI Symbol;Acc:MGI:1914266]
ENSMUSG00000037447	Arid5a	AT rich interactive domain 5A (MRF1-like) [Source:MGI Symbol;Acc:MGI:2443039]
ENSMUSG00000037492	Zmat4	zinc finger, matrin type 4 [Source:MGI Symbol;Acc:MGI:2443497]
ENSMUSG00000037552	Plekhg2	pleckstrin homology domain containing, family G (with RhoGef domain) member 2 [Source:MGI Symbol;Acc:MGI:2141874]
ENSMUSG00000037661	Gpr160	G protein-coupled receptor 160 [Source:MGI Symbol;Acc:MGI:1919112]
ENSMUSG00000037669	Ldah	lipid droplet associated hydrolase [Source:MGI Symbol;Acc:MGI:1916082]
ENSMUSG00000037685	Atp8a1	ATPase, aminophospholipid transporter (APLT), class I, type 8A, member 1 [Source:MGI Symbol;Acc:MGI:1330848]
ENSMUSG00000037731	Themis2	thymocyte selection associated family member 2 [Source:MGI Symbol;Acc:MGI:2446213]
ENSMUSG00000037752	Xkr8	X Kell blood group precursor related family member 8 homolog [Source:MGI Symbol;Acc:MGI:2685877]
ENSMUSG00000037818	3110057O12Rik	RIKEN cDNA 3110057O12 gene [Source:MGI Symbol;Acc:MGI:1915468]
ENSMUSG00000037820	Tgm2	transglutaminase 2, C polypeptide [Source:MGI Symbol;Acc:MGI:98731]
ENSMUSG00000037826	Ppm1k	protein phosphatase 1K (PP2C domain containing) [Source:MGI Symbol;Acc:MGI:2442111]
ENSMUSG00000037827	Gm5884	predicted pseudogene 5884 [Source:MGI Symbol;Acc:MGI:3644646]
ENSMUSG00000037876	Jmjd1c	jumonji domain containing 1C [Source:MGI Symbol;Acc:MGI:1918614]
ENSMUSG00000037887	Dusp8	dual specificity phosphatase 8 [Source:MGI Symbol;Acc:MGI:106626]
ENSMUSG00000037902	Sirpa	signal-regulatory protein alpha [Source:MGI Symbol;Acc:MGI:108563]
ENSMUSG00000037922	Bank1	B cell scaffold protein with ankyrin repeats 1 [Source:MGI Symbol;Acc:MGI:2442120]
ENSMUSG00000037944	Ccr7	chemokine (C-C motif) receptor 7 [Source:MGI Symbol;Acc:MGI:103011]
ENSMUSG00000037979	Ccdc92	coiled-coil domain containing 92 [Source:MGI Symbol;Acc:MGI:106485]
ENSMUSG00000037989	Wnk2	WNK lysine deficient protein kinase 2 [Source:MGI Symbol;Acc:MGI:1922857]
ENSMUSG00000037997	Parp11	poly (ADP-ribose) polymerase family, member 11 [Source:MGI Symbol;Acc:MGI:2141505]
ENSMUSG00000038020	Rapgefl1	Rap guanine nucleotide exchange factor (GEF)-like 1 [Source:MGI Symbol;Acc:MGI:3611446]
ENSMUSG00000038028	Tigar	Trp53 induced glycolysis repulatory phosphatase [Source:MGI Symbol;Acc:MGI:2442752]
ENSMUSG00000038042	Ptpdc1	protein tyrosine phosphatase domain containing 1 [Source:MGI Symbol;Acc:MGI:2145430]
ENSMUSG00000038058	Nod1	nucleotide-binding oligomerization domain containing 1 [Source:MGI Symbol;Acc:MGI:1341839]
ENSMUSG00000038065	Mturn	maturin, neural progenitor differentiation regulator homolog (Xenopus) [Source:MGI Symbol;Acc:MGI:1915485]
ENSMUSG00000038085	Cnbd2	cyclic nucleotide binding domain containing 2 [Source:MGI Symbol;Acc:MGI:1918123]
ENSMUSG00000038119	Cdon	cell adhesion molecule-related/down-regulated by oncogenes [Source:MGI Symbol;Acc:MGI:1926387]
ENSMUSG00000038188	Scarf1	scavenger receptor class F, member 1 [Source:MGI Symbol;Acc:MGI:2449455]
ENSMUSG00000038213	Tapbpl	TAP binding protein-like [Source:MGI Symbol;Acc:MGI:2384853]
ENSMUSG00000038235	F11r	F11 receptor [Source:MGI Symbol;Acc:MGI:1321398]
ENSMUSG00000038241	Cep250	centrosomal protein 250 [Source:MGI Symbol;Acc:MGI:108084]
ENSMUSG00000038256	Bcl9	B cell CLL/lymphoma 9 [Source:MGI Symbol;Acc:MGI:1924828]
ENSMUSG00000038291	Snx25	sorting nexin 25 [Source:MGI Symbol;Acc:MGI:2142610]
ENSMUSG00000038295	Atg9b	autophagy related 9B [Source:MGI Symbol;Acc:MGI:2685420]
ENSMUSG00000038299	Wdr36	WD repeat domain 36 [Source:MGI Symbol;Acc:MGI:1917819]
ENSMUSG00000038305	Spats2l	spermatogenesis associated, serine-rich 2-like [Source:MGI Symbol;Acc:MGI:1914448]
ENSMUSG00000038323	1700066M21Rik	RIKEN cDNA 1700066M21 gene [Source:MGI Symbol;Acc:MGI:1920717]
ENSMUSG00000038349	Plcl1	phospholipase C-like 1 [Source:MGI Symbol;Acc:MGI:3036262]
ENSMUSG00000038352	Arl5c	ADP-ribosylation factor-like 5C [Source:MGI Symbol;Acc:MGI:3028577]
ENSMUSG00000038388	Mpp6	membrane protein, palmitoylated 6 (MAGUK p55 subfamily member 6) [Source:MGI Symbol;Acc:MGI:1927340]
ENSMUSG00000038412	Higd1a	HIG1 domain family, member 1A [Source:MGI Symbol;Acc:MGI:1930666]
ENSMUSG00000038437	Mllt6	myeloid/lymphoid or mixed-lineage leukemia (trithorax homolog, Drosophila); translocated to, 6 [Source:MGI Symbol;Acc:MGI:1935145]
ENSMUSG00000038446	Cdc40	cell division cycle 40 [Source:MGI Symbol;Acc:MGI:1918963]
ENSMUSG00000038453	Srcin1	SRC kinase signaling inhibitor 1 [Source:MGI Symbol;Acc:MGI:1933179]
ENSMUSG00000038456	Dennd2a	DENN/MADD domain containing 2A [Source:MGI Symbol;Acc:MGI:2444961]
ENSMUSG00000038457	Tmem255b	transmembrane protein 255B [Source:MGI Symbol;Acc:MGI:2685533]
ENSMUSG00000038517	Tbkbp1	TBK1 binding protein 1 [Source:MGI Symbol;Acc:MGI:1920424]
ENSMUSG00000038550	Ciart	circadian associated repressor of transcription [Source:MGI Symbol;Acc:MGI:2684975]
ENSMUSG00000038604	Fam65a	family with sequence similarity 65, member A [Source:MGI Symbol;Acc:MGI:1922937]
ENSMUSG00000038605	Samd10	sterile alpha motif domain containing 10 [Source:MGI Symbol;Acc:MGI:2443872]
ENSMUSG00000038623	Tm6sf1	transmembrane 6 superfamily member 1 [Source:MGI Symbol;Acc:MGI:1933209]
ENSMUSG00000038725	Pkhd1l1	polycystic kidney and hepatic disease 1-like 1 [Source:MGI Symbol;Acc:MGI:2183153]
ENSMUSG00000038742	Angptl6	angiopoietin-like 6 [Source:MGI Symbol;Acc:MGI:1917976]
ENSMUSG00000038751	Ptk6	PTK6 protein tyrosine kinase 6 [Source:MGI Symbol;Acc:MGI:99683]
ENSMUSG00000038774	Ascc3	activating signal cointegrator 1 complex subunit 3 [Source:MGI Symbol;Acc:MGI:1925237]
ENSMUSG00000038776	Ephx1	epoxide hydrolase 1, microsomal [Source:MGI Symbol;Acc:MGI:95405]
ENSMUSG00000038844	Kif16b	kinesin family member 16B [Source:MGI Symbol;Acc:MGI:1098240]
ENSMUSG00000038866	Zcchc2	zinc finger, CCHC domain containing 2 [Source:MGI Symbol;Acc:MGI:2444114]
ENSMUSG00000038884	A230050P20Rik	RIKEN cDNA A230050P20 gene [Source:MGI Symbol;Acc:MGI:2441788]
ENSMUSG00000038903	Ccdc68	coiled-coil domain containing 68 [Source:MGI Symbol;Acc:MGI:3612676]
ENSMUSG00000038967	Pdk2	pyruvate dehydrogenase kinase, isoenzyme 2 [Source:MGI Symbol;Acc:MGI:1343087]
ENSMUSG00000038980	Rbbp8nl	RBBP8 N-terminal like [Source:MGI Symbol;Acc:MGI:3606212]
ENSMUSG00000038987	1700019L03Rik	RIKEN cDNA 1700019L03 gene [Source:MGI Symbol;Acc:MGI:2447809]
ENSMUSG00000039055	Eme1	essential meiotic endonuclease 1 homolog 1 (S. pombe) [Source:MGI Symbol;Acc:MGI:3576783]
ENSMUSG00000039058	Ak5	adenylate kinase 5 [Source:MGI Symbol;Acc:MGI:2677491]
ENSMUSG00000039081	Zfp503	zinc finger protein 503 [Source:MGI Symbol;Acc:MGI:1353644]
ENSMUSG00000039114	Nrn1	neuritin 1 [Source:MGI Symbol;Acc:MGI:1915654]
ENSMUSG00000039115	Itga9	integrin alpha 9 [Source:MGI Symbol;Acc:MGI:104756]
ENSMUSG00000039158	Akna	AT-hook transcription factor [Source:MGI Symbol;Acc:MGI:2140340]
ENSMUSG00000039159	Ube2h	ubiquitin-conjugating enzyme E2H [Source:MGI Symbol;Acc:MGI:104632]
ENSMUSG00000039167	Adgrl4	adhesion G protein-coupled receptor L4 [Source:MGI Symbol;Acc:MGI:2655562]
ENSMUSG00000039199	Zdhhc1	zinc finger, DHHC domain containing 1 [Source:MGI Symbol;Acc:MGI:1918046]
ENSMUSG00000039232	Stx11	syntaxin 11 [Source:MGI Symbol;Acc:MGI:1921982]
ENSMUSG00000039236	Isg20	interferon-stimulated protein [Source:MGI Symbol;Acc:MGI:1928895]
ENSMUSG00000039238	Zfp750	zinc finger protein 750 [Source:MGI Symbol;Acc:MGI:2442210]
ENSMUSG00000039285	Azi2	5-azacytidine induced gene 2 [Source:MGI Symbol;Acc:MGI:1351332]
ENSMUSG00000039308	Ndst2	N-deacetylase/N-sulfotransferase (heparan glucosaminyl) 2 [Source:MGI Symbol;Acc:MGI:97040]
ENSMUSG00000039382	Wdr45	WD repeat domain 45 [Source:MGI Symbol;Acc:MGI:1859606]
ENSMUSG00000039395	Mreg	melanoregulin [Source:MGI Symbol;Acc:MGI:2151839]
ENSMUSG00000039456	Morc3	microrchidia 3 [Source:MGI Symbol;Acc:MGI:2136841]
ENSMUSG00000039461	Tcta	T cell leukemia translocation altered gene [Source:MGI Symbol;Acc:MGI:1918829]
ENSMUSG00000039473	Ubn1	ubinuclein 1 [Source:MGI Symbol;Acc:MGI:1891307]
ENSMUSG00000039485	Tspyl4	TSPY-like 4 [Source:MGI Symbol;Acc:MGI:106393]
ENSMUSG00000039501	Znfx1	zinc finger, NFX1-type containing 1 [Source:MGI Symbol;Acc:MGI:2138982]
ENSMUSG00000039512	Uhrf1bp1	UHRF1 (ICBP90) binding protein 1 [Source:MGI Symbol;Acc:MGI:3041238]
ENSMUSG00000039519	Cyp7b1	cytochrome P450, family 7, subfamily b, polypeptide 1 [Source:MGI Symbol;Acc:MGI:104978]
ENSMUSG00000039542	Ncam1	neural cell adhesion molecule 1 [Source:MGI Symbol;Acc:MGI:97281]
ENSMUSG00000039607	Rbms3	RNA binding motif, single stranded interacting protein [Source:MGI Symbol;Acc:MGI:2444477]
ENSMUSG00000039637	Coro7	coronin 7 [Source:MGI Symbol;Acc:MGI:1926135]
ENSMUSG00000039678	Tbc1d13	TBC1 domain family, member 13 [Source:MGI Symbol;Acc:MGI:2385326]
ENSMUSG00000039699	Batf2	basic leucine zipper transcription factor, ATF-like 2 [Source:MGI Symbol;Acc:MGI:1921731]
ENSMUSG00000039706	Ldb2	LIM domain binding 2 [Source:MGI Symbol;Acc:MGI:894670]
ENSMUSG00000039735	Fnbp1l	formin binding protein 1-like [Source:MGI Symbol;Acc:MGI:1925642]
ENSMUSG00000039853	Trim14	tripartite motif-containing 14 [Source:MGI Symbol;Acc:MGI:1921985]
ENSMUSG00000039883	Lrrc17	leucine rich repeat containing 17 [Source:MGI Symbol;Acc:MGI:1921761]
ENSMUSG00000039911	Spsb1	splA/ryanodine receptor domain and SOCS box containing 1 [Source:MGI Symbol;Acc:MGI:1921896]
ENSMUSG00000039934	Gsap	gamma-secretase activating protein [Source:MGI Symbol;Acc:MGI:2442259]
ENSMUSG00000039942	Ptger4	prostaglandin E receptor 4 (subtype EP4) [Source:MGI Symbol;Acc:MGI:104311]
ENSMUSG00000039960	Rhou	ras homolog gene family, member U [Source:MGI Symbol;Acc:MGI:1916831]
ENSMUSG00000039967	Zfp292	zinc finger protein 292 [Source:MGI Symbol;Acc:MGI:1353423]
ENSMUSG00000039976	Tbc1d16	TBC1 domain family, member 16 [Source:MGI Symbol;Acc:MGI:2652878]
ENSMUSG00000039981	Zc3h12d	zinc finger CCCH type containing 12D [Source:MGI Symbol;Acc:MGI:3045313]
ENSMUSG00000039983	Ccdc32	coiled-coil domain containing 32 [Source:MGI Symbol;Acc:MGI:2685477]
ENSMUSG00000039989	Cbx4	chromobox 4 [Source:MGI Symbol;Acc:MGI:1195985]
ENSMUSG00000039994	Timeless	timeless circadian clock 1 [Source:MGI Symbol;Acc:MGI:1321393]
ENSMUSG00000039997	Ifi203	interferon activated gene 203 [Source:MGI Symbol;Acc:MGI:96428]
ENSMUSG00000040017	Saa4	serum amyloid A 4 [Source:MGI Symbol;Acc:MGI:98224]
ENSMUSG00000040018	Cox15	cytochrome c oxidase assembly protein 15 [Source:MGI Symbol;Acc:MGI:1920112]
ENSMUSG00000040022	Rab11fip2	RAB11 family interacting protein 2 (class I) [Source:MGI Symbol;Acc:MGI:1922248]
ENSMUSG00000040026	Saa3	serum amyloid A 3 [Source:MGI Symbol;Acc:MGI:98223]
ENSMUSG00000040033	Stat2	signal transducer and activator of transcription 2 [Source:MGI Symbol;Acc:MGI:103039]
ENSMUSG00000040035	Disp2	dispatched homolog 2 (Drosophila) [Source:MGI Symbol;Acc:MGI:2388733]
ENSMUSG00000040043	Rbms2	RNA binding motif, single stranded interacting protein 2 [Source:MGI Symbol;Acc:MGI:1861776]
ENSMUSG00000040102	Klhl42	kelch-like 42 [Source:MGI Symbol;Acc:MGI:2444786]
ENSMUSG00000040124	Gorab	golgin, RAB6-interacting [Source:MGI Symbol;Acc:MGI:2138271]
ENSMUSG00000040133	Gpr176	G protein-coupled receptor 176 [Source:MGI Symbol;Acc:MGI:2685858]
ENSMUSG00000040146	Rgl3	ral guanine nucleotide dissociation stimulator-like 3 [Source:MGI Symbol;Acc:MGI:1918996]
ENSMUSG00000040181	Fmo1	flavin containing monooxygenase 1 [Source:MGI Symbol;Acc:MGI:1310002]
ENSMUSG00000040209	Zfp704	zinc finger protein 704 [Source:MGI Symbol;Acc:MGI:2180715]
ENSMUSG00000040229	Gpr34	G protein-coupled receptor 34 [Source:MGI Symbol;Acc:MGI:1346334]
ENSMUSG00000040234	Tm7sf3	transmembrane 7 superfamily member 3 [Source:MGI Symbol;Acc:MGI:1914873]
ENSMUSG00000040253	Gbp7	guanylate binding protein 7 [Source:MGI Symbol;Acc:MGI:2444421]
ENSMUSG00000040280	Ndufa4l2	NADH dehydrogenase (ubiquinone) 1 alpha subcomplex, 4-like 2 [Source:MGI Symbol;Acc:MGI:3039567]
ENSMUSG00000040296	Ddx58	DEAD (Asp-Glu-Ala-Asp) box polypeptide 58 [Source:MGI Symbol;Acc:MGI:2442858]
ENSMUSG00000040328	Olfr56	olfactory receptor 56 [Source:MGI Symbol;Acc:MGI:1333785]
ENSMUSG00000040339	Fam102b	family with sequence similarity 102, member B [Source:MGI Symbol;Acc:MGI:3036259]
ENSMUSG00000040351	Ankib1	ankyrin repeat and IBR domain containing 1 [Source:MGI Symbol;Acc:MGI:1918047]
ENSMUSG00000040370	Lyrm5	LYR motif containing 5 [Source:MGI Symbol;Acc:MGI:1914886]
ENSMUSG00000040414	Slc25a28	solute carrier family 25, member 28 [Source:MGI Symbol;Acc:MGI:2180509]
ENSMUSG00000040428	Plekha4	pleckstrin homology domain containing, family A (phosphoinositide binding specific) member 4 [Source:MGI Symbol;Acc:MGI:1916467]
ENSMUSG00000040430	Pitpnc1	phosphatidylinositol transfer protein, cytoplasmic 1 [Source:MGI Symbol;Acc:MGI:1919045]
ENSMUSG00000040451	Sgms1	sphingomyelin synthase 1 [Source:MGI Symbol;Acc:MGI:2444110]
ENSMUSG00000040473	Cfap69	cilia and flagella associated protein 69 [Source:MGI Symbol;Acc:MGI:2443778]
ENSMUSG00000040483	Xaf1	XIAP associated factor 1 [Source:MGI Symbol;Acc:MGI:3772572]
ENSMUSG00000040549	Ckap5	cytoskeleton associated protein 5 [Source:MGI Symbol;Acc:MGI:1923036]
ENSMUSG00000040557	Wbscr27	Williams Beuren syndrome chromosome region 27 (human) [Source:MGI Symbol;Acc:MGI:1933146]
ENSMUSG00000040564	Apoc1	apolipoprotein C-I [Source:MGI Symbol;Acc:MGI:88053]
ENSMUSG00000040624	Plekhg1	pleckstrin homology domain containing, family G (with RhoGef domain) member 1 [Source:MGI Symbol;Acc:MGI:2676551]
ENSMUSG00000040675	Mthfd1l	methylenetetrahydrofolate dehydrogenase (NADP+ dependent) 1-like [Source:MGI Symbol;Acc:MGI:1924836]
ENSMUSG00000040746	Rnf167	ring finger protein 167 [Source:MGI Symbol;Acc:MGI:1917760]
ENSMUSG00000040855	Reps2	RALBP1 associated Eps domain containing protein 2 [Source:MGI Symbol;Acc:MGI:2663511]
ENSMUSG00000041037	Irgq	immunity-related GTPase family, Q [Source:MGI Symbol;Acc:MGI:2667176]
ENSMUSG00000041040	Fam117b	family with sequence similarity 117, member B [Source:MGI Symbol;Acc:MGI:1920000]
ENSMUSG00000041064	Pif1	PIF1 5'-to-3' DNA helicase homolog (S. cerevisiae) [Source:MGI Symbol;Acc:MGI:2143057]
ENSMUSG00000041075	Fzd7	frizzled homolog 7 (Drosophila) [Source:MGI Symbol;Acc:MGI:108570]
ENSMUSG00000041112	Elmo1	engulfment and cell motility 1 [Source:MGI Symbol;Acc:MGI:2153044]
ENSMUSG00000041126	H2afv	H2A histone family, member V [Source:MGI Symbol;Acc:MGI:1924855]
ENSMUSG00000041132	N4bp2l1	NEDD4 binding protein 2-like 1 [Source:MGI Symbol;Acc:MGI:2140872]
ENSMUSG00000041143	Tmco4	transmembrane and coiled-coil domains 4 [Source:MGI Symbol;Acc:MGI:1924306]
ENSMUSG00000041362	Shtn1	shootin 1 [Source:MGI Symbol;Acc:MGI:1918903]
ENSMUSG00000041440	Gk5	glycerol kinase 5 (putative) [Source:MGI Symbol;Acc:MGI:2443336]
ENSMUSG00000041445	Mmrn2	multimerin 2 [Source:MGI Symbol;Acc:MGI:2385618]
ENSMUSG00000041479	Syt15	synaptotagmin XV [Source:MGI Symbol;Acc:MGI:2442166]
ENSMUSG00000041481	Serpina3g	serine (or cysteine) peptidase inhibitor, clade A, member 3G [Source:MGI Symbol;Acc:MGI:105046]
ENSMUSG00000041482	Piezo2	piezo-type mechanosensitive ion channel component 2 [Source:MGI Symbol;Acc:MGI:1918781]
ENSMUSG00000041538	H2-Ob	histocompatibility 2, O region beta locus [Source:MGI Symbol;Acc:MGI:95925]
ENSMUSG00000041594	Tmtc4	transmembrane and tetratricopeptide repeat containing 4 [Source:MGI Symbol;Acc:MGI:1921050]
ENSMUSG00000041598	Cdc42ep4	CDC42 effector protein (Rho GTPase binding) 4 [Source:MGI Symbol;Acc:MGI:1929760]
ENSMUSG00000041624	Gucy1a2	guanylate cyclase 1, soluble, alpha 2 [Source:MGI Symbol;Acc:MGI:2660877]
ENSMUSG00000041625	Ggact	gamma-glutamylamine cyclotransferase [Source:MGI Symbol;Acc:MGI:2385008]
ENSMUSG00000041658	Rragb	Ras-related GTP binding B [Source:MGI Symbol;Acc:MGI:3038613]
ENSMUSG00000041670	Rims1	regulating synaptic membrane exocytosis 1 [Source:MGI Symbol;Acc:MGI:2152971]
ENSMUSG00000041735	Gm13178	predicted gene 13178 [Source:MGI Symbol;Acc:MGI:3650721]
ENSMUSG00000041781	Cpsf2	cleavage and polyadenylation specific factor 2 [Source:MGI Symbol;Acc:MGI:1861601]
ENSMUSG00000041828	Abca8a	ATP-binding cassette, sub-family A (ABC1), member 8a [Source:MGI Symbol;Acc:MGI:2386846]
ENSMUSG00000041872	Il17f	interleukin 17F [Source:MGI Symbol;Acc:MGI:2676631]
ENSMUSG00000041936	Agrn	agrin [Source:MGI Symbol;Acc:MGI:87961]
ENSMUSG00000041945	Mfsd9	major facilitator superfamily domain containing 9 [Source:MGI Symbol;Acc:MGI:2443548]
ENSMUSG00000041992	Rapgef5	Rap guanine nucleotide exchange factor (GEF) 5 [Source:MGI Symbol;Acc:MGI:2444365]
ENSMUSG00000042156	Dzip1	DAZ interacting protein 1 [Source:MGI Symbol;Acc:MGI:1914311]
ENSMUSG00000042167	Papd4	PAP associated domain containing 4 [Source:MGI Symbol;Acc:MGI:2140950]
ENSMUSG00000042207	Kdm5b	lysine (K)-specific demethylase 5B [Source:MGI Symbol;Acc:MGI:1922855]
ENSMUSG00000042210	Abhd14a	abhydrolase domain containing 14A [Source:MGI Symbol;Acc:MGI:1915894]
ENSMUSG00000042215	Bag2	BCL2-associated athanogene 2 [Source:MGI Symbol;Acc:MGI:1891254]
ENSMUSG00000042228	Lyn	Yamaguchi sarcoma viral (v-yes-1) oncogene homolog [Source:MGI Symbol;Acc:MGI:96892]
ENSMUSG00000042256	Ptchd4	patched domain containing 4 [Source:MGI Symbol;Acc:MGI:1920485]
ENSMUSG00000042272	Sestd1	SEC14 and spectrin domains 1 [Source:MGI Symbol;Acc:MGI:1916262]
ENSMUSG00000042286	Stab1	stabilin 1 [Source:MGI Symbol;Acc:MGI:2178742]
ENSMUSG00000042302	Ehbp1	EH domain binding protein 1 [Source:MGI Symbol;Acc:MGI:2667252]
ENSMUSG00000042333	Tnfrsf14	tumor necrosis factor receptor superfamily, member 14 (herpesvirus entry mediator) [Source:MGI Symbol;Acc:MGI:2675303]
ENSMUSG00000042349	Ikbke	inhibitor of kappaB kinase epsilon [Source:MGI Symbol;Acc:MGI:1929612]
ENSMUSG00000042350	Arel1	apoptosis resistant E3 ubiquitin protein ligase 1 [Source:MGI Symbol;Acc:MGI:1915747]
ENSMUSG00000042371	Slc5a10	solute carrier family 5 (sodium/glucose cotransporter), member 10 [Source:MGI Symbol;Acc:MGI:1926089]
ENSMUSG00000042377	Fam83g	family with sequence similarity 83, member G [Source:MGI Symbol;Acc:MGI:1916890]
ENSMUSG00000042417	Ccno	cyclin O [Source:MGI Symbol;Acc:MGI:2145534]
ENSMUSG00000042476	Abcb4	ATP-binding cassette, sub-family B (MDR/TAP), member 4 [Source:MGI Symbol;Acc:MGI:97569]
ENSMUSG00000042492	Tbc1d10b	TBC1 domain family, member 10b [Source:MGI Symbol;Acc:MGI:1915699]
ENSMUSG00000042650	Alkbh5	alkB, alkylation repair homolog 5 (E. coli) [Source:MGI Symbol;Acc:MGI:2144489]
ENSMUSG00000042671	Rgs8	regulator of G-protein signaling 8 [Source:MGI Symbol;Acc:MGI:108408]
ENSMUSG00000042675	Ypel3	yippee-like 3 (Drosophila) [Source:MGI Symbol;Acc:MGI:1913340]
ENSMUSG00000042700	Sipa1l1	signal-induced proliferation-associated 1 like 1 [Source:MGI Symbol;Acc:MGI:2443679]
ENSMUSG00000042719	Naa25	N(alpha)-acetyltransferase 25, NatB auxiliary subunit [Source:MGI Symbol;Acc:MGI:2442563]
ENSMUSG00000042742	B630005N14Rik	RIKEN cDNA B630005N14 gene [Source:MGI Symbol;Acc:MGI:2141466]
ENSMUSG00000042772	Smg7	Smg-7 homolog, nonsense mediated mRNA decay factor (C. elegans) [Source:MGI Symbol;Acc:MGI:2682334]
ENSMUSG00000042787	Exog	endo/exonuclease (5'-3'), endonuclease G-like [Source:MGI Symbol;Acc:MGI:2143333]
ENSMUSG00000042793	Lgr6	leucine-rich repeat-containing G protein-coupled receptor 6 [Source:MGI Symbol;Acc:MGI:2441805]
ENSMUSG00000042807	Hecw2	HECT, C2 and WW domain containing E3 ubiquitin protein ligase 2 [Source:MGI Symbol;Acc:MGI:2685817]
ENSMUSG00000042808	Gpx2	glutathione peroxidase 2 [Source:MGI Symbol;Acc:MGI:106609]
ENSMUSG00000042842	Serpinb6b	serine (or cysteine) peptidase inhibitor, clade B, member 6b [Source:MGI Symbol;Acc:MGI:894688]
ENSMUSG00000042901	Aida	axin interactor, dorsalization associated [Source:MGI Symbol;Acc:MGI:1919737]
ENSMUSG00000043099	Hic1	hypermethylated in cancer 1 [Source:MGI Symbol;Acc:MGI:1338010]
ENSMUSG00000043157	Arl11	ADP-ribosylation factor-like 11 [Source:MGI Symbol;Acc:MGI:2444054]
ENSMUSG00000043162	Pyurf	Pigy upstream reading frame [Source:MGI Symbol;Acc:MGI:1913709]
ENSMUSG00000043263	Pyhin1	pyrin and HIN domain family, member 1 [Source:MGI Symbol;Acc:MGI:2138243]
ENSMUSG00000043279	Trim56	tripartite motif-containing 56 [Source:MGI Symbol;Acc:MGI:2685298]
ENSMUSG00000043415	Otud1	OTU domain containing 1 [Source:MGI Symbol;Acc:MGI:1918448]
ENSMUSG00000043421	Hilpda	hypoxia inducible lipid droplet associated [Source:MGI Symbol;Acc:MGI:1916823]
ENSMUSG00000043445	Pgp	phosphoglycolate phosphatase [Source:MGI Symbol;Acc:MGI:1914328]
ENSMUSG00000043542	Zc2hc1a	zinc finger, C2HC-type containing 1A [Source:MGI Symbol;Acc:MGI:1914556]
ENSMUSG00000043587	Pxylp1	2-phosphoxylose phosphatase 1 [Source:MGI Symbol;Acc:MGI:2442444]
ENSMUSG00000043631	Ecm2	extracellular matrix protein 2, female organ and adipocyte specific [Source:MGI Symbol;Acc:MGI:3039578]
ENSMUSG00000043639	Rbm20	RNA binding motif protein 20 [Source:MGI Symbol;Acc:MGI:1920963]
ENSMUSG00000043702	Pde12	phosphodiesterase 12 [Source:MGI Symbol;Acc:MGI:2443226]
ENSMUSG00000043740	B430306N03Rik	RIKEN cDNA B430306N03 gene [Source:MGI Symbol;Acc:MGI:2443478]
ENSMUSG00000043881	Kbtbd7	kelch repeat and BTB (POZ) domain containing 7 [Source:MGI Symbol;Acc:MGI:2685141]
ENSMUSG00000043913	Ccdc60	coiled-coil domain containing 60 [Source:MGI Symbol;Acc:MGI:2141043]
ENSMUSG00000043939	A530064D06Rik	RIKEN cDNA A530064D06 gene [Source:MGI Symbol;Acc:MGI:2443476]
ENSMUSG00000044026	Slc35g1	solute carrier family 35, member G1 [Source:MGI Symbol;Acc:MGI:2444789]
ENSMUSG00000044060	A830010M20Rik	RIKEN cDNA A830010M20 gene [Source:MGI Symbol;Acc:MGI:2445097]
ENSMUSG00000044066	Cep68	centrosomal protein 68 [Source:MGI Symbol;Acc:MGI:2667663]
ENSMUSG00000044092	C130050O18Rik	RIKEN cDNA C130050O18 gene [Source:MGI Symbol;Acc:MGI:2442694]
ENSMUSG00000044098	Rsbn1	rosbin, round spermatid basic protein 1 [Source:MGI Symbol;Acc:MGI:2444993]
ENSMUSG00000044224	Dnajc21	DnaJ (Hsp40) homolog, subfamily C, member 21 [Source:MGI Symbol;Acc:MGI:1925371]
ENSMUSG00000044252	Osbpl1a	oxysterol binding protein-like 1A [Source:MGI Symbol;Acc:MGI:1927551]
ENSMUSG00000044320	1700001O22Rik	RIKEN cDNA 1700001O22 gene [Source:MGI Symbol;Acc:MGI:1923631]
ENSMUSG00000044330	Gm9790	predicted gene 9790 [Source:MGI Symbol;Acc:MGI:3704221]
ENSMUSG00000044337	Ackr3	atypical chemokine receptor 3 [Source:MGI Symbol;Acc:MGI:109562]
ENSMUSG00000044364	Tmem74b	transmembrane protein 74B [Source:MGI Symbol;Acc:MGI:1918629]
ENSMUSG00000044562	Rasip1	Ras interacting protein 1 [Source:MGI Symbol;Acc:MGI:1917153]
ENSMUSG00000044702	Palb2	partner and localizer of BRCA2 [Source:MGI Symbol;Acc:MGI:3040695]
ENSMUSG00000044703	Phf11a	PHD finger protein 11A [Source:MGI Symbol;Acc:MGI:1918441]
ENSMUSG00000044749	Abca6	ATP-binding cassette, sub-family A (ABC1), member 6 [Source:MGI Symbol;Acc:MGI:1923434]
ENSMUSG00000044813	Shb	src homology 2 domain-containing transforming protein B [Source:MGI Symbol;Acc:MGI:98294]
ENSMUSG00000044827	Tlr1	toll-like receptor 1 [Source:MGI Symbol;Acc:MGI:1341295]
ENSMUSG00000044976	Wdr72	WD repeat domain 72 [Source:MGI Symbol;Acc:MGI:3583957]
ENSMUSG00000045319	Proser2	proline and serine rich 2 [Source:MGI Symbol;Acc:MGI:2442238]
ENSMUSG00000045349	Sh2d5	SH2 domain containing 5 [Source:MGI Symbol;Acc:MGI:2446215]
ENSMUSG00000045362	Tnfrsf26	tumor necrosis factor receptor superfamily, member 26 [Source:MGI Symbol;Acc:MGI:2651928]
ENSMUSG00000045414	1190002N15Rik	RIKEN cDNA 1190002N15 gene [Source:MGI Symbol;Acc:MGI:1916111]
ENSMUSG00000045435	Tmem60	transmembrane protein 60 [Source:MGI Symbol;Acc:MGI:2673965]
ENSMUSG00000045555	Mettl24	methyltransferase like 24 [Source:MGI Symbol;Acc:MGI:3045338]
ENSMUSG00000045659	Plekha7	pleckstrin homology domain containing, family A member 7 [Source:MGI Symbol;Acc:MGI:2445094]
ENSMUSG00000045667	Smtnl2	smoothelin-like 2 [Source:MGI Symbol;Acc:MGI:2442764]
ENSMUSG00000045672	Col27a1	collagen, type XXVII, alpha 1 [Source:MGI Symbol;Acc:MGI:2672118]
ENSMUSG00000045680	Tcf21	transcription factor 21 [Source:MGI Symbol;Acc:MGI:1202715]
ENSMUSG00000045730	Adrb2	adrenergic receptor, beta 2 [Source:MGI Symbol;Acc:MGI:87938]
ENSMUSG00000045795	Whamm	WAS protein homolog associated with actin, golgi membranes and microtubules [Source:MGI Symbol;Acc:MGI:2142282]
ENSMUSG00000045827	Serpinb9	serine (or cysteine) peptidase inhibitor, clade B, member 9 [Source:MGI Symbol;Acc:MGI:106603]
ENSMUSG00000045838	A430105I19Rik	RIKEN cDNA A430105I19 gene [Source:MGI Symbol;Acc:MGI:2685199]
ENSMUSG00000045930	Clec14a	C-type lectin domain family 14, member a [Source:MGI Symbol;Acc:MGI:1914114]
ENSMUSG00000045932	Ifit2	interferon-induced protein with tetratricopeptide repeats 2 [Source:MGI Symbol;Acc:MGI:99449]
ENSMUSG00000045980	Tmem104	transmembrane protein 104 [Source:MGI Symbol;Acc:MGI:2444222]
ENSMUSG00000046027	Stard5	StAR-related lipid transfer (START) domain containing 5 [Source:MGI Symbol;Acc:MGI:2156765]
ENSMUSG00000046157	Tmem229b	transmembrane protein 229B [Source:MGI Symbol;Acc:MGI:2444389]
ENSMUSG00000046203	Sprr2g	small proline-rich protein 2G [Source:MGI Symbol;Acc:MGI:1330348]
ENSMUSG00000046314	Stxbp6	syntaxin binding protein 6 (amisyn) [Source:MGI Symbol;Acc:MGI:2384963]
ENSMUSG00000046329	Slc25a23	solute carrier family 25 (mitochondrial carrier; phosphate carrier), member 23 [Source:MGI Symbol;Acc:MGI:1914222]
ENSMUSG00000046561	Arsj	arylsulfatase J [Source:MGI Symbol;Acc:MGI:2443513]
ENSMUSG00000046574	Prr12	proline rich 12 [Source:MGI Symbol;Acc:MGI:2679002]
ENSMUSG00000046591	Ticrr	TOPBP1-interacting checkpoint and replication regulator [Source:MGI Symbol;Acc:MGI:1924261]
ENSMUSG00000046668	Cxxc5	CXXC finger 5 [Source:MGI Symbol;Acc:MGI:1914643]
ENSMUSG00000046711	Hmga1	high mobility group AT-hook 1 [Source:MGI Symbol;Acc:MGI:96160]
ENSMUSG00000046718	Bst2	bone marrow stromal cell antigen 2 [Source:MGI Symbol;Acc:MGI:1916800]
ENSMUSG00000046719	Nxph3	neurexophilin 3 [Source:MGI Symbol;Acc:MGI:1336188]
ENSMUSG00000046731	Kctd11	potassium channel tetramerisation domain containing 11 [Source:MGI Symbol;Acc:MGI:2448712]
ENSMUSG00000046794	Ppp1r3b	protein phosphatase 1, regulatory (inhibitor) subunit 3B [Source:MGI Symbol;Acc:MGI:2177268]
ENSMUSG00000046806	3110062M04Rik	RIKEN cDNA 3110062M04 gene [Source:MGI Symbol;Acc:MGI:1925662]
ENSMUSG00000046807	Lrrc75b	leucine rich repeat containing 75B [Source:MGI Symbol;Acc:MGI:2143657]
ENSMUSG00000046861	Hectd3	HECT domain containing 3 [Source:MGI Symbol;Acc:MGI:1923858]
ENSMUSG00000046879	Irgm1	immunity-related GTPase family M member 1 [Source:MGI Symbol;Acc:MGI:107567]
ENSMUSG00000046952	Gm5815	predicted pseudogene 5815 [Source:MGI Symbol;Acc:MGI:3648184]
ENSMUSG00000047003	Zfp41	zinc finger protein 41 [Source:MGI Symbol;Acc:MGI:99186]
ENSMUSG00000047037	Nipa1	non imprinted in Prader-Willi/Angelman syndrome 1 homolog (human) [Source:MGI Symbol;Acc:MGI:2442058]
ENSMUSG00000047141	Zfp654	zinc finger protein 654 [Source:MGI Symbol;Acc:MGI:1919270]
ENSMUSG00000047242	Taf9b	TAF9B RNA polymerase II, TATA box binding protein (TBP)-associated factor [Source:MGI Symbol;Acc:MGI:3039562]
ENSMUSG00000047419	Cmya5	cardiomyopathy associated 5 [Source:MGI Symbol;Acc:MGI:1923719]
ENSMUSG00000047473	Zfp30	zinc finger protein 30 [Source:MGI Symbol;Acc:MGI:99178]
ENSMUSG00000047592	Nxpe5	neurexophilin and PC-esterase domain family, member 5 [Source:MGI Symbol;Acc:MGI:3584036]
ENSMUSG00000047656	Trpt1	tRNA phosphotransferase 1 [Source:MGI Symbol;Acc:MGI:1333115]
ENSMUSG00000047678	Gpr82	G protein-coupled receptor 82 [Source:MGI Symbol;Acc:MGI:2441734]
ENSMUSG00000047759	Hs3st3a1	heparan sulfate (glucosamine) 3-O-sulfotransferase 3A1 [Source:MGI Symbol;Acc:MGI:1333861]
ENSMUSG00000047767	Atg16l2	autophagy related 16-like 2 (S. cerevisiae) [Source:MGI Symbol;Acc:MGI:1920933]
ENSMUSG00000047793	Sned1	sushi, nidogen and EGF-like domains 1 [Source:MGI Symbol;Acc:MGI:3045960]
ENSMUSG00000047798	Cd300lf	CD300 antigen like family member F [Source:MGI Symbol;Acc:MGI:2442359]
ENSMUSG00000047822	Gm6484	predicted gene 6484 [Source:MGI Symbol;Acc:MGI:3643534]
ENSMUSG00000047844	Bex4	brain expressed gene 4 [Source:MGI Symbol;Acc:MGI:3606746]
ENSMUSG00000047907	Tshz2	teashirt zinc finger family member 2 [Source:MGI Symbol;Acc:MGI:2153084]
ENSMUSG00000048078	Tenm4	teneurin transmembrane protein 4 [Source:MGI Symbol;Acc:MGI:2447063]
ENSMUSG00000048216	Gpr85	G protein-coupled receptor 85 [Source:MGI Symbol;Acc:MGI:1927851]
ENSMUSG00000048240	Gng7	guanine nucleotide binding protein (G protein), gamma 7 [Source:MGI Symbol;Acc:MGI:95787]
ENSMUSG00000048329	Mfsd6l	major facilitator superfamily domain containing 6-like [Source:MGI Symbol;Acc:MGI:2384904]
ENSMUSG00000048371	Pdp2	pyruvate dehyrogenase phosphatase catalytic subunit 2 [Source:MGI Symbol;Acc:MGI:1918878]
ENSMUSG00000048486	Fitm2	fat storage-inducing transmembrane protein 2 [Source:MGI Symbol;Acc:MGI:2444508]
ENSMUSG00000048489	8430408G22Rik	RIKEN cDNA 8430408G22 gene [Source:MGI Symbol;Acc:MGI:1918730]
ENSMUSG00000048537	Phldb1	pleckstrin homology-like domain, family B, member 1 [Source:MGI Symbol;Acc:MGI:2143230]
ENSMUSG00000048699	4732456N10Rik	RIKEN cDNA 4732456N10 gene [Source:MGI Symbol;Acc:MGI:3045312]
ENSMUSG00000048701	Ccdc6	coiled-coil domain containing 6 [Source:MGI Symbol;Acc:MGI:1923801]
ENSMUSG00000048852	Gm12185	predicted gene 12185 [Source:MGI Symbol;Acc:MGI:3652173]
ENSMUSG00000048897	Zfp710	zinc finger protein 710 [Source:MGI Symbol;Acc:MGI:1921747]
ENSMUSG00000048915	Efna5	ephrin A5 [Source:MGI Symbol;Acc:MGI:107444]
ENSMUSG00000048916	Gm5540	predicted pseudogene 5540 [Source:MGI Symbol;Acc:MGI:3644824]
ENSMUSG00000048960	Prex2	phosphatidylinositol-3,4,5-trisphosphate-dependent Rac exchange factor 2 [Source:MGI Symbol;Acc:MGI:1923385]
ENSMUSG00000049241	Hcar1	hydrocarboxylic acid receptor 1 [Source:MGI Symbol;Acc:MGI:2441671]
ENSMUSG00000049265	Kcnk3	potassium channel, subfamily K, member 3 [Source:MGI Symbol;Acc:MGI:1100509]
ENSMUSG00000049401	Ogfr	opioid growth factor receptor [Source:MGI Symbol;Acc:MGI:1919325]
ENSMUSG00000049488	Tmem67	transmembrane protein 67 [Source:MGI Symbol;Acc:MGI:1923928]
ENSMUSG00000049504	Proser1	proline and serine rich 1 [Source:MGI Symbol;Acc:MGI:1919933]
ENSMUSG00000049532	Sall2	sal-like 2 (Drosophila) [Source:MGI Symbol;Acc:MGI:1354373]
ENSMUSG00000049553	Polr1a	polymerase (RNA) I polypeptide A [Source:MGI Symbol;Acc:MGI:1096397]
ENSMUSG00000049562	Ap5b1	adaptor-related protein complex 5, beta 1 subunit [Source:MGI Symbol;Acc:MGI:2685808]
ENSMUSG00000049565	Aknad1	AKNA domain containing 1 [Source:MGI Symbol;Acc:MGI:3584453]
ENSMUSG00000049625	Tifab	TRAF-interacting protein with forkhead-associated domain, family member B [Source:MGI Symbol;Acc:MGI:2385852]
ENSMUSG00000049659	Aftph	aftiphilin [Source:MGI Symbol;Acc:MGI:1923012]
ENSMUSG00000049690	Nckap5	NCK-associated protein 5 [Source:MGI Symbol;Acc:MGI:2686394]
ENSMUSG00000049717	Lig4	ligase IV, DNA, ATP-dependent [Source:MGI Symbol;Acc:MGI:1335098]
ENSMUSG00000049823	Zbtb12	zinc finger and BTB domain containing 12 [Source:MGI Symbol;Acc:MGI:88133]
ENSMUSG00000049858	Suox	sulfite oxidase [Source:MGI Symbol;Acc:MGI:2446117]
ENSMUSG00000049878	Rlf	rearranged L-myc fusion sequence [Source:MGI Symbol;Acc:MGI:1924705]
ENSMUSG00000049891	Gm7984	predicted gene 7984 [Source:MGI Symbol;Acc:MGI:3645839]
ENSMUSG00000049969	Plekhf2	pleckstrin homology domain containing, family F (with FYVE domain) member 2 [Source:MGI Symbol;Acc:MGI:1919051]
ENSMUSG00000049971	Glt1d1	glycosyltransferase 1 domain containing 1 [Source:MGI Symbol;Acc:MGI:2442755]
ENSMUSG00000050002	Idnk	idnK gluconokinase homolog (E. coli) [Source:MGI Symbol;Acc:MGI:1922981]
ENSMUSG00000050105	Grrp1	glycine/arginine rich protein 1 [Source:MGI Symbol;Acc:MGI:1919940]
ENSMUSG00000050107	Gsg2	germ cell-specific gene 2 [Source:MGI Symbol;Acc:MGI:1194498]
ENSMUSG00000050295	Foxc1	forkhead box C1 [Source:MGI Symbol;Acc:MGI:1347466]
ENSMUSG00000050310	Rictor	RPTOR independent companion of MTOR, complex 2 [Source:MGI Symbol;Acc:MGI:1926007]
ENSMUSG00000050377	Il31ra	interleukin 31 receptor A [Source:MGI Symbol;Acc:MGI:2180511]
ENSMUSG00000050379	Sept6	septin 6 [Source:MGI Symbol;Acc:MGI:1888939]
ENSMUSG00000050423	Ppp1r3g	protein phosphatase 1, regulatory (inhibitor) subunit 3G [Source:MGI Symbol;Acc:MGI:1923737]
ENSMUSG00000050565	Tor1aip2	torsin A interacting protein 2 [Source:MGI Symbol;Acc:MGI:3582695]
ENSMUSG00000050578	Mmp13	matrix metallopeptidase 13 [Source:MGI Symbol;Acc:MGI:1340026]
ENSMUSG00000050619	Zscan29	zinc finger SCAN domains 29 [Source:MGI Symbol;Acc:MGI:2139317]
ENSMUSG00000050721	Plekho2	pleckstrin homology domain containing, family O member 2 [Source:MGI Symbol;Acc:MGI:2143132]
ENSMUSG00000050896	Rtn4rl2	reticulon 4 receptor-like 2 [Source:MGI Symbol;Acc:MGI:2669796]
ENSMUSG00000050910	Cdr2l	cerebellar degeneration-related protein 2-like [Source:MGI Symbol;Acc:MGI:2684867]
ENSMUSG00000050914	Ankrd37	ankyrin repeat domain 37 [Source:MGI Symbol;Acc:MGI:3603344]
ENSMUSG00000051041	Olfml1	olfactomedin-like 1 [Source:MGI Symbol;Acc:MGI:2679264]
ENSMUSG00000051065	Mb21d2	Mab-21 domain containing 2 [Source:MGI Symbol;Acc:MGI:1917028]
ENSMUSG00000051079	Rgs13	regulator of G-protein signaling 13 [Source:MGI Symbol;Acc:MGI:2180585]
ENSMUSG00000051107	Gm15440	predicted gene 15440 [Source:MGI Symbol;Acc:MGI:3642353]
ENSMUSG00000051351	Zfp46	zinc finger protein 46 [Source:MGI Symbol;Acc:MGI:99192]
ENSMUSG00000051495	Irf2bp2	interferon regulatory factor 2 binding protein 2 [Source:MGI Symbol;Acc:MGI:2443921]
ENSMUSG00000051506	Wdfy4	WD repeat and FYVE domain containing 4 [Source:MGI Symbol;Acc:MGI:3584510]
ENSMUSG00000051586	Mical3	microtubule associated monooxygenase, calponin and LIM domain containing 3 [Source:MGI Symbol;Acc:MGI:2442733]
ENSMUSG00000051615	Rap2a	RAS related protein 2a [Source:MGI Symbol;Acc:MGI:97855]
ENSMUSG00000051768	Xrcc1	X-ray repair complementing defective repair in Chinese hamster cells 1 [Source:MGI Symbol;Acc:MGI:99137]
ENSMUSG00000051790	Nlgn2	neuroligin 2 [Source:MGI Symbol;Acc:MGI:2681835]
ENSMUSG00000051817	Sox12	SRY (sex determining region Y)-box 12 [Source:MGI Symbol;Acc:MGI:98360]
ENSMUSG00000051855	Mest	mesoderm specific transcript [Source:MGI Symbol;Acc:MGI:96968]
ENSMUSG00000051906	Cd209f	CD209f antigen [Source:MGI Symbol;Acc:MGI:1916392]
ENSMUSG00000051978	Erich1	glutamate rich 1 [Source:MGI Symbol;Acc:MGI:3588201]
ENSMUSG00000052087	Rgs14	regulator of G-protein signaling 14 [Source:MGI Symbol;Acc:MGI:1859709]
ENSMUSG00000052143	Gm9869	predicted gene 9869 [Source:MGI Symbol;Acc:MGI:3642719]
ENSMUSG00000052160	Pld4	phospholipase D family, member 4 [Source:MGI Symbol;Acc:MGI:2144765]
ENSMUSG00000052188	Gm14964	predicted gene 14964 [Source:MGI Symbol;Acc:MGI:3641621]
ENSMUSG00000052331	Ankrd44	ankyrin repeat domain 44 [Source:MGI Symbol;Acc:MGI:3045243]
ENSMUSG00000052336	Cx3cr1	chemokine (C-X3-C motif) receptor 1 [Source:MGI Symbol;Acc:MGI:1333815]
ENSMUSG00000052353	Cemip	cell migration inducing protein, hyaluronan binding [Source:MGI Symbol;Acc:MGI:2443629]
ENSMUSG00000052392	Acot4	acyl-CoA thioesterase 4 [Source:MGI Symbol;Acc:MGI:2159621]
ENSMUSG00000052428	Tmco1	transmembrane and coiled-coil domains 1 [Source:MGI Symbol;Acc:MGI:1921173]
ENSMUSG00000052477	C130026I21Rik	RIKEN cDNA C130026I21 gene [Source:MGI Symbol;Acc:MGI:3612702]
ENSMUSG00000052516	Robo2	roundabout homolog 2 (Drosophila) [Source:MGI Symbol;Acc:MGI:1890110]
ENSMUSG00000052551	Adarb2	adenosine deaminase, RNA-specific, B2 [Source:MGI Symbol;Acc:MGI:2151118]
ENSMUSG00000052557	Gan	giant axonal neuropathy [Source:MGI Symbol;Acc:MGI:1890619]
ENSMUSG00000052560	Cpne8	copine VIII [Source:MGI Symbol;Acc:MGI:1914121]
ENSMUSG00000052563	D930048N14Rik	RIKEN cDNA D930048N14 gene [Source:MGI Symbol;Acc:MGI:2144709]
ENSMUSG00000052631	Sh2d6	SH2 domain containing 6 [Source:MGI Symbol;Acc:MGI:1918380]
ENSMUSG00000052726	Kcnt2	potassium channel, subfamily T, member 2 [Source:MGI Symbol;Acc:MGI:3036273]
ENSMUSG00000052776	Oas1a	2'-5' oligoadenylate synthetase 1A [Source:MGI Symbol;Acc:MGI:2180860]
ENSMUSG00000052825	Gm9892	predicted gene 9892 [Source:MGI Symbol;Acc:MGI:3701610]
ENSMUSG00000053166	Cdh22	cadherin 22 [Source:MGI Symbol;Acc:MGI:1341843]
ENSMUSG00000053289	Ddx10	DEAD (Asp-Glu-Ala-Asp) box polypeptide 10 [Source:MGI Symbol;Acc:MGI:1924841]
ENSMUSG00000053318	Slamf8	SLAM family member 8 [Source:MGI Symbol;Acc:MGI:1921998]
ENSMUSG00000053338	Tarm1	T cell-interacting, activating receptor on myeloid cells 1 [Source:MGI Symbol;Acc:MGI:2442280]
ENSMUSG00000053399	Adamts18	a disintegrin-like and metallopeptidase (reprolysin type) with thrombospondin type 1 motif, 18 [Source:MGI Symbol;Acc:MGI:2442600]
ENSMUSG00000053411	Cbx7	chromobox 7 [Source:MGI Symbol;Acc:MGI:1196439]
ENSMUSG00000053470	Kdm3a	lysine (K)-specific demethylase 3A [Source:MGI Symbol;Acc:MGI:98847]
ENSMUSG00000053490	Trim60	tripartite motif-containing 60 [Source:MGI Symbol;Acc:MGI:2387430]
ENSMUSG00000053536	Cstf2t	cleavage stimulation factor, 3' pre-RNA subunit 2, tau [Source:MGI Symbol;Acc:MGI:1932622]
ENSMUSG00000053541	Gm4759	predicted gene 4759 [Source:MGI Symbol;Acc:MGI:3647753]
ENSMUSG00000053641	Dennd4a	DENN/MADD domain containing 4A [Source:MGI Symbol;Acc:MGI:2142979]
ENSMUSG00000053819	Camk2d	calcium/calmodulin-dependent protein kinase II, delta [Source:MGI Symbol;Acc:MGI:1341265]
ENSMUSG00000053846	Lipg	lipase, endothelial [Source:MGI Symbol;Acc:MGI:1341803]
ENSMUSG00000053897	Slc39a8	solute carrier family 39 (metal ion transporter), member 8 [Source:MGI Symbol;Acc:MGI:1914797]
ENSMUSG00000053898	Ech1	enoyl coenzyme A hydratase 1, peroxisomal [Source:MGI Symbol;Acc:MGI:1858208]
ENSMUSG00000053965	Pde5a	phosphodiesterase 5A, cGMP-specific [Source:MGI Symbol;Acc:MGI:2651499]
ENSMUSG00000054057	A930004D18Rik	RIKEN cDNA A930004D18 gene [Source:MGI Symbol;Acc:MGI:1925190]
ENSMUSG00000054072	Iigp1	interferon inducible GTPase 1 [Source:MGI Symbol;Acc:MGI:1926259]
ENSMUSG00000054115	Skp2	S-phase kinase-associated protein 2 (p45) [Source:MGI Symbol;Acc:MGI:1351663]
ENSMUSG00000054136	Adm2	adrenomedullin 2 [Source:MGI Symbol;Acc:MGI:2675256]
ENSMUSG00000054404	Slfn5	schlafen 5 [Source:MGI Symbol;Acc:MGI:1329004]
ENSMUSG00000054412	Gm4793	predicted gene 4793 [Source:MGI Symbol;Acc:MGI:3646955]
ENSMUSG00000054453	Sytl5	synaptotagmin-like 5 [Source:MGI Symbol;Acc:MGI:2668451]
ENSMUSG00000054477	Kcnn2	potassium intermediate/small conductance calcium-activated channel, subfamily N, member 2 [Source:MGI Symbol;Acc:MGI:2153182]
ENSMUSG00000054493	Gm9947	predicted gene 9947 [Source:MGI Symbol;Acc:MGI:3642739]
ENSMUSG00000054509	Parp4	poly (ADP-ribose) polymerase family, member 4 [Source:MGI Symbol;Acc:MGI:2685589]
ENSMUSG00000054520	Sh3bp2	SH3-domain binding protein 2 [Source:MGI Symbol;Acc:MGI:1346349]
ENSMUSG00000054537	Tmprss11e	transmembrane protease, serine 11e [Source:MGI Symbol;Acc:MGI:3513175]
ENSMUSG00000054619	Mettl7a1	methyltransferase like 7A1 [Source:MGI Symbol;Acc:MGI:1916523]
ENSMUSG00000054675	Tmem119	transmembrane protein 119 [Source:MGI Symbol;Acc:MGI:2385228]
ENSMUSG00000054708	Ankrd24	ankyrin repeat domain 24 [Source:MGI Symbol;Acc:MGI:1890394]
ENSMUSG00000054723	Vmac	vimentin-type intermediate filament associated coiled-coil protein [Source:MGI Symbol;Acc:MGI:2146912]
ENSMUSG00000054843	Atrnl1	attractin like 1 [Source:MGI Symbol;Acc:MGI:2147749]
ENSMUSG00000054978	Kbtbd13	kelch repeat and BTB (POZ) domain containing 13 [Source:MGI Symbol;Acc:MGI:1921742]
ENSMUSG00000054988	Agtr1b	angiotensin II receptor, type 1b [Source:MGI Symbol;Acc:MGI:87965]
ENSMUSG00000055003	Lrtm2	leucine-rich repeats and transmembrane domains 2 [Source:MGI Symbol;Acc:MGI:2141485]
ENSMUSG00000055069	Rab39	RAB39, member RAS oncogene family [Source:MGI Symbol;Acc:MGI:2442855]
ENSMUSG00000055110	A630012P03Rik	RIKEN cDNA A630012P03 gene [Source:MGI Symbol;Acc:MGI:2442968]
ENSMUSG00000055200	Sertad3	SERTA domain containing 3 [Source:MGI Symbol;Acc:MGI:2180697]
ENSMUSG00000055204	Ankrd17	ankyrin repeat domain 17 [Source:MGI Symbol;Acc:MGI:1932101]
ENSMUSG00000055216	9430025C20Rik	RIKEN cDNA 9430025C20 gene [Source:MGI Symbol;Acc:MGI:3045277]
ENSMUSG00000055320	Tead1	TEA domain family member 1 [Source:MGI Symbol;Acc:MGI:101876]
ENSMUSG00000055403	4933427D06Rik	RIKEN cDNA 4933427D06 gene [Source:MGI Symbol;Acc:MGI:3026922]
ENSMUSG00000055435	Maf	avian musculoaponeurotic fibrosarcoma (v-maf) AS42 oncogene homolog [Source:MGI Symbol;Acc:MGI:96909]
ENSMUSG00000055447	Cd47	CD47 antigen (Rh-related antigen, integrin-associated signal transducer) [Source:MGI Symbol;Acc:MGI:96617]
ENSMUSG00000055799	Tcf7l1	transcription factor 7 like 1 (T cell specific, HMG box) [Source:MGI Symbol;Acc:MGI:1202876]
ENSMUSG00000055932	Fto	fat mass and obesity associated [Source:MGI Symbol;Acc:MGI:1347093]
ENSMUSG00000056014	A430033K04Rik	RIKEN cDNA A430033K04 gene [Source:MGI Symbol;Acc:MGI:3583896]
ENSMUSG00000056043	Rgs9bp	regulator of G-protein signalling 9 binding protein [Source:MGI Symbol;Acc:MGI:2384418]
ENSMUSG00000056071	S100a9	S100 calcium binding protein A9 (calgranulin B) [Source:MGI Symbol;Acc:MGI:1338947]
ENSMUSG00000056116	H2-T22	histocompatibility 2, T region locus 22 [Source:MGI Symbol;Acc:MGI:95956]
ENSMUSG00000056145	AI504432	expressed sequence AI504432 [Source:MGI Symbol;Acc:MGI:2139742]
ENSMUSG00000056174	Col8a2	collagen, type VIII, alpha 2 [Source:MGI Symbol;Acc:MGI:88464]
ENSMUSG00000056380	Gpr50	G-protein-coupled receptor 50 [Source:MGI Symbol;Acc:MGI:1333877]
ENSMUSG00000056487	Mettl7a2	methyltransferase like 7A2 [Source:MGI Symbol;Acc:MGI:3026615]
ENSMUSG00000056529	Ptafr	platelet-activating factor receptor [Source:MGI Symbol;Acc:MGI:106066]
ENSMUSG00000056671	Prelid2	PRELI domain containing 2 [Source:MGI Symbol;Acc:MGI:1924869]
ENSMUSG00000056692	D17Wsu92e	DNA segment, Chr 17, Wayne State University 92, expressed [Source:MGI Symbol;Acc:MGI:106281]
ENSMUSG00000056870	Gulp1	GULP, engulfment adaptor PTB domain containing 1 [Source:MGI Symbol;Acc:MGI:1920407]
ENSMUSG00000056962	Jmjd6	jumonji domain containing 6 [Source:MGI Symbol;Acc:MGI:1858910]
ENSMUSG00000057060	Slc35f3	solute carrier family 35, member F3 [Source:MGI Symbol;Acc:MGI:2444426]
ENSMUSG00000057123	Gja5	gap junction protein, alpha 5 [Source:MGI Symbol;Acc:MGI:95716]
ENSMUSG00000057137	Tmem140	transmembrane protein 140 [Source:MGI Symbol;Acc:MGI:1915737]
ENSMUSG00000057191	AB124611	cDNA sequence AB124611 [Source:MGI Symbol;Acc:MGI:3043001]
ENSMUSG00000057335	Cep170	centrosomal protein 170 [Source:MGI Symbol;Acc:MGI:1918348]
ENSMUSG00000057346	Apol9a	apolipoprotein L 9a [Source:MGI Symbol;Acc:MGI:3606001]
ENSMUSG00000057367	Birc2	baculoviral IAP repeat-containing 2 [Source:MGI Symbol;Acc:MGI:1197009]
ENSMUSG00000057541	Pus7	pseudouridylate synthase 7 homolog (S. cerevisiae) [Source:MGI Symbol;Acc:MGI:1925947]
ENSMUSG00000057554	Lgals8	lectin, galactose binding, soluble 8 [Source:MGI Symbol;Acc:MGI:1928481]
ENSMUSG00000057596	Trim30d	tripartite motif-containing 30D [Source:MGI Symbol;Acc:MGI:3035181]
ENSMUSG00000057604	Lmcd1	LIM and cysteine-rich domains 1 [Source:MGI Symbol;Acc:MGI:1353635]
ENSMUSG00000057666	Gapdh	glyceraldehyde-3-phosphate dehydrogenase [Source:MGI Symbol;Acc:MGI:95640]
ENSMUSG00000057789	Bak1	BCL2-antagonist/killer 1 [Source:MGI Symbol;Acc:MGI:1097161]
ENSMUSG00000057963	Itpk1	inositol 1,3,4-triphosphate 5/6 kinase [Source:MGI Symbol;Acc:MGI:2446159]
ENSMUSG00000058006	Mdn1	midasin homolog (yeast) [Source:MGI Symbol;Acc:MGI:1926159]
ENSMUSG00000058135	Gstm1	glutathione S-transferase, mu 1 [Source:MGI Symbol;Acc:MGI:95860]
ENSMUSG00000058152	Chsy3	chondroitin sulfate synthase 3 [Source:MGI Symbol;Acc:MGI:1926173]
ENSMUSG00000058163	Gm5431	predicted gene 5431 [Source:MGI Symbol;Acc:MGI:3645205]
ENSMUSG00000058392	Rrp1b	ribosomal RNA processing 1 homolog B (S. cerevisiae) [Source:MGI Symbol;Acc:MGI:1919712]
ENSMUSG00000058620	Adra2b	adrenergic receptor, alpha 2b [Source:MGI Symbol;Acc:MGI:87935]
ENSMUSG00000058624	Gda	guanine deaminase [Source:MGI Symbol;Acc:MGI:95678]
ENSMUSG00000058729	Lin9	lin-9 homolog (C. elegans) [Source:MGI Symbol;Acc:MGI:1919818]
ENSMUSG00000058997	Vwa8	von Willebrand factor A domain containing 8 [Source:MGI Symbol;Acc:MGI:1919008]
ENSMUSG00000059089	Fcgr4	Fc receptor, IgG, low affinity IV [Source:MGI Symbol;Acc:MGI:2179523]
ENSMUSG00000059248	Sept9	septin 9 [Source:MGI Symbol;Acc:MGI:1858222]
ENSMUSG00000059436	Max	Max protein [Source:MGI Symbol;Acc:MGI:96921]
ENSMUSG00000059456	Ptk2b	PTK2 protein tyrosine kinase 2 beta [Source:MGI Symbol;Acc:MGI:104908]
ENSMUSG00000059493	Nhs	Nance-Horan syndrome (human) [Source:MGI Symbol;Acc:MGI:2684894]
ENSMUSG00000059658	Gm16379	predicted pseudogene 16379 [Source:MGI Symbol;Acc:MGI:3647120]
ENSMUSG00000059811	Atl2	atlastin GTPase 2 [Source:MGI Symbol;Acc:MGI:1929492]
ENSMUSG00000059832	Kprp	keratinocyte expressed, proline-rich [Source:MGI Symbol;Acc:MGI:1920981]
ENSMUSG00000059842	Zfp341	zinc finger protein 341 [Source:MGI Symbol;Acc:MGI:2682937]
ENSMUSG00000059895	Ptp4a3	protein tyrosine phosphatase 4a3 [Source:MGI Symbol;Acc:MGI:1277098]
ENSMUSG00000059900	Tmem40	transmembrane protein 40 [Source:MGI Symbol;Acc:MGI:2137870]
ENSMUSG00000059901	Adamts14	a disintegrin-like and metallopeptidase (reprolysin type) with thrombospondin type 1 motif, 14 [Source:MGI Symbol;Acc:MGI:2179942]
ENSMUSG00000059921	Unc5c	unc-5 homolog C (C. elegans) [Source:MGI Symbol;Acc:MGI:1095412]
ENSMUSG00000060044	Tmem26	transmembrane protein 26 [Source:MGI Symbol;Acc:MGI:2143537]
ENSMUSG00000060183	Cxcl11	chemokine (C-X-C motif) ligand 11 [Source:MGI Symbol;Acc:MGI:1860203]
ENSMUSG00000060261	Gtf2i	general transcription factor II I [Source:MGI Symbol;Acc:MGI:1202722]
ENSMUSG00000060509	Xcr1	chemokine (C motif) receptor 1 [Source:MGI Symbol;Acc:MGI:1346338]
ENSMUSG00000060512	0610040J01Rik	RIKEN cDNA 0610040J01 gene [Source:MGI Symbol;Acc:MGI:1923511]
ENSMUSG00000060519	Tor3a	torsin family 3, member A [Source:MGI Symbol;Acc:MGI:1353652]
ENSMUSG00000060675	Pla2g16	phospholipase A2, group XVI [Source:MGI Symbol;Acc:MGI:2179715]
ENSMUSG00000061013	Mkx	mohawk homeobox [Source:MGI Symbol;Acc:MGI:2687286]
ENSMUSG00000061079	Zfp143	zinc finger protein 143 [Source:MGI Symbol;Acc:MGI:1277969]
ENSMUSG00000061119	Prcp	prolylcarboxypeptidase (angiotensinase C) [Source:MGI Symbol;Acc:MGI:1919711]
ENSMUSG00000061288	Taok3	TAO kinase 3 [Source:MGI Symbol;Acc:MGI:3041177]
ENSMUSG00000061436	Hipk2	homeodomain interacting protein kinase 2 [Source:MGI Symbol;Acc:MGI:1314872]
ENSMUSG00000061731	Ext1	exostoses (multiple) 1 [Source:MGI Symbol;Acc:MGI:894663]
ENSMUSG00000061740	Cyp2d22	cytochrome P450, family 2, subfamily d, polypeptide 22 [Source:MGI Symbol;Acc:MGI:1929474]
ENSMUSG00000061852	Gm7582	predicted gene 7582 [Source:MGI Symbol;Acc:MGI:3643856]
ENSMUSG00000062007	Hsh2d	hematopoietic SH2 domain containing [Source:MGI Symbol;Acc:MGI:2676364]
ENSMUSG00000062070	Pgk1	phosphoglycerate kinase 1 [Source:MGI Symbol;Acc:MGI:97555]
ENSMUSG00000062110	Scfd2	Sec1 family domain containing 2 [Source:MGI Symbol;Acc:MGI:2443446]
ENSMUSG00000062157	Ifnlr1	interferon lambda receptor 1 [Source:MGI Symbol;Acc:MGI:2429859]
ENSMUSG00000062175	Tgif2	TGFB-induced factor homeobox 2 [Source:MGI Symbol;Acc:MGI:1915299]
ENSMUSG00000062210	Tnfaip8	tumor necrosis factor, alpha-induced protein 8 [Source:MGI Symbol;Acc:MGI:2147191]
ENSMUSG00000062300	Pvrl2	poliovirus receptor-related 2 [Source:MGI Symbol;Acc:MGI:97822]
ENSMUSG00000062345	Serpinb2	serine (or cysteine) peptidase inhibitor, clade B, member 2 [Source:MGI Symbol;Acc:MGI:97609]
ENSMUSG00000062646	Ganc	glucosidase, alpha; neutral C [Source:MGI Symbol;Acc:MGI:1923301]
ENSMUSG00000062866	Phactr2	phosphatase and actin regulator 2 [Source:MGI Symbol;Acc:MGI:2446138]
ENSMUSG00000062980	Cped1	cadherin-like and PC-esterase domain containing 1 [Source:MGI Symbol;Acc:MGI:2444814]
ENSMUSG00000063146	Clip2	CAP-GLY domain containing linker protein 2 [Source:MGI Symbol;Acc:MGI:1313136]
ENSMUSG00000063193	Cd300lb	CD300 antigen like family member B [Source:MGI Symbol;Acc:MGI:2685099]
ENSMUSG00000063234	Gpr84	G protein-coupled receptor 84 [Source:MGI Symbol;Acc:MGI:1934129]
ENSMUSG00000063236	1110038F14Rik	RIKEN cDNA 1110038F14 gene [Source:MGI Symbol;Acc:MGI:2152337]
ENSMUSG00000063268	Parp10	poly (ADP-ribose) polymerase family, member 10 [Source:MGI Symbol;Acc:MGI:3712326]
ENSMUSG00000063286	Gm8995	predicted gene 8995 [Source:MGI Symbol;Acc:MGI:3644223]
ENSMUSG00000063296	Tmem117	transmembrane protein 117 [Source:MGI Symbol;Acc:MGI:2444580]
ENSMUSG00000063317	Usp31	ubiquitin specific peptidase 31 [Source:MGI Symbol;Acc:MGI:1923429]
ENSMUSG00000063382	Bcl9l	B cell CLL/lymphoma 9-like [Source:MGI Symbol;Acc:MGI:1933114]
ENSMUSG00000063415	Cyp26b1	cytochrome P450, family 26, subfamily b, polypeptide 1 [Source:MGI Symbol;Acc:MGI:2176159]
ENSMUSG00000063428	Ddo	D-aspartate oxidase [Source:MGI Symbol;Acc:MGI:1925528]
ENSMUSG00000063430	Wscd2	WSC domain containing 2 [Source:MGI Symbol;Acc:MGI:2445030]
ENSMUSG00000063506	Arhgap22	Rho GTPase activating protein 22 [Source:MGI Symbol;Acc:MGI:2443418]
ENSMUSG00000063659	Zbtb18	zinc finger and BTB domain containing 18 [Source:MGI Symbol;Acc:MGI:1353609]
ENSMUSG00000063663	Brwd3	bromodomain and WD repeat domain containing 3 [Source:MGI Symbol;Acc:MGI:3029414]
ENSMUSG00000063785	Utp14a	UTP14, U3 small nucleolar ribonucleoprotein, homolog A (yeast) [Source:MGI Symbol;Acc:MGI:1919804]
ENSMUSG00000063931	Pepd	peptidase D [Source:MGI Symbol;Acc:MGI:97542]
ENSMUSG00000064016	Gm648	predicted gene 648 [Source:MGI Symbol;Acc:MGI:2685494]
ENSMUSG00000064036	Mro	maestro [Source:MGI Symbol;Acc:MGI:2152817]
ENSMUSG00000064037	Gpn1	GPN-loop GTPase 1 [Source:MGI Symbol;Acc:MGI:1921504]
ENSMUSG00000064043	Trerf1	transcriptional regulating factor 1 [Source:MGI Symbol;Acc:MGI:2442086]
ENSMUSG00000064120	Mocs1	molybdenum cofactor synthesis 1 [Source:MGI Symbol;Acc:MGI:1928904]
ENSMUSG00000064128	Cenpj	centromere protein J [Source:MGI Symbol;Acc:MGI:2684927]
ENSMUSG00000064202	4430402I18Rik	RIKEN cDNA 4430402I18 gene [Source:MGI Symbol;Acc:MGI:1918036]
ENSMUSG00000064246	Chil1	chitinase-like 1 [Source:MGI Symbol;Acc:MGI:1340899]
ENSMUSG00000064294	Aox3	aldehyde oxidase 3 [Source:MGI Symbol;Acc:MGI:1918974]
ENSMUSG00000064325	Hhip	Hedgehog-interacting protein [Source:MGI Symbol;Acc:MGI:1341847]
ENSMUSG00000065870	Rnu3a	U3A small nuclear RNA [Source:MGI Symbol;Acc:MGI:97977]
ENSMUSG00000066036	Ubr4	ubiquitin protein ligase E3 component n-recognin 4 [Source:MGI Symbol;Acc:MGI:1916366]
ENSMUSG00000066129	Kndc1	kinase non-catalytic C-lobe domain (KIND) containing 1 [Source:MGI Symbol;Acc:MGI:1923734]
ENSMUSG00000066148	Prpf4	PRP4 pre-mRNA processing factor 4 homolog (yeast) [Source:MGI Symbol;Acc:MGI:1917302]
ENSMUSG00000066357	Wdr6	WD repeat domain 6 [Source:MGI Symbol;Acc:MGI:1930140]
ENSMUSG00000066442	Mthfs	5, 10-methenyltetrahydrofolate synthetase [Source:MGI Symbol;Acc:MGI:1340032]
ENSMUSG00000066632	Pgk1-rs7	phosphoglycerate kinase-1, related sequence-7 [Source:MGI Symbol;Acc:MGI:97562]
ENSMUSG00000066677	Pydc3	pyrin domain containing 3 [Source:MGI Symbol;Acc:MGI:2442822]
ENSMUSG00000066800	Rnasel	ribonuclease L (2', 5'-oligoisoadenylate synthetase-dependent) [Source:MGI Symbol;Acc:MGI:1098272]
ENSMUSG00000066842	Hmcn1	hemicentin 1 [Source:MGI Symbol;Acc:MGI:2685047]
ENSMUSG00000066861	Oas1g	2'-5' oligoadenylate synthetase 1G [Source:MGI Symbol;Acc:MGI:97429]
ENSMUSG00000067567	Hdac8	histone deacetylase 8 [Source:MGI Symbol;Acc:MGI:1917565]
ENSMUSG00000067610	Klri1	killer cell lectin-like receptor family I member 1 [Source:MGI Symbol;Acc:MGI:3530275]
ENSMUSG00000067889	Sptbn2	spectrin beta, non-erythrocytic 2 [Source:MGI Symbol;Acc:MGI:1313261]
ENSMUSG00000068015	Lrch1	leucine-rich repeats and calponin homology (CH) domain containing 1 [Source:MGI Symbol;Acc:MGI:2443390]
ENSMUSG00000068122	Agtr2	angiotensin II receptor, type 2 [Source:MGI Symbol;Acc:MGI:87966]
ENSMUSG00000068246	Apol9b	apolipoprotein L 9b [Source:MGI Symbol;Acc:MGI:1919148]
ENSMUSG00000068394	Cep152	centrosomal protein 152 [Source:MGI Symbol;Acc:MGI:2139083]
ENSMUSG00000068606	Gm4841	predicted gene 4841 [Source:MGI Symbol;Acc:MGI:3643814]
ENSMUSG00000068749	Psma5	proteasome (prosome, macropain) subunit, alpha type 5 [Source:MGI Symbol;Acc:MGI:1347009]
ENSMUSG00000069008	Gm5537	predicted gene 5537 [Source:MGI Symbol;Acc:MGI:3643179]
ENSMUSG00000069094	Pde7a	phosphodiesterase 7A [Source:MGI Symbol;Acc:MGI:1202402]
ENSMUSG00000069376	Gm5507	predicted gene 5507 [Source:MGI Symbol;Acc:MGI:3648656]
ENSMUSG00000069516	Lyz2	lysozyme 2 [Source:MGI Symbol;Acc:MGI:96897]
ENSMUSG00000069793	Slfn9	schlafen 9 [Source:MGI Symbol;Acc:MGI:2445121]
ENSMUSG00000069808	Fam57a	family with sequence similarity 57, member A [Source:MGI Symbol;Acc:MGI:2151840]
ENSMUSG00000069892	9930111J21Rik2	RIKEN cDNA 9930111J21 gene 2 [Source:MGI Symbol;Acc:MGI:3711310]
ENSMUSG00000069893	9930111J21Rik1	RIKEN cDNA 9930111J21 gene 1 [Source:MGI Symbol;Acc:MGI:3041173]
ENSMUSG00000069939	Gm12070	predicted gene 12070 [Source:MGI Symbol;Acc:MGI:3650751]
ENSMUSG00000070025	Gm10284	predicted pseudogene 10284 [Source:MGI Symbol;Acc:MGI:3704311]
ENSMUSG00000070031	Sp140	Sp140 nuclear body protein [Source:MGI Symbol;Acc:MGI:3702467]
ENSMUSG00000070034	Sp110	Sp110 nuclear body protein [Source:MGI Symbol;Acc:MGI:1923364]
ENSMUSG00000070327	Rnf213	ring finger protein 213 [Source:MGI Symbol;Acc:MGI:1289196]
ENSMUSG00000070390	Nlrp1b	NLR family, pyrin domain containing 1B [Source:MGI Symbol;Acc:MGI:3582959]
ENSMUSG00000070427	Il18bp	interleukin 18 binding protein [Source:MGI Symbol;Acc:MGI:1333800]
ENSMUSG00000070443	Gm10291	predicted pseudogene 10291 [Source:MGI Symbol;Acc:MGI:3641638]
ENSMUSG00000070490	Gm10293	predicted pseudogene 10293 [Source:MGI Symbol;Acc:MGI:3704216]
ENSMUSG00000070501	BC094916	cDNA sequence BC094916 [Source:MGI Symbol;Acc:MGI:3584522]
ENSMUSG00000070509	Rgma	repulsive guidance molecule family member A [Source:MGI Symbol;Acc:MGI:2679262]
ENSMUSG00000070544	Top1	topoisomerase (DNA) I [Source:MGI Symbol;Acc:MGI:98788]
ENSMUSG00000070705	Eid2b	EP300 interacting inhibitor of differentiation 2B [Source:MGI Symbol;Acc:MGI:1924095]
ENSMUSG00000070730	Rmdn3	regulator of microtubule dynamics 3 [Source:MGI Symbol;Acc:MGI:1915059]
ENSMUSG00000070737	Gm12942	predicted gene 12942 [Source:MGI Symbol;Acc:MGI:3758095]
ENSMUSG00000070873	Lilra5	leukocyte immunoglobulin-like receptor, subfamily A (with TM domain), member 5 [Source:MGI Symbol;Acc:MGI:3647196]
ENSMUSG00000070999	Ccin	calicin [Source:MGI Symbol;Acc:MGI:3045316]
ENSMUSG00000071068	Treml2	triggering receptor expressed on myeloid cells-like 2 [Source:MGI Symbol;Acc:MGI:2147038]
ENSMUSG00000071176	Arhgef10	Rho guanine nucleotide exchange factor (GEF) 10 [Source:MGI Symbol;Acc:MGI:2444453]
ENSMUSG00000071256	Zfp213	zinc finger protein 213 [Source:MGI Symbol;Acc:MGI:3053094]
ENSMUSG00000071343	Gm10327	predicted pseudogene 10327 [Source:MGI Symbol;Acc:MGI:3704356]
ENSMUSG00000071350	Setdb2	SET domain, bifurcated 2 [Source:MGI Symbol;Acc:MGI:2685139]
ENSMUSG00000071632	2510002D24Rik	RIKEN cDNA 2510002D24 gene [Source:MGI Symbol;Acc:MGI:1919557]
ENSMUSG00000071640	Stxbp3-ps	syntaxin-binding protein 3, pseudogene [Source:MGI Symbol;Acc:MGI:3586869]
ENSMUSG00000071660	Ttc9c	tetratricopeptide repeat domain 9C [Source:MGI Symbol;Acc:MGI:1917637]
ENSMUSG00000071669	Snx29	sorting nexin 29 [Source:MGI Symbol;Acc:MGI:1921728]
ENSMUSG00000071716	Apol7e	apolipoprotein L 7e [Source:MGI Symbol;Acc:MGI:3704456]
ENSMUSG00000072082	Ccnf	cyclin F [Source:MGI Symbol;Acc:MGI:102551]
ENSMUSG00000072109	A530040E14Rik	RIKEN cDNA A530040E14 gene [Source:MGI Symbol;Acc:MGI:3612703]
ENSMUSG00000072432	Gm10358	predicted gene 10358 [Source:MGI Symbol;Acc:MGI:3708786]
ENSMUSG00000072568	Fam84b	family with sequence similarity 84, member B [Source:MGI Symbol;Acc:MGI:3026924]
ENSMUSG00000072594	Gm16439	predicted pseudogene 16439 [Source:MGI Symbol;Acc:MGI:3647611]
ENSMUSG00000072620	Slfn2	schlafen 2 [Source:MGI Symbol;Acc:MGI:1313258]
ENSMUSG00000072621	Slfn10-ps	schlafen 10, pseudogene [Source:MGI Symbol;Acc:MGI:3512288]
ENSMUSG00000072949	Acot1	acyl-CoA thioesterase 1 [Source:MGI Symbol;Acc:MGI:1349396]
ENSMUSG00000073198	Bnip3l-ps	BCL2/adenovirus E1B interacting protein 3-like, pseudogene [Source:MGI Symbol;Acc:MGI:3642435]
ENSMUSG00000073405	C920025E04Rik	RIKEN cDNA C920025E04 gene [Source:MGI Symbol;Acc:MGI:2442805]
ENSMUSG00000073406	H2-Bl	histocompatibility 2, blastocyst [Source:MGI Symbol;Acc:MGI:892004]
ENSMUSG00000073489	Ifi204	interferon activated gene 204 [Source:MGI Symbol;Acc:MGI:96429]
ENSMUSG00000073555	Gm4951	predicted gene 4951 [Source:MGI Symbol;Acc:MGI:3644953]
ENSMUSG00000073628	Gm10552	predicted gene 10552 [Source:MGI Symbol;Acc:MGI:3642083]
ENSMUSG00000073737	Gm10566	predicted gene 10566 [Source:MGI Symbol;Acc:MGI:3642220]
ENSMUSG00000073805	Fam196a	family with sequence similarity 196, member A [Source:MGI Symbol;Acc:MGI:3605068]
ENSMUSG00000073878	Gm13304	predicted gene 13304 [Source:MGI Symbol;Acc:MGI:3710514]
ENSMUSG00000073902	Gm1966	predicted gene 1966 [Source:MGI Symbol;Acc:MGI:3584360]
ENSMUSG00000074004	B3gnt6	UDP-GlcNAc:betaGal beta-1,3-N-acetylglucosaminyltransferase 6 (core 3 synthase) [Source:MGI Symbol;Acc:MGI:3039603]
ENSMUSG00000074093	Svip	small VCP/p97-interacting protein [Source:MGI Symbol;Acc:MGI:1922994]
ENSMUSG00000074151	Nlrc5	NLR family, CARD domain containing 5 [Source:MGI Symbol;Acc:MGI:3612191]
ENSMUSG00000074170	Plekhf1	pleckstrin homology domain containing, family F (with FYVE domain) member 1 [Source:MGI Symbol;Acc:MGI:1919537]
ENSMUSG00000074178	Gm10638	predicted gene 10638 [Source:MGI Symbol;Acc:MGI:3704316]
ENSMUSG00000074207	Adh1	alcohol dehydrogenase 1 (class I) [Source:MGI Symbol;Acc:MGI:87921]
ENSMUSG00000074236	Gm9387	predicted pseudogene 9387 [Source:MGI Symbol;Acc:MGI:3643269]
ENSMUSG00000074305	Peak1	pseudopodium-enriched atypical kinase 1 [Source:MGI Symbol;Acc:MGI:2442366]
ENSMUSG00000074345	Tnfaip8l3	tumor necrosis factor, alpha-induced protein 8-like 3 [Source:MGI Symbol;Acc:MGI:2685363]
ENSMUSG00000074482	Gm16589	predicted gene 16589 [Source:MGI Symbol;Acc:MGI:4418561]
ENSMUSG00000074622	Mafb	v-maf musculoaponeurotic fibrosarcoma oncogene family, protein B (avian) [Source:MGI Symbol;Acc:MGI:104555]
ENSMUSG00000074653	Lrrc31	leucine rich repeat containing 31 [Source:MGI Symbol;Acc:MGI:2443864]
ENSMUSG00000074656	Eif2s2	eukaryotic translation initiation factor 2, subunit 2 (beta) [Source:MGI Symbol;Acc:MGI:1914454]
ENSMUSG00000074695	Il22	interleukin 22 [Source:MGI Symbol;Acc:MGI:1355307]
ENSMUSG00000074715	Ccl28	chemokine (C-C motif) ligand 28 [Source:MGI Symbol;Acc:MGI:1861731]
ENSMUSG00000074785	Plxnc1	plexin C1 [Source:MGI Symbol;Acc:MGI:1890127]
ENSMUSG00000074805	Il1bos	interleukin 1 beta, opposite strand [Source:MGI Symbol;Acc:MGI:3650458]
ENSMUSG00000074903	Gm2058	predicted gene 2058 [Source:MGI Symbol;Acc:MGI:3805010]
ENSMUSG00000074934	Grem1	gremlin 1 [Source:MGI Symbol;Acc:MGI:1344337]
ENSMUSG00000074968	Ano3	anoctamin 3 [Source:MGI Symbol;Acc:MGI:3613666]
ENSMUSG00000074994	Qser1	glutamine and serine rich 1 [Source:MGI Symbol;Acc:MGI:2138986]
ENSMUSG00000075010	AW112010	expressed sequence AW112010 [Source:MGI Symbol;Acc:MGI:2147706]
ENSMUSG00000075284	Wipf1	WAS/WASL interacting protein family, member 1 [Source:MGI Symbol;Acc:MGI:2178801]
ENSMUSG00000075289	Carns1	carnosine synthase 1 [Source:MGI Symbol;Acc:MGI:2147595]
ENSMUSG00000075416	Gm14488	predicted gene 14488 [Source:MGI Symbol;Acc:MGI:3649725]
ENSMUSG00000075511	1700001L05Rik	RIKEN cDNA 1700001L05 gene [Source:MGI Symbol;Acc:MGI:1916541]
ENSMUSG00000075555	Gm10863	predicted gene 10863 [Source:MGI Symbol;Acc:MGI:3641623]
ENSMUSG00000075585	6330403L08Rik	RIKEN cDNA 6330403L08 gene [Source:MGI Symbol;Acc:MGI:1917994]
ENSMUSG00000075703	Ept1	ethanolaminephosphotransferase 1 (CDP-ethanolamine-specific) [Source:MGI Symbol;Acc:MGI:107898]
ENSMUSG00000076309	Mir147	microRNA 147 [Source:MGI Symbol;Acc:MGI:2676832]
ENSMUSG00000076550	Igkv4-63	immunoglobulin kappa variable 4-63 [Source:MGI Symbol;Acc:MGI:3645235]
ENSMUSG00000076752	Tcrg-C2	T-cell receptor gamma, constant 2 [Source:MGI Symbol;Acc:MGI:98626]
ENSMUSG00000078153	Psme2b	protease (prosome, macropain) activator subunit 2B [Source:MGI Symbol;Acc:MGI:1341073]
ENSMUSG00000078161	Erich3	glutamate rich 3 [Source:MGI Symbol;Acc:MGI:1919095]
ENSMUSG00000078162	Gm2574	predicted pseudogene 2574 [Source:MGI Symbol;Acc:MGI:3780741]
ENSMUSG00000078202	Nrarp	Notch-regulated ankyrin repeat protein [Source:MGI Symbol;Acc:MGI:1914372]
ENSMUSG00000078247	Airn	antisense Igf2r RNA [Source:MGI Symbol;Acc:MGI:1353471]
ENSMUSG00000078249	Hmga1-rs1	high mobility group AT-hook I, related sequence 1 [Source:MGI Symbol;Acc:MGI:96161]
ENSMUSG00000078300	Gm2606	predicted pseudogene 2606 [Source:MGI Symbol;Acc:MGI:3780774]
ENSMUSG00000078566	Bnip3	BCL2/adenovirus E1B interacting protein 3 [Source:MGI Symbol;Acc:MGI:109326]
ENSMUSG00000078592	Gm4609	predicted gene 4609 [Source:MGI Symbol;Acc:MGI:3782792]
ENSMUSG00000078612	1700024P16Rik	RIKEN cDNA 1700024P16 gene [Source:MGI Symbol;Acc:MGI:2685466]
ENSMUSG00000078636	Gm7336	predicted gene 7336 [Source:MGI Symbol;Acc:MGI:3644851]
ENSMUSG00000078853	Igtp	interferon gamma induced GTPase [Source:MGI Symbol;Acc:MGI:107729]
ENSMUSG00000078921	Tgtp2	T cell specific GTPase 2 [Source:MGI Symbol;Acc:MGI:3710083]
ENSMUSG00000078922	Tgtp1	T cell specific GTPase 1 [Source:MGI Symbol;Acc:MGI:98734]
ENSMUSG00000078963	Hsbp1l1	heat shock factor binding protein 1-like 1 [Source:MGI Symbol;Acc:MGI:1913505]
ENSMUSG00000078965	Gm12033	predicted gene 12033 [Source:MGI Symbol;Acc:MGI:3650772]
ENSMUSG00000078967	Gm3272	predicted pseudogene 3272 [Source:MGI Symbol;Acc:MGI:3781450]
ENSMUSG00000078995	Zfp456	zinc finger protein 456 [Source:MGI Symbol;Acc:MGI:3040694]
ENSMUSG00000079042	Apela	apelin receptor early endogenous ligand [Source:MGI Symbol;Acc:MGI:3642370]
ENSMUSG00000079049	Serpinb1c	serine (or cysteine) peptidase inhibitor, clade B, member 1c [Source:MGI Symbol;Acc:MGI:2445363]
ENSMUSG00000079168	Cd209g	CD209g antigen [Source:MGI Symbol;Acc:MGI:1917442]
ENSMUSG00000079293	Clec7a	C-type lectin domain family 7, member a [Source:MGI Symbol;Acc:MGI:1861431]
ENSMUSG00000079311	Gm3222	predicted pseudogene 3222 [Source:MGI Symbol;Acc:MGI:3781401]
ENSMUSG00000079323	Gm20661	predicted gene 20661 [Source:MGI Symbol;Acc:MGI:5313108]
ENSMUSG00000079362	Gbp6	guanylate binding protein 6 [Source:MGI Symbol;Acc:MGI:2140937]
ENSMUSG00000079363	Gbp4	guanylate binding protein 4 [Source:MGI Symbol;Acc:MGI:97072]
ENSMUSG00000079455	Gm16026	predicted pseudogene 16026 [Source:MGI Symbol;Acc:MGI:3783243]
ENSMUSG00000079491	H2-T10	histocompatibility 2, T region locus 10 [Source:MGI Symbol;Acc:MGI:95942]
ENSMUSG00000079501	Gm5138	predicted gene 5138 [Source:MGI Symbol;Acc:MGI:3779464]
ENSMUSG00000079505	Gm11131	predicted gene 11131 [Source:MGI Symbol;Acc:MGI:3779386]
ENSMUSG00000079523	Tmsb10	thymosin, beta 10 [Source:MGI Symbol;Acc:MGI:109146]
ENSMUSG00000079614	Seh1l	SEH1-like (S. cerevisiae [Source:MGI Symbol;Acc:MGI:1919374]
ENSMUSG00000079620	Muc4	mucin 4 [Source:MGI Symbol;Acc:MGI:2153525]
ENSMUSG00000079652	Fam71f2	family with sequence similarity 71, member F2 [Source:MGI Symbol;Acc:MGI:2141439]
ENSMUSG00000080824	Gm9001	predicted gene 9001 [Source:MGI Symbol;Acc:MGI:3647168]
ENSMUSG00000080994	Gm13464	predicted gene 13464 [Source:MGI Symbol;Acc:MGI:3649845]
ENSMUSG00000081199	Gm16407	predicted pseudogene 16407 [Source:MGI Symbol;Acc:MGI:3644720]
ENSMUSG00000081221	Gm14760	predicted gene 14760 [Source:MGI Symbol;Acc:MGI:3709612]
ENSMUSG00000081332	Gm12664	predicted gene 12664 [Source:MGI Symbol;Acc:MGI:3651281]
ENSMUSG00000081512	Gm15821	predicted gene 15821 [Source:MGI Symbol;Acc:MGI:3801940]
ENSMUSG00000081516	Gm12470	predicted gene 12470 [Source:MGI Symbol;Acc:MGI:3652113]
ENSMUSG00000081578	Gm12611	predicted gene 12611 [Source:MGI Symbol;Acc:MGI:3650135]
ENSMUSG00000081600	Gm12286	predicted gene 12286 [Source:MGI Symbol;Acc:MGI:3649467]
ENSMUSG00000081660	Gm11787	predicted gene 11787 [Source:MGI Symbol;Acc:MGI:3702103]
ENSMUSG00000081721	Gm13882	predicted gene 13882 [Source:MGI Symbol;Acc:MGI:3650052]
ENSMUSG00000081752	Gm14680	predicted gene 14680 [Source:MGI Symbol;Acc:MGI:3705601]
ENSMUSG00000081781	Gm14753	predicted gene 14753 [Source:MGI Symbol;Acc:MGI:3705476]
ENSMUSG00000081957	Ak3l2-ps	adenylate kinase 3-like 2, pseudogene [Source:MGI Symbol;Acc:MGI:3574349]
ENSMUSG00000082088	Gm15753	predicted gene 15753 [Source:MGI Symbol;Acc:MGI:3783195]
ENSMUSG00000082292	Gm12250	predicted gene 12250 [Source:MGI Symbol;Acc:MGI:3649299]
ENSMUSG00000082361	Btc	betacellulin, epidermal growth factor family member [Source:MGI Symbol;Acc:MGI:99439]
ENSMUSG00000082424	Gm13292	predicted gene 13292 [Source:MGI Symbol;Acc:MGI:3649470]
ENSMUSG00000082632	Gm13365	predicted gene 13365 [Source:MGI Symbol;Acc:MGI:3651225]
ENSMUSG00000082778	Gm15191	predicted gene 15191 [Source:MGI Symbol;Acc:MGI:3708125]
ENSMUSG00000082976	Gm15056	predicted gene 15056 [Source:MGI Symbol;Acc:MGI:3705859]
ENSMUSG00000083119	Gm14724	predicted gene 14724 [Source:MGI Symbol;Acc:MGI:3705618]
ENSMUSG00000083139	Gm12418	predicted gene 12418 [Source:MGI Symbol;Acc:MGI:3650582]
ENSMUSG00000083161	Gm11427	predicted gene 11427 [Source:MGI Symbol;Acc:MGI:3651774]
ENSMUSG00000083218	Gm16425	predicted gene 16425 [Source:MGI Symbol;Acc:MGI:3643338]
ENSMUSG00000083761	Pgam1-ps1	phosphoglycerate mutase 1, pseudogene 1 [Source:MGI Symbol;Acc:MGI:1933119]
ENSMUSG00000083773	Gm13394	predicted gene 13394 [Source:MGI Symbol;Acc:MGI:3651848]
ENSMUSG00000083816	Gm13033	predicted gene 13033 [Source:MGI Symbol;Acc:MGI:3649305]
ENSMUSG00000083892	Gm1848	predicted gene 1848 [Source:MGI Symbol;Acc:MGI:3037706]
ENSMUSG00000083902	Gm15975	predicted gene 15975 [Source:MGI Symbol;Acc:MGI:3801944]
ENSMUSG00000083912	Gm5391	predicted gene 5391 [Source:MGI Symbol;Acc:MGI:3647141]
ENSMUSG00000084215	Gm11814	predicted gene 11814 [Source:MGI Symbol;Acc:MGI:3650512]
ENSMUSG00000084289	Gm6977	predicted gene 6977 [Source:MGI Symbol;Acc:MGI:3647597]
ENSMUSG00000084790	Gm15879	predicted gene 15879 [Source:MGI Symbol;Acc:MGI:3802012]
ENSMUSG00000085175	Gm11423	predicted gene 11423 [Source:MGI Symbol;Acc:MGI:3651335]
ENSMUSG00000085178	Kdm6bos	KDM1 lysine (K)-specific demethylase 6B, opposite strand [Source:MGI Symbol;Acc:MGI:1921523]
ENSMUSG00000085235	Gm12576	predicted gene 12576 [Source:MGI Symbol;Acc:MGI:3650616]
ENSMUSG00000085246	Gm15893	predicted gene 15893 [Source:MGI Symbol;Acc:MGI:3801832]
ENSMUSG00000085287	4833418N02Rik	RIKEN cDNA 4833418N02 gene [Source:MGI Symbol;Acc:MGI:1921847]
ENSMUSG00000085289	Gm15337	predicted gene 15337 [Source:MGI Symbol;Acc:MGI:3705103]
ENSMUSG00000085464	Gm16208	predicted gene 16208 [Source:MGI Symbol;Acc:MGI:3802096]
ENSMUSG00000085505	Gm12868	predicted gene 12868 [Source:MGI Symbol;Acc:MGI:3651004]
ENSMUSG00000085511	Gm11738	predicted gene 11738 [Source:MGI Symbol;Acc:MGI:3650365]
ENSMUSG00000085604	Dhx58os	DEAH (Asp-Glu-Ala-His) box polypeptide 58, opposite strand [Source:MGI Symbol;Acc:MGI:3705104]
ENSMUSG00000085723	Gm15915	predicted gene 15915 [Source:MGI Symbol;Acc:MGI:3801763]
ENSMUSG00000085795	Zfp703	zinc finger protein 703 [Source:MGI Symbol;Acc:MGI:2662729]
ENSMUSG00000085881	Gm15912	predicted gene 15912 [Source:MGI Symbol;Acc:MGI:3801895]
ENSMUSG00000086040	Wipf3	WAS/WASL interacting protein family, member 3 [Source:MGI Symbol;Acc:MGI:3044681]
ENSMUSG00000086176	Gm15534	predicted gene 15534 [Source:MGI Symbol;Acc:MGI:3704268]
ENSMUSG00000086189	Gm15462	predicted gene 15462 [Source:MGI Symbol;Acc:MGI:3705271]
ENSMUSG00000086196	Gm13571	predicted gene 13571 [Source:MGI Symbol;Acc:MGI:3652223]
ENSMUSG00000086312	Gm15336	predicted gene 15336 [Source:MGI Symbol;Acc:MGI:3705096]
ENSMUSG00000086327	Slfn5os	schlafen 5, opposite strand [Source:MGI Symbol;Acc:MGI:1923642]
ENSMUSG00000086347	Gm11626	predicted gene 11626 [Source:MGI Symbol;Acc:MGI:3699632]
ENSMUSG00000086513	9130208D14Rik	RIKEN cDNA 9130208D14 gene [Source:MGI Symbol;Acc:MGI:1924950]
ENSMUSG00000086527	Gm15856	predicted gene 15856 [Source:MGI Symbol;Acc:MGI:3801888]
ENSMUSG00000086541	Has2os	hyaluronan synthase 2, opposite strand [Source:MGI Symbol;Acc:MGI:3643465]
ENSMUSG00000086593	Gm16548	predicted gene 16548 [Source:MGI Symbol;Acc:MGI:4414968]
ENSMUSG00000086601	Rapgef3os1	Rap guanine nucleotide exchange factor (GEF) 3, opposite strand 1 [Source:MGI Symbol;Acc:MGI:3826580]
ENSMUSG00000086717	Gm15655	predicted gene 15655 [Source:MGI Symbol;Acc:MGI:3805551]
ENSMUSG00000086765	Gm11827	predicted gene 11827 [Source:MGI Symbol;Acc:MGI:3649801]
ENSMUSG00000086767	Gm13070	predicted gene 13070 [Source:MGI Symbol;Acc:MGI:3651970]
ENSMUSG00000086844	B230206H07Rik	RIKEN cDNA B230206H07 gene [Source:MGI Symbol;Acc:MGI:2444929]
ENSMUSG00000086894	Gm15708	predicted gene 15708 [Source:MGI Symbol;Acc:MGI:3783149]
ENSMUSG00000086968	4933431E20Rik	RIKEN cDNA 4933431E20 gene [Source:MGI Symbol;Acc:MGI:3584041]
ENSMUSG00000087057	Gm11730	predicted gene 11730 [Source:MGI Symbol;Acc:MGI:3650941]
ENSMUSG00000087109	4930474H06Rik	RIKEN cDNA 4930474H06 gene [Source:MGI Symbol;Acc:MGI:3697432]
ENSMUSG00000087178	A230056P14Rik	RIKEN cDNA A230056P14 gene [Source:MGI Symbol;Acc:MGI:2444856]
ENSMUSG00000087231	E230016M11Rik	RIKEN cDNA E230016M11 gene [Source:MGI Symbol;Acc:MGI:2443524]
ENSMUSG00000087264	Gad1os	glutamate decarboxylase 1, opposite strand [Source:MGI Symbol;Acc:MGI:1916236]
ENSMUSG00000087362	Gm13710	predicted gene 13710 [Source:MGI Symbol;Acc:MGI:3650894]
ENSMUSG00000087455	5330411J11Rik	RIKEN cDNA 5330411J11 gene [Source:MGI Symbol;Acc:MGI:1923926]
ENSMUSG00000087497	2810001G20Rik	RIKEN cDNA 2810001G20 gene [Source:MGI Symbol;Acc:MGI:1913706]
ENSMUSG00000087593	Gm16174	predicted gene 16174 [Source:MGI Symbol;Acc:MGI:3801857]
ENSMUSG00000087639	Gm15512	predicted gene 15512 [Source:MGI Symbol;Acc:MGI:3782960]
ENSMUSG00000087652	Gm15918	predicted gene 15918 [Source:MGI Symbol;Acc:MGI:3801738]
ENSMUSG00000087690	Gm16031	predicted gene 16031 [Source:MGI Symbol;Acc:MGI:3801966]
ENSMUSG00000087700	Gm15283	predicted gene 15283 [Source:MGI Symbol;Acc:MGI:3705161]
ENSMUSG00000089635	Gm16559	predicted gene 16559 [Source:MGI Symbol;Acc:MGI:4414979]
ENSMUSG00000089671	Gm16537	predicted gene 16537 [Source:MGI Symbol;Acc:MGI:4414957]
ENSMUSG00000089715	Cbx6	chromobox 6 [Source:MGI Symbol;Acc:MGI:3512628]
ENSMUSG00000089722	Gm11711	predicted gene 11711 [Source:MGI Symbol;Acc:MGI:3702661]
ENSMUSG00000089753	Gm11709	predicted gene 11709 [Source:MGI Symbol;Acc:MGI:3649405]
ENSMUSG00000089776	Gm15684	predicted gene 15684 [Source:MGI Symbol;Acc:MGI:3783126]
ENSMUSG00000089791	Gm3555	predicted pseudogene 3555 [Source:MGI Symbol;Acc:MGI:3781732]
ENSMUSG00000089798	1700028K03Rik	RIKEN cDNA 1700028K03 gene [Source:MGI Symbol;Acc:MGI:1923671]
ENSMUSG00000089837	Npcd	neuronal pentraxin chromo domain [Source:MGI Symbol;Acc:MGI:3845555]
ENSMUSG00000089844	A530032D15Rik	RIKEN cDNA A530032D15Rik gene [Source:MGI Symbol;Acc:MGI:3037746]
ENSMUSG00000089865	Dyx1c1Ccpg1	Dyx1c1-Ccpg1 readthrough transcript (NMD candidate) [Source:MGI Symbol;Acc:MGI:5141975]
ENSMUSG00000089872	Rps6kc1	ribosomal protein S6 kinase polypeptide 1 [Source:MGI Symbol;Acc:MGI:2443419]
ENSMUSG00000089875	Etohd2	ethanol decreased 2 [Source:MGI Symbol;Acc:MGI:1261417]
ENSMUSG00000089929	Bcl2a1b	B cell leukemia/lymphoma 2 related protein A1b [Source:MGI Symbol;Acc:MGI:1278326]
ENSMUSG00000089953	Rnf224	ring finger protein 224 [Source:MGI Symbol;Acc:MGI:2685603]
ENSMUSG00000089998	Phtf1os	putative homeodomain transcription factor 1, opposite strand [Source:MGI Symbol;Acc:MGI:3698050]
ENSMUSG00000090023	Gm16302	predicted gene 16302 [Source:MGI Symbol;Acc:MGI:3826572]
ENSMUSG00000090081	Gm16587	predicted gene 16587 [Source:MGI Symbol;Acc:MGI:4415007]
ENSMUSG00000090083	Rnf8	ring finger protein 8 [Source:MGI Symbol;Acc:MGI:1929069]
ENSMUSG00000090164	BC035044	cDNA sequence BC035044 [Source:MGI Symbol;Acc:MGI:2448540]
ENSMUSG00000090216	Gm16549	predicted gene 16549 [Source:MGI Symbol;Acc:MGI:4414969]
ENSMUSG00000090222	Gm16340	predicted gene 16340 [Source:MGI Symbol;Acc:MGI:3840117]
ENSMUSG00000090231	Cfb	complement factor B [Source:MGI Symbol;Acc:MGI:105975]
ENSMUSG00000090291	Lrrc10b	leucine rich repeat containing 10B [Source:MGI Symbol;Acc:MGI:2685551]
ENSMUSG00000090461	Iltifb	interleukin 10-related T cell-derived inducible factor beta [Source:MGI Symbol;Acc:MGI:2151139]
ENSMUSG00000090523	Gypc	glycophorin C [Source:MGI Symbol;Acc:MGI:1098566]
ENSMUSG00000090570	Gm17041	predicted gene 17041 [Source:MGI Symbol;Acc:MGI:4937868]
ENSMUSG00000090673	Gm340	predicted gene 340 [Source:MGI Symbol;Acc:MGI:2685186]
ENSMUSG00000090881	Gm6904	predicted gene 6904 [Source:MGI Symbol;Acc:MGI:3644962]
ENSMUSG00000090942	F830016B08Rik	RIKEN cDNA F830016B08 gene [Source:MGI Symbol;Acc:MGI:3588218]
ENSMUSG00000091144	Phf11c	PHD finger protein 11C [Source:MGI Symbol;Acc:MGI:3648476]
ENSMUSG00000091199	Gm2619	predicted gene 2619 [Source:MGI Symbol;Acc:MGI:3780787]
ENSMUSG00000091255	Speer4e	spermatogenesis associated glutamate (E)-rich protein 4e [Source:MGI Symbol;Acc:MGI:2668871]
ENSMUSG00000091366	Gm17040	predicted gene 17040 [Source:MGI Symbol;Acc:MGI:4937867]
ENSMUSG00000091479	Gm17035	predicted gene 17035 [Source:MGI Symbol;Acc:MGI:4937862]
ENSMUSG00000091649	Phf11b	PHD finger protein 11B [Source:MGI Symbol;Acc:MGI:3645789]
ENSMUSG00000092006	Gm17139	predicted gene 17139 [Source:MGI Symbol;Acc:MGI:4937966]
ENSMUSG00000092021	Gbp11	guanylate binding protein 11 [Source:MGI Symbol;Acc:MGI:3646307]
ENSMUSG00000092029	Gm9027	predicted gene 9027 [Source:MGI Symbol;Acc:MGI:3646681]
ENSMUSG00000092118	Fancf	Fanconi anemia, complementation group F [Source:MGI Symbol;Acc:MGI:3689889]
ENSMUSG00000092134	Gm17089	predicted gene 17089 [Source:MGI Symbol;Acc:MGI:4937916]
ENSMUSG00000092167	Gm3696	predicted gene 3696 [Source:MGI Symbol;Acc:MGI:3781872]
ENSMUSG00000092274	Neat1	nuclear paraspeckle assembly transcript 1 (non-protein coding) [Source:MGI Symbol;Acc:MGI:1914211]
ENSMUSG00000092283	Gm20412	predicted gene 20412 [Source:MGI Symbol;Acc:MGI:5141877]
ENSMUSG00000092356	Gm20532	predicted gene 20532 [Source:MGI Symbol;Acc:MGI:5141997]
ENSMUSG00000092368	A930015D03Rik	RIKEN cDNA A930015D03 gene [Source:MGI Symbol;Acc:MGI:1925060]
ENSMUSG00000092416	Zfp141	zinc finger protein 141 [Source:MGI Symbol;Acc:MGI:3584269]
ENSMUSG00000092457	Gm8835	predicted gene 8835 [Source:MGI Symbol;Acc:MGI:3646857]
ENSMUSG00000092511	Gm20547	predicted gene 20547 [Source:MGI Symbol;Acc:MGI:5142012]
ENSMUSG00000092545	Gm20319	predicted gene, 20319 [Source:MGI Symbol;Acc:MGI:5012504]
ENSMUSG00000092550	Gm20496	predicted gene 20496 [Source:MGI Symbol;Acc:MGI:5141961]
ENSMUSG00000092564	BC051226	cDNA sequence BC051226 [Source:MGI Symbol;Acc:MGI:3039585]
ENSMUSG00000093378	Gm20663	predicted gene 20663 [Source:MGI Symbol;Acc:MGI:5313110]
ENSMUSG00000093661	Eif4e3	eukaryotic translation initiation factor 4E member 3 [Source:MGI Symbol;Acc:MGI:1914142]
ENSMUSG00000093769	Hist2h3c1	histone cluster 2, H3c1 [Source:MGI Symbol;Acc:MGI:2448355]
ENSMUSG00000093772	4931403E22Rik	RIKEN cDNA 4931403E22 gene [Source:MGI Symbol;Acc:MGI:1918192]
ENSMUSG00000093789	Methig1	methyltransferase hypoxia inducible domain containing 1 [Source:MGI Symbol;Acc:MGI:3845761]
ENSMUSG00000093996	Fam205a3	family with sequence similarity 205, member A3 [Source:MGI Symbol;Acc:MGI:5434953]
ENSMUSG00000094065	Gm21541	predicted gene, 21541 [Source:MGI Symbol;Acc:MGI:5434896]
ENSMUSG00000094127	G530012D18Rik	RIKEN cDNA G530012D1 gene [Source:MGI Symbol;Acc:MGI:3642025]
ENSMUSG00000094242	Gm5456	predicted gene 5456 [Source:MGI Symbol;Acc:MGI:3643775]
ENSMUSG00000094626	Cecr6	cat eye syndrome chromosome region, candidate 6 [Source:MGI Symbol;Acc:MGI:2136977]
ENSMUSG00000094628	Gm3252	predicted gene 3252 [Source:MGI Symbol;Acc:MGI:3781430]
ENSMUSG00000094686	Ccl21a	chemokine (C-C motif) ligand 21A (serine) [Source:MGI Symbol;Acc:MGI:1349183]
ENSMUSG00000094708	Gm10359	predicted gene 10359 [Source:MGI Symbol;Acc:MGI:3708724]
ENSMUSG00000094796	BC147527	cDNA sequence BC147527 [Source:MGI Symbol;Acc:MGI:4840510]
ENSMUSG00000095042	Gm12537	predicted gene 12537 [Source:MGI Symbol;Acc:MGI:3650720]
ENSMUSG00000095105	Edaradd	EDAR (ectodysplasin-A receptor)-associated death domain [Source:MGI Symbol;Acc:MGI:1931001]
ENSMUSG00000095180	Rhox5	reproductive homeobox 5 [Source:MGI Symbol;Acc:MGI:97538]
ENSMUSG00000095224	F930015N05Rik	RIKEN cDNA F930015N05 gene [Source:MGI Symbol;Acc:MGI:3606161]
ENSMUSG00000095332	Gm9821	predicted gene 9821 [Source:MGI Symbol;Acc:MGI:3704208]
ENSMUSG00000095385	D630033O11Rik	RIKEN cDNA D630033O11 gene [Source:MGI Symbol;Acc:MGI:2685434]
ENSMUSG00000095457	Gm8989	predicted gene 8989 [Source:MGI Symbol;Acc:MGI:3704114]
ENSMUSG00000095649	Gm8979	predicted gene 8979 [Source:MGI Symbol;Acc:MGI:3703149]
ENSMUSG00000095675	Ccl21b	chemokine (C-C motif) ligand 21B (leucine) [Source:MGI Symbol;Acc:MGI:1349182]
ENSMUSG00000095937	Gm12671	predicted gene 12671 [Source:MGI Symbol;Acc:MGI:3651684]
ENSMUSG00000095991	Gm17048	predicted gene 17048 [Source:MGI Symbol;Acc:MGI:4937875]
ENSMUSG00000096001	2610528A11Rik	RIKEN cDNA 2610528A11 gene [Source:MGI Symbol;Acc:MGI:1917295]
ENSMUSG00000096438	Gapdh-ps15	glyceraldehyde-3-phosphate dehydrogenase, pseudogene 15 [Source:MGI Symbol;Acc:MGI:5434255]
ENSMUSG00000096490	Igkv10-94	immunoglobulin kappa variable 10-94 [Source:MGI Symbol;Acc:MGI:3646140]
ENSMUSG00000096596	Gm10591	predicted gene 10591 [Source:MGI Symbol;Acc:MGI:3711256]
ENSMUSG00000096617	Gm5559	predicted gene 5559 [Source:MGI Symbol;Acc:MGI:3779498]
ENSMUSG00000096638	Ighv2-9	immunoglobulin heavy variable 2-9 [Source:MGI Symbol;Acc:MGI:4439624]
ENSMUSG00000096727	Psmb9	proteasome (prosome, macropain) subunit, beta type 9 (large multifunctional peptidase 2) [Source:MGI Symbol;Acc:MGI:1346526]
ENSMUSG00000096775	Gm5796	predicted gene 5796 [Source:MGI Symbol;Acc:MGI:3779522]
ENSMUSG00000096810	Gm10481	predicted gene 10481 [Source:MGI Symbol;Acc:MGI:3708707]
ENSMUSG00000096862	Gm13301	predicted gene 13301 [Source:MGI Symbol;Acc:MGI:3707230]
ENSMUSG00000096954	Gdap10	ganglioside-induced differentiation-associated-protein 10 [Source:MGI Symbol;Acc:MGI:1338008]
ENSMUSG00000096957	E230013L22Rik	RIKEN cDNA E230013L22 gene [Source:MGI Symbol;Acc:MGI:2142601]
ENSMUSG00000096972	Gm26883	predicted gene, 26883 [Source:MGI Symbol;Acc:MGI:5477377]
ENSMUSG00000096980	Gm26526	predicted gene, 26526 [Source:MGI Symbol;Acc:MGI:5477020]
ENSMUSG00000097006	9530082P21Rik	RIKEN cDNA 9530082P21 gene [Source:MGI Symbol;Acc:MGI:3603340]
ENSMUSG00000097026	Gm26786	predicted gene, 26786 [Source:MGI Symbol;Acc:MGI:5477280]
ENSMUSG00000097028	Ptgs2os	prostaglandin-endoperoxide synthase 2, opposite strand [Source:MGI Symbol;Acc:MGI:2443180]
ENSMUSG00000097059	Fam120aos	family with sequence similarity 120A, opposite strand [Source:MGI Symbol;Acc:MGI:1915378]
ENSMUSG00000097060	Gm26759	predicted gene, 26759 [Source:MGI Symbol;Acc:MGI:5477253]
ENSMUSG00000097142	Gm26778	predicted gene, 26778 [Source:MGI Symbol;Acc:MGI:5477272]
ENSMUSG00000097148	Gm3839	predicted pseudogene 3839 [Source:MGI Symbol;Acc:MGI:3782011]
ENSMUSG00000097229	Platr23	pluripotency associated transcript 23 [Source:MGI Symbol;Acc:MGI:5477092]
ENSMUSG00000097233	Gm17552	predicted gene, 17552 [Source:MGI Symbol;Acc:MGI:4937186]
ENSMUSG00000097250	Gm26771	predicted gene, 26771 [Source:MGI Symbol;Acc:MGI:5477265]
ENSMUSG00000097275	Gm26648	predicted gene, 26648 [Source:MGI Symbol;Acc:MGI:5477142]
ENSMUSG00000097287	D130017N08Rik	RIKEN cDNA D130017N08 gene [Source:MGI Symbol;Acc:MGI:2443273]
ENSMUSG00000097294	Gm26888	predicted gene, 26888 [Source:MGI Symbol;Acc:MGI:5477382]
ENSMUSG00000097363	Gm26717	predicted gene, 26717 [Source:MGI Symbol;Acc:MGI:5477211]
ENSMUSG00000097364	Gm26719	predicted gene, 26719 [Source:MGI Symbol;Acc:MGI:5477213]
ENSMUSG00000097365	C030034L19Rik	RIKEN cDNA C030034L19 gene [Source:MGI Symbol;Acc:MGI:2444519]
ENSMUSG00000097419	Gm26666	predicted gene, 26666 [Source:MGI Symbol;Acc:MGI:5477160]
ENSMUSG00000097439	Gm16754	predicted gene, 16754 [Source:MGI Symbol;Acc:MGI:4439678]
ENSMUSG00000097479	Gm26582	predicted gene, 26582 [Source:MGI Symbol;Acc:MGI:5477076]
ENSMUSG00000097493	9930014A18Rik	RIKEN cDNA 9930014A18 gene [Source:MGI Symbol;Acc:MGI:2444091]
ENSMUSG00000097494	4933406C10Rik	RIKEN cDNA 4933406C10 gene [Source:MGI Symbol;Acc:MGI:1921326]
ENSMUSG00000097517	Gm26695	predicted gene, 26695 [Source:MGI Symbol;Acc:MGI:5477189]
ENSMUSG00000097530	Kansl2-ps	KAT8 regulatory NSL complex subunit 2, pseudogene [Source:MGI Symbol;Acc:MGI:3648525]
ENSMUSG00000097544	Gm26750	predicted gene, 26750 [Source:MGI Symbol;Acc:MGI:5477244]
ENSMUSG00000097567	Gm26637	predicted gene, 26637 [Source:MGI Symbol;Acc:MGI:5477131]
ENSMUSG00000097614	Gm26508	predicted gene, 26508 [Source:MGI Symbol;Acc:MGI:5477002]
ENSMUSG00000097616	1110019D14Rik	RIKEN cDNA 1110019D14 gene [Source:MGI Symbol;Acc:MGI:1923561]
ENSMUSG00000097618	Gm26507	predicted gene, 26507 [Source:MGI Symbol;Acc:MGI:5477001]
ENSMUSG00000097626	4921504A21Rik	RIKEN cDNA 4921504A21 gene [Source:MGI Symbol;Acc:MGI:1918082]
ENSMUSG00000097656	Gm26712	predicted gene, 26712 [Source:MGI Symbol;Acc:MGI:5477206]
ENSMUSG00000097745	AI115009	expressed sequence AI115009 [Source:MGI Symbol;Acc:MGI:2139623]
ENSMUSG00000097754	Ptgs2os2	prostaglandin-endoperoxide synthase 2, opposite strand 2 [Source:MGI Symbol;Acc:MGI:5477181]
ENSMUSG00000097762	4732463B04Rik	RIKEN cDNA 4732463B04 gene [Source:MGI Symbol;Acc:MGI:3642483]
ENSMUSG00000097789	Gm2115	predicted gene 2115 [Source:MGI Symbol;Acc:MGI:3780284]
ENSMUSG00000097858	9530052C20Rik	RIKEN cDNA 9530052C20 gene [Source:MGI Symbol;Acc:MGI:2443632]
ENSMUSG00000097860	Gm26857	predicted gene, 26857 [Source:MGI Symbol;Acc:MGI:5477351]
ENSMUSG00000097888	Gm26682	predicted gene, 26682 [Source:MGI Symbol;Acc:MGI:5477176]
ENSMUSG00000097979	Gm4691	predicted gene 4691 [Source:MGI Symbol;Acc:MGI:3782871]
ENSMUSG00000097989	Gm4335	predicted gene 4335 [Source:MGI Symbol;Acc:MGI:3782519]
ENSMUSG00000097990	Gm19557	predicted gene, 19557 [Source:MGI Symbol;Acc:MGI:5011742]
ENSMUSG00000097993	Ptprv	protein tyrosine phosphatase, receptor type, V [Source:MGI Symbol;Acc:MGI:108027]
ENSMUSG00000098006	Gm8565	predicted gene 8565 [Source:MGI Symbol;Acc:MGI:3644126]
ENSMUSG00000098111	Gm4654	predicted gene 4654 [Source:MGI Symbol;Acc:MGI:3782836]
ENSMUSG00000098113	Gm2445	predicted gene 2445 [Source:MGI Symbol;Acc:MGI:3780612]
ENSMUSG00000098123	Gm4518	predicted gene 4518 [Source:MGI Symbol;Acc:MGI:3782703]
ENSMUSG00000098176	Ccdc166	coiled-coil domain containing 166 [Source:MGI Symbol;Acc:MGI:1925902]
ENSMUSG00000098192	Gm3534	predicted pseudogene 3534 [Source:MGI Symbol;Acc:MGI:3781711]
ENSMUSG00000098208	Gm8349	predicted gene 8349 [Source:MGI Symbol;Acc:MGI:3643135]
ENSMUSG00000098240	Gm4575	predicted gene 4575 [Source:MGI Symbol;Acc:MGI:3782758]
