# Supplementary material for: Modeling hormonal and inflammatory contributions to preterm and term labor using uterine temporal transcriptomics
Source: BMC Med. 2016 Jun 13;14:86. doi: 10.1186/s12916-016-0632-4 (PMC4904357; doi:10.1186/s12916-016-0632-4)
Supplement: Additional file 14: — Z-scores derived from Causal Network Analysis by IPA®. (XLS 75 kb) [file 12916_2016_632_MOESM14_ESM.xls]

## Sheet: Additional data 14
Additional data 14: Z-scores derived from Causal Network analysis by IPA®.
© 2000-2015 QIAGEN. All rights reserved.
Causal Networks	Depth	E16 vs E18	E18 vs LAB	6h RU486 vs 18h RU486
mifepristone	1	2.85774	0.928477	6.58179
mifepristone	2		2.18306	4.6467
omeprazole	2		0	3.73196
DUSP7	2			3.67065
SREBF2	1			3.60555
candesartan cilexetil	3			3.55556
cerivastatin	1			3.31662
IL7	2		3.08462	3.22244
DUSP9	2			3.16011
MKP1/5	2			3
talmapimod	2			3
PRKAA2	1			2.9824
SUZ12	3			2.92684
Alpha catenin	1	0.377964		2.82843
fasudil	1			2.82843
ambrisentan	2			2.82843
pitavastatin	1			2.82843
macitentan	2			2.82843
ID2	3			2.77415
RHOH	2			2.74143
ISGF3	3			2.69831
TH1 Cytokine	2		3.92199	2.69276
Stat1-Stat2	3			2.68328
IFNL4	3			2.68328
isoflurophate	3			2.67775
SPDEF	1			2.67261
miR-29b-3p (and other miRNAs w/seed AGCACCA)	1			2.67261
PRKACB	3			2.66055
LRP1	1			2.64575
delphinidin	3			2.56788
procarbazine	3		1.80739	2.55604
GCS-100	3			2.55117
SB1578	3			2.5471
X-82	3		0.242536	2.5352
AHR	1			2.52982
NEUROG1	3	-0.70014		2.52817
diethylnitrosamine	1		1.13389	2.49615
SCAP	1			2.49615
SOCS6	2			2.4947
ADAMTS1	3			2.45287
nadolol	3			2.43275
DMD	2			2.40192
HDAC4	2			2.37346
pentosan polysulfate	2			2.36352
C1QTNF9	2		-0.816497	2.35907
saponin	2			2.33333
ABCB4	1			2.33333
ramipril	1			2.33333
ergocalciferol	2	0	1.22474	2.3094
trastuzumab	3		0	2.30714
talmapimod	3			2.2961
manumycin A	2			2.28552
EID1	3			2.2642
IFNA14	3			2.26165
IFNW1	3			2.26165
IFNK	3			2.26165
IFNA17	3			2.26165
IFNA7	3			2.26165
IFNA16	3			2.26165
IFNA21	3			2.26165
IFNA10	3			2.26165
SERPINB8	2			2.23607
ARL2	3			2.23221
phytanic acid	3			2.22498
KT5823	2			2.2188
imatinib	2			2.20043
TNF	1		3.67902	2.19971
XRCC6	3			2.1894
Ahr-Arnt	2			2.18797
Ahr-aryl hydrocarbon-Arnt	2			2.18797
TNFRSF18	3			2.15666
hyperforin	2		-2.35907	2.15455
YAP1	3			2.15141
doramapimod	2			2.14286
ABCB4	2			2.13809
halofuginone	1			2.12132
isoquercitrin	1			2.12132
CR1L	1			2.12132
nitrofen	1			2.11058
aurothioglucose	3			2.09256
NR3C2	2		2.66667	2.08552
CGP77675	3			2.08467
EGLN	3			2.06474
tegafur	2			2.06474
gimeracil	2			2.06474
oxonic acid	2			2.06474
trastuzumab	2		-1.44115	2.06284
DNAJB4	3	-0.301511		2.05277
MUS81	3	1.25357		2.05263
Ahr-aryl hydrocarbon	3			2.0461
PDK4	3			2.04025
brivanib alaninate	3	-1.23625		2.01367
apigenin	2			2.0107
DSP	1			2
dipyridamole	1			2
BQ-788	1			2
captopril	1			2
camostat	2			2
MED28	1			2
LHX1	3	0.632456	-2.32379	1.94666
E. coli serotype 0127B8 lipopolysaccharide	1		2.23607	1.89737
drospirenone	2		2.94485	1.80907
phytanic acid	2		2.84901	1.68168
1-[2,3-bis(furan-2-yl)quinoxalin-6-yl]-3-(4-bromophenyl)urea	2		-2.03026	1.65027
jesterone dimer	2		-2.03026	1.55543
dibutyl phthalate	3		3.25767	1.53661
STAT4	2		2.25	1.49906
lisofylline	2		-2.46598	1.36277
NLRP12	2		-2.66053	1.3598
Alpha catenin	2	-2.55604	-2.02073	1.34164
dibutyl phthalate	2		2.21321	1.32417
NR0B1	2	-1.02105	2.89773	1.31982
MARCKSL1	2		2.49615	1.21268
Scf Trcp beta	2		-2.66667	1.17932
bisindolylmaleimide I	2		-2.11111	1.17607
diethylmaleate	2		-2.03026	1.166
PEBP1	2		-2.06559	1.1068
DYNLL1	2		-3.53278	1.07972
NUMBL	2		-2.1974	1.07833
RPS6KA4	3		2.64575	1.00559
SUB1	3	-2.94485		0.936329
Beta ark	2		-2	0.92582
5,8,11,14-eicosatetraynoic acid	2		-2.64575	0.911322
MMPI-2	2		-3.29983	0.898027
RBX1	2		-3.1305	0.895533
GW7647	3	-2.14286		0.886593
dichlorovinylcysteine	2		-2.33487	0.868243
TRAFD1	2		-2.66053	0.854242
WWOX	2	-2.2		0.787562
IL12 (family)	2		2.06474	0.750194
ZBTB20	3		2.06084	0.720634
10-nitrooleate	2		-2.40535	0.707107
NR0B1	3		3.13786	0.699896
RAC3	3	2.9542		0.662589
ST8SIA1	3	2.99434		0.642627
evodiamine	2		-2.03026	0.625543
PDGF BB	1		3.53553	0.57735
FBXO31	3	-2.42949		0.531085
RELA	2	-0.288675	2.08552	0.527504
ergocalciferol	3	-2.60473		0.450035
xestospongin C	3		-3.54545	0.420471
TGM2	2		2.19393	0.414039
xestospongin C	2		-2.3094	0.36823
CaMK I	3	4.35465	2.77014	0.357295
Ni2+	3		-2.66789	0.345857
mediator	3	1.44338	-2.36268	0.330409
VTN	2		2.10042	0.322329
PMCH	2		2.71069	0.301511
Map3k7	2		2.7296	0.285714
WWP1	2	-2		0.282843
RPS6KA5	2	3.1305	0.855186	0.276026
myricetin	2		-2.10042	0.270501
proteoglycan	3	2.6264		0.22798
KSR2	2		-2.77746	0.215666
strychnine	3	-2.15666		0.2
aphidicolin	2		2.18797	0.196116
JUNB	2	1.06066	2.2188	0.166667
TRAPPC9	3		3.91983	0.153695
CAMK2A	2		2.01753	0.138013
mannan	2		-2.34261	0.107211
lymphotoxin-alpha1-beta2	3		3.05085	0.105703
SK & F 86002	3	-2.36268		0.0985329
Il12 receptor	2		2.33513	0.0909091
CXCL5	2		2.94884	0.0894427
polaprezinc	3		-3.56348	0.0495682
HSP90AA1	2		2.78152	0
PLA2G2A	2		2.77746	0
EGFR	2	4.06378	0.492665	0
MSX2	2	-2.88675	0.324443	0
cannabinol	2		-2.77746	0
nifedipine	2		-2.99434	0
L-type Calcium Channel	2		2.14286	-0.0873704
BMPER	2		2.34261	-0.0995037
GPR34	2		2.77746	-0.100504
mir-132	3	2.06474	0.572078	-0.104257
polyethylene glycol	3	-3.91638		-0.111803
CREB-NFkB	3		2.85745	-0.113592
DOK2	2		-3.05329	-0.120386
PC-PLC	2		2.11695	-0.140028
ERK	2	2.27777		-0.150188
IFNA8	3		3.02511	-0.209083
PELI2	2		2.77746	-0.215666
elocalcitol	3		-3.40168	-0.217571
lucitanib	3	-2.62613		-0.244339
CREB1	1		2.41404	-0.25
3-methoxytyramine	3	2.98481		-0.296319
PDE10A	3	2.98481		-0.296319
TGFB1	2	2.74064	2.982	-0.328165
SKF-38393	2		2.14286	-0.338062
UCHL5	2		2.26301	-0.361158
F3-F7	2		2.26301	-0.366508
ITPR	2		2.11058	-0.396059
GRB7	2		2.23607	-0.404061
formaldehyde	2		2.59554	-0.417029
SRA1	2		-2.55745	-0.422159
S100P	2		2.59554	-0.452911
TRIP6	2		2.59554	-0.452911
CAMK4	2		2.15141	-0.460566
glucagon	2	2.87352	1.96946	-0.477334
CLEC11A	2		2.06041	-0.534522
BAY K8644	2		3.39411	-0.552345
dinaciclib	3	-2.10859		-0.559017
HNF4A	2	1.51186	-3.36269	-0.566947
Glucocorticoid-GCR-DHT-AR	3		-2.68877	-0.57735
gelatinase	2		3.44124	-0.666667
resiniferatoxin	2		-2.65396	-0.676716
DCTN1	3	2.61861		-0.715911
REN	2		2.40192	-0.725866
NAB2	2	-1.41421	-2.23607	-0.729325
TGFB1	1	0.617213	2.51661	-0.73721
Alox12/15	3		3.18182	-0.746203
danazol	2		-3.302	-0.749532
pregnenolone	2		-2.12132	-0.75
Glucocorticoid-GCR	2		-2.99434	-0.795932
TRAPPC9	2		2.35907	-0.808122
3-deoxy-2-octulosonic acid(2)-lipid A	2		3.592	-0.816497
IL5RA	3	2.18797	0	-0.828079
LY9	2		3.29983	-0.898027
BMP2	2	2.51661	0.646997	-0.914566
GC-GCR dimer	3		-2.94485	-0.93576
dimethylnitrosamine	2		2.50185	-1.0435
D-glucose	2		2.00832	-1.08156
NFKBIA	1		2.74563	-1.08866
ERK	1		3.15296	-1.09545
IL11RA	2	1.02105	2.35666	-1.13137
MAP3K1	1		2.33333	-1.1547
LHX1	1	0.447214	-2.44949	-1.1547
LRRFIP1	2		2.88675	-1.1717
IL17F	2		3.12358	-1.22222
TEAD1	2		2.82843	-1.25724
NCOA1	2		-2.06284	-1.27017
IL17B	2		2.02073	-1.2888
IL17RB	2		2.41209	-1.29355
PDCD10	2	0.57735	2.68328	-1.29777
UBE2L3	2	0.538816	-2.4797	-1.39262
RTKN	2		2.28748	-1.39375
NMDA Receptor	2		2.17663	-1.41226
WNT5A	2		2.21321	-1.432
LAIR1	2		2.95932	-1.43427
DKK1	1	-2		-1.50756
TRAF	2		2.17732	-1.53284
UBE2I	2	0.755929	-2.23607	-1.5396
Angiotensin II receptor type 1	2		2.12132	-1.58519
MTPN	2		2.35907	-1.63299
TRAF7	2		2.10042	-1.72727
MAPKAPK2/3	2		2.05798	-1.78208
tetrandrine	2		-3.57771	-1.80278
arachidonyltrifluoromethane	2		-2.5877	-1.99644
RNF4	2	0		-2
EBF2	1			-2
epirubicin	1			-2
SERPINH1	3	0.917663		-2.0086
CKS1B	3	-1.38587		-2.05174
POLH	3	-1.25357		-2.05263
bacterial lipopolysaccharides	2		2.794	-2.05798
PIK3R1	2			-2.06654
ATR	2			-2.06667
EP300	2			-2.06991
NRG4	3			-2.07423
A23187	2		0.688247	-2.07591
MAP3K1	2		-1.39375	-2.08467
EZH2	3			-2.08514
BCR (complex)	2			-2.09136
ergonovine	2			-2.11058
valspodar	2			-2.11058
NFkB1-CRel	3			-2.11058
LAMTOR2	3			-2.11593
NCOR2	2			-2.11675
GATA6	1	0.333333	0.333333	-2.11695
mibolerone	1			-2.11695
TAB2	2			-2.12047
dexamethasone	2		-1.38344	-2.12108
HOXC6	1		0	-2.12132
SEMA7A	1			-2.12132
E. coli B4 lipopolysaccharide	2			-2.12132
TAF1	3			-2.13437
TRA2B	3			-2.13437
trichothecene	2			-2.13719
IKBKB	1			-2.13719
KIAA1524	3			-2.15014
UDP-D-glucose	3		0.917663	-2.15035
DAAM1	3			-2.1619
MEF2D-NFAT2-p300	3			-2.1639
fluticasone	2			-2.16869
RHOA	2			-2.17124
SMURF1	2			-2.1776
IL12A	2			-2.18218
NR2F2	3	-1.44444		-2.1972
MYOCD	2			-2.1974
terbutaline	2		2.08167	-2.203
WSX1-gp130	3			-2.20441
TH17 Cytokine	3		0.314485	-2.22409
IL23A	2		1.60357	-2.22948
FZD1	3			-2.23221
JAK2	2			-2.23263
ITGB6	1			-2.23607
FOXF1	1			-2.23607
PDGFC	1			-2.23607
infliximab	2			-2.24308
EDN1	1			-2.26779
HNF1A	3			-2.26995
mercaptopropionylglycine	3			-2.27921
Pak2	2			-2.28748
SORBS3	2			-2.29159
Rsk	2			-2.30482
IL6R	1			-2.3094
ARHGEF1	2	-0.557086		-2.31125
IFNA6	2			-2.31125
IFNA5	2			-2.31125
alpha-adrenergic receptor	3			-2.31417
diltiazem	2			-2.32152
glycerol	3			-2.32335
ISL1	3			-2.33874
TIPRL	2		1.09109	-2.34261
ARR3	2			-2.34261
VAV1	2			-2.34622
Gata	2	0.942809	0.57735	-2.35666
ELOVL5	3			-2.35886
CCL4	2			-2.37577
NKX3-2	2			-2.40192
XBP1	1			-2.41404
Ras homolog	2			-2.42857
mibolerone	2		-2.13201	-2.4327
N-butyldeoxynojirimycin	3	1.14708		-2.44012
MEF2D	1		-0.816497	-2.44949
ACSL5	1		-1.73205	-2.44949
CYP51A1	1			-2.44949
EDNRA	1			-2.44949
lysophosphatidic acid	2		-0.750479	-2.45461
Gata	3			-2.45652
MCF2	2			-2.47764
KDR	2			-2.48043
Taok2	3			-2.48851
PRPF6	2	-0.242536	-2.19089	-2.5
MAGEA11	2		-2.41404	-2.5
OSCAR	3			-2.51531
isoproterenol	2			-2.51531
MEF2C	2	0.852803	0.707107	-2.52357
GDF2	1			-2.52357
ECT2	2	0		-2.52458
F2RL2	3			-2.52982
PDGF-DD	3		-0.561951	-2.55155
TMPRSS4	3			-2.55962
cigarette smoke	2		-0.512989	-2.56516
IL17A	2		0.325396	-2.5713
cadmium	2			-2.60177
alpha-tocotrienol	2			-2.64575
PLAUR	1			-2.64575
harmine	3			-2.66789
MKL1	1			-2.67261
IL20	3		-0.436436	-2.67782
infliximab	3			-2.69408
ULBP1	3			-2.69414
C1q	3	1.72328		-2.71446
Type 2 Osm Receptor	3			-2.71808
RANBP9	2		-0.493197	-2.74411
TRIM24	2	0.6		-2.74411
pomalidomide	3			-2.76596
NRL	3		0.507093	-2.77778
carbon tetrachloride	1	-0.333333		-2.78543
IFNA4	2		-0.288675	-2.80659
MAPK14	2			-2.80703
ADRB	2			-2.84019
MCF2L	2	0		-2.87122
IGFBP2	2		0.745356	-2.88675
nickel chloride	2			-2.89076
ARHGEF7	2			-2.92119
RAB8B	3			-2.96695
PRKCD	2			-2.97538
N-Cadherin	2			-3
SRF	1			-3
triamcinolone acetonide	2		-2.61116	-3.05424
IL10RA	1	0.904534		-3.06316
dexamethasone	1	0.324443	-2.39377	-3.08607
MGMT	2		-3.31662	-3.12772
MAPK14	1			-3.12772
Cofilin	2			-3.13786
NCOR1	2			-3.16462
Dexamethasone-GR	2	0.156174		-3.23208
terbutaline	3			-3.29178
CRLF1	3			-3.40777
CLC	3			-3.40777
IL6 receptor	3			-3.54291
EGF	1	1.34164	4.11597
LTBR	2		4
MTPN	3		3.63677
Mek	1		3.60555
bicuculline	1		3.4641
RTKN	3		3.45027
LAMTOR3	2		3.4125
dideoxyadenosine	3		3.40168
dalfampridine	1		3.31662
NMUR2	2	0.301511	3.29983
NMUR1	2	0.301511	3.29983
PLCL1	2		3.29983
FSCN1	2		3.27165
RELB	3		3.27165
TRIM69	3		3.27165
5-O-mycolyl-beta-araf-(1->2)-5-O-mycolyl-alpha-araf-(1->1')-glycerol	3		3.24177
FKBP5	3		3.2127
NFkB (complex)	2		3.19023
FZD4	2		3.18198
lipopolysaccharide	1		3.16011
CNKSR1	2		3.12772
AMOTL1	3		3.0792
CYP2B6	2		3.05085
APOC1	2		3.02244
cyclophosphamide	1	1.13389	3
IL1B	1		3
TBX5	3		2.96926
BCL11B	3		2.96926
ICOSLG/LOC102723996	2		2.94884
enzalutamide	2		2.92119
CDC25B	2		2.88874
Serine Protease	2		2.88675
TRAF2-TRAF5-TRAF6	2		2.88675
RUVBL2	3		2.86039
F2	1		2.85774
proteoglycan	2	0.762493	2.84019
kainic acid	1		2.84019
3-methoxytyramine	2		2.83683
adrenoceptor	2		2.83683
Pkc(s)	1		2.82843
F7	1		2.82843
FCER2	2		2.7735
MIB2	3		2.71607
5-O-mycolyl-beta-araf-(1->2)-5-O-mycolyl-alpha-araf-(1->1')-glycerol	1		2.7136
Nfat (family)	1		2.7136
PDGFB	1	0.447214	2.64575
anisomycin	1	-0.447214	2.64575
carrageenan	1		2.64575
colchicine	1		2.64575
25-hydroxycholesterol	1		2.64575
PIDD1	3		2.63493
SLIRP	2		2.62613
GPIIB-IIIA	2		2.61116
EIF2S1	2		2.59554
KLK5	3		2.58199
5-O-mycolyl-beta-araf-(1->2)-5-O-mycolyl-alpha-araf-(1->1')-glycerol	2		2.53546
F2R	1		2.52982
5-hydroxytryptamine	1		2.52982
PEG3	3		2.5281
GNMT	2		2.52357
Pde	2		2.52357
KLKB1	2		2.50185
F2R	2		2.49101
ATE1	2		2.47487
TRH	1		2.44949
MAP3K	2		2.44949
LTB4R2	3		2.41404
IL1RAP	2		2.40098
AEBP1	2		2.38048
dinoprost	2		2.35702
MASP2	2		2.35339
PNPT1	2		2.33333
TAC1	1		2.33333
GZMA	2		2.32379
mycophenolic acid	1		2.32379
PRKRIR	2		2.32379
TREM1	1		2.32379
TGFB3	1		2.3094
tributyrin	1		2.3094
Act1	2		2.2711
PKIA	2		2.26301
ZNF274	2		2.26301
EDAR	2		2.26301
Pkg	1		2.23607
GNRH	1		2.23607
ponesimod	2		2.23607
formaldehyde	1		2.23607
EPHB1	1		2.23607
USP21	3		2.20938
cyclopamine	3	-0.555556	2.203
Lectin	2		2.2
HGF	1		2.2
FKBP5	2		2.1974
CXCL16	2		2.18797
methylnitronitrosoguanidine	2		2.15141
CAMLG	2		2.13809
acetaldehyde	2		2.13809
GP9	2		2.13201
trovafloxacin	1		2.12132
TOP1	2		2.12132
Alox12/15	2		2.12132
quinolinic acid	1		2.12132
EIF2AK2	1		2.12132
TGFA	1		2.12132
STK11	1		2.11058
TMOD1	2		2.11058
TNFRSF11A	2		2.1009
CLEC7A	2		2.10042
MADD	2		2.06419
GTPBP4	2		2.05798
N(2)-(gamma-D-glutamyl)-meso-2,2'-diaminopimelic acid	2		2.04265
FGF2	1		2.04124
SIGMAR1	3		2.032
CAPN1	2		2.03026
CP-55940	1		2
IPMK	1		2
NMB	2		2
quisqualic acid	1		2
NCR2	1		2
pCPT-cAMP	1		2
methylphenidate	1		2
buthionine sulfoximine	1		2
DRD1	1		2
forskolin	1	2.68328	0.648886
VWC2	3	-2.73397	-1.05409
PPARγ ligand-PPARγ-Retinoic acid-RARα	2	2.65495	-1.11631
lithocholic acid	1		-2
nilvadipine	2		-2
6-cyano-7-nitroquinoxaline-2,3-dione	1		-2
ZEB1	1		-2
PS-1145	2		-2.03026
mycophenolate mofetil	2		-2.04265
SPINT1	2		-2.04265
ixazomib citrate	2		-2.04265
magnesium sulfate	2		-2.04265
RNF216	2		-2.08167
SFTPA1	1		-2.11058
SB-431542	1	0.816497	-2.12132
SIGLEC7	2		-2.13809
mesalamine	2		-2.14286
PPP2R5C	2		-2.15141
AIM2	2		-2.1974
diacerein	2		-2.2
ANXA5	2		-2.21359
DACH1	1		-2.23607
Ppp1cc	2		-2.23607
catechol	2		-2.23607
MZB1	2		-2.23607
prazosin	1		-2.23607
RCAN1	2		-2.26274
Filamin	2		-2.26301
ZNF675	2		-2.26301
ubiquinone 9	2		-2.26301
mannosylated lipoarabinomannan	2		-2.26779
FK 409	2		-2.28748
FANCG	2		-2.3094
TAS-103	3		-2.33333
UBASH3B	2		-2.40098
SFTPA1	2		-2.40098
PKC-iota pseudosubstrate peptide inhibitor	2		-2.40098
TFPI	2		-2.42857
nadolol	2		-2.47487
seratrodast	2		-2.50185
FAU	2		-2.50185
PPP1CA	2		-2.52982
chloramine	2		-2.53546
FK 409	3		-2.55604
ambroxol	2		-2.59554
ATG16L1	2		-2.59554
KLRB1	2		-2.6
vesnarinone	2		-2.66053
KT 5926	2		-2.68328
RAD18	3		-2.68877
GNRH2	2		-2.78543
herbimycin	1	0	-2.82843
anethole	2		-2.83235
3-deazaneplanocin	3		-2.83683
Oct1/2	3	0.480384	-2.84019
LY311727	3		-2.86039
FBXW5	2		-2.91999
sorbinil	2		-2.94059
argatroban	2		-3
D-2-amino-5-phosphonovaleric acid	2		-3.05085
AGTRAP	2		-3.05085
CUL1	2		-3.06316
DLEU7	3		-3.0792
PIAS1	2		-3.11769
triamcinolone acetonide	1		-3.1305
polymyxin B	2		-3.22222
zimelidine	3		-3.27165
Tpl2 kinase inhibitor	2		-3.27165
chlorcyclizine	3		-3.27165
FLII	3		-3.27165
methiothepin	3		-3.27165
ixazomib citrate	3		-3.27165
ATP2B4	2		-3.27327
U0126	1		-3.28634
ANXA4	3		-3.29252
roflumilast	2		-3.33333
2-amino-5-phosphonovaleric acid	1		-3.35659
IMMT	2		-3.43401
CAMK2N1	2		-3.52821
LY294002	1		-3.53553
Pmca	3		-3.54475
miR-199a-3p (and other miRNAs w/seed CAGUAGU)	2		-3.67423
ginsenoside Rg1	2		-3.70328
ADCYAP1R1	2	3.57771
CDC2-CDK4-BTG1-CNOT7	3	3.20092
IL17RA	3	2.96364
EFNB3	3	2.94392
CDK4	3	2.86855
NET1	3	2.8528
CRK-CRKL-CBL	3	2.82843
karenitecin	3	2.76887
NR5A1	3	2.68328
SKF-83959	3	2.68328
ACTL6A	2	2.61116
MKK3/4/6	3	2.5877
ORC2	3	2.56196
8-chloroadenosine	3	2.55556
BMP6	3	2.55556
TNFSF9	3	2.55556
P38 MAPK	2	2.45967
Rab5	3	2.28733
hydrogen peroxide	2	2.26455
CDK1/2	3	2.25
2-deoxyglucose	1	2.23607
LRRFIP1	3	2.23607
FZD9	2	2.23607
CYBA	3	2.19393
PXR ligand-PXR-Retinoic acid-RXRα	2	2.16025
SPSB1	3	2.15666
WNT7A	2	2.13201
phytic acid	2	2.12132
HRH1	3	2.11111
azetidyl-2-carboxylic acid	3	2.08552
ULK1	2	2
NEDD9	1	2
POLK	2	-2
PROC	1	-2
MYOC	1	-2
TIMP1	1	-2
salsalate	2	-2
GRM2	2	-2.12132
GRM7	2	-2.12132
DDX20	3	-2.12132
ERLIN2	3	-2.12132
Scf	3	-2.21565
2-amino-5-phosphonovaleric acid	3	-2.22378
vidarabine	3	-2.23607
miR-221-3p (and other miRNAs w/seed GCUACAU)	1	-2.23607
Pde4	2	-2.23607
PPARA	2	-2.3094
NEU4	3	-2.32495
CCM2	3	-2.33333
MYCBP2	3	-2.33333
silicon phthalocyanine	3	-2.39377
alpha-cyano-4-hydroxycinnamate	3	-2.42949
CDKN3	3	-2.49615
DSG1	3	-2.55556
desferriexochelin 772SM	3	-2.56196
bisindolylmaleimide I	1	-2.64575
ganglioside GD1b	3	-2.65036
ZSTK-474	3	-2.7296
LATS1	3	-2.8099
Ro 25-6760	3	-2.8528
chondroitin sulfate	3	-2.90689
lisofylline	3	-2.96364
palbociclib	3	-3.05424
AMOT	3	-3.20247
geraniol	3	-3.25472
ITCH	2	-3.47851
WEE1	3	-3.5
PPM1B	3	-3.67065
