# Supplementary material for: Modeling hormonal and inflammatory contributions to preterm and term labor using uterine temporal transcriptomics
Source: BMC Med. 2016 Jun 13;14:86. doi: 10.1186/s12916-016-0632-4 (PMC4904357; doi:10.1186/s12916-016-0632-4)
Supplement: Additional file 15: — Ensembl gene annotation for the 357 gene orthologs differentially expressed across murine gestation and during human labor. (XLSX 72 kb) [file 12916_2016_632_MOESM15_ESM.xlsx]

## Sheet: Additional data 15
Biomart ENSEMBL gene annotation for a total of 357 genes orthologs and differentially expressed in murine and human labor (FDR<0.001)
Ensembl Gene ID Mouse	Description	Associated Gene Name	Ensembl Gene ID Human	Associated Gene Name	Description
ENSMUSG00000069793	schlafen 9 [Source:MGI Symbol;Acc:MGI:2445121]	Slfn9	ENSG00000172716	SLFN11	schlafen family member 11 [Source:HGNC Symbol;Acc:HGNC:26633]
ENSMUSG00000020676	chemokine (C-C motif) ligand 11 [Source:MGI Symbol;Acc:MGI:103576]	Ccl11	ENSG00000172156	CCL11	chemokine (C-C motif) ligand 11 [Source:HGNC Symbol;Acc:HGNC:10610]
ENSMUSG00000032860	purinergic receptor P2Y, G-protein coupled 2 [Source:MGI Symbol;Acc:MGI:105107]	P2ry2	ENSG00000175591	P2RY2	purinergic receptor P2Y, G-protein coupled, 2 [Source:HGNC Symbol;Acc:HGNC:8541]
ENSMUSG00000034520	gap junction protein, gamma 1 [Source:MGI Symbol;Acc:MGI:95718]	Gjc1	ENSG00000182963	GJC1	gap junction protein, gamma 1, 45kDa [Source:HGNC Symbol;Acc:HGNC:4280]
ENSMUSG00000076431	SRY (sex determining region Y)-box 4 [Source:MGI Symbol;Acc:MGI:98366]	Sox4	ENSG00000124766	SOX4	SRY (sex determining region Y)-box 4 [Source:HGNC Symbol;Acc:HGNC:11200]
ENSMUSG00000032115	hypoxia up-regulated 1 [Source:MGI Symbol;Acc:MGI:108030]	Hyou1	ENSG00000149428	HYOU1	hypoxia up-regulated 1 [Source:HGNC Symbol;Acc:HGNC:16931]
ENSMUSG00000026604	protein tyrosine phosphatase, non-receptor type 14 [Source:MGI Symbol;Acc:MGI:102467]	Ptpn14	ENSG00000152104	PTPN14	protein tyrosine phosphatase, non-receptor type 14 [Source:HGNC Symbol;Acc:HGNC:9647]
ENSMUSG00000027435	CD93 antigen [Source:MGI Symbol;Acc:MGI:106664]	Cd93	ENSG00000125810	CD93	CD93 molecule [Source:HGNC Symbol;Acc:HGNC:15855]
ENSMUSG00000037731	thymocyte selection associated family member 2 [Source:MGI Symbol;Acc:MGI:2446213]	Themis2	ENSG00000130775	THEMIS2	thymocyte selection associated family member 2 [Source:HGNC Symbol;Acc:HGNC:16839]
ENSMUSG00000028766	alkaline phosphatase, liver/bone/kidney [Source:MGI Symbol;Acc:MGI:87983]	Alpl	ENSG00000162551	ALPL	alkaline phosphatase, liver/bone/kidney [Source:HGNC Symbol;Acc:HGNC:438]
ENSMUSG00000026483	family with sequence similarity 129, member A [Source:MGI Symbol;Acc:MGI:2137237]	Fam129a	ENSG00000135842	FAM129A	family with sequence similarity 129, member A [Source:HGNC Symbol;Acc:HGNC:16784]
ENSMUSG00000021822	plasminogen activator, urokinase [Source:MGI Symbol;Acc:MGI:97611]	Plau	ENSG00000122861	PLAU	plasminogen activator, urokinase [Source:HGNC Symbol;Acc:HGNC:9052]
ENSMUSG00000064246	chitinase-like 1 [Source:MGI Symbol;Acc:MGI:1340899]	Chil1	ENSG00000133048	CHI3L1	chitinase 3-like 1 (cartilage glycoprotein-39) [Source:HGNC Symbol;Acc:HGNC:1932]
ENSMUSG00000035064	eukaryotic elongation factor-2 kinase [Source:MGI Symbol;Acc:MGI:1195261]	Eef2k	ENSG00000103319	EEF2K	eukaryotic elongation factor 2 kinase [Source:HGNC Symbol;Acc:HGNC:24615]
ENSMUSG00000025877	hexokinase 3 [Source:MGI Symbol;Acc:MGI:2670962]	Hk3	ENSG00000160883	HK3	hexokinase 3 (white cell) [Source:HGNC Symbol;Acc:HGNC:4925]
ENSMUSG00000054263	leukemia inhibitory factor receptor [Source:MGI Symbol;Acc:MGI:96788]	Lifr	ENSG00000113594	LIFR	leukemia inhibitory factor receptor alpha [Source:HGNC Symbol;Acc:HGNC:6597]
ENSMUSG00000003814	calreticulin [Source:MGI Symbol;Acc:MGI:88252]	Calr	ENSG00000179218	CALR	calreticulin [Source:HGNC Symbol;Acc:HGNC:1455]
ENSMUSG00000031760	metallothionein 3 [Source:MGI Symbol;Acc:MGI:97173]	Mt3	ENSG00000087250	MT3	metallothionein 3 [Source:HGNC Symbol;Acc:HGNC:7408]
ENSMUSG00000019082	solute carrier family 25 (mitochondrial carrier, glutamate), member 22 [Source:MGI Symbol;Acc:MGI:1915517]	Slc25a22	ENSG00000177542	SLC25A22	solute carrier family 25 (mitochondrial carrier: glutamate), member 22 [Source:HGNC Symbol;Acc:HGNC:19954]
ENSMUSG00000023393	solute carrier family 17, member 9 [Source:MGI Symbol;Acc:MGI:1919107]	Slc17a9	ENSG00000101194	SLC17A9	solute carrier family 17 (vesicular nucleotide transporter), member 9 [Source:HGNC Symbol;Acc:HGNC:16192]
ENSMUSG00000026179	paroxysmal nonkinesiogenic dyskinesia [Source:MGI Symbol;Acc:MGI:1930773]	Pnkd	ENSG00000127838	PNKD	paroxysmal nonkinesigenic dyskinesia [Source:HGNC Symbol;Acc:HGNC:9153]
ENSMUSG00000057191	cDNA sequence AB124611 [Source:MGI Symbol;Acc:MGI:3043001]	AB124611	ENSG00000214212	C19orf38	chromosome 19 open reading frame 38 [Source:HGNC Symbol;Acc:HGNC:34073]
ENSMUSG00000025400	tachykinin 2 [Source:MGI Symbol;Acc:MGI:98476]	Tac2	ENSG00000166863	TAC3	tachykinin 3 [Source:HGNC Symbol;Acc:HGNC:11521]
ENSMUSG00000039910	Cbp/p300-interacting transactivator, with Glu/Asp-rich carboxy-terminal domain, 2 [Source:MGI Symbol;Acc:MGI:1306784]	Cited2	ENSG00000164442	CITED2	Cbp/p300-interacting transactivator, with Glu/Asp-rich carboxy-terminal domain, 2 [Source:HGNC Symbol;Acc:HGNC:1987]
ENSMUSG00000007805	twist basic helix-loop-helix transcription factor 2 [Source:MGI Symbol;Acc:MGI:104685]	Twist2	ENSG00000233608	TWIST2	twist family bHLH transcription factor 2 [Source:HGNC Symbol;Acc:HGNC:20670]
ENSMUSG00000024190	dual specificity phosphatase 1 [Source:MGI Symbol;Acc:MGI:105120]	Dusp1	ENSG00000120129	DUSP1	dual specificity phosphatase 1 [Source:HGNC Symbol;Acc:HGNC:3064]
ENSMUSG00000025059	glycerol kinase [Source:MGI Symbol;Acc:MGI:106594]	Gk	ENSG00000198814	GK	glycerol kinase [Source:HGNC Symbol;Acc:HGNC:4289]
ENSMUSG00000024238	zinc finger E-box binding homeobox 1 [Source:MGI Symbol;Acc:MGI:1344313]	Zeb1	ENSG00000148516	ZEB1	zinc finger E-box binding homeobox 1 [Source:HGNC Symbol;Acc:HGNC:11642]
ENSMUSG00000022237	ankyrin repeat domain 33B [Source:MGI Symbol;Acc:MGI:1917904]	Ankrd33b	ENSG00000164236	ANKRD33B	ankyrin repeat domain 33B [Source:HGNC Symbol;Acc:HGNC:35240]
ENSMUSG00000036879	phosphorylase kinase beta [Source:MGI Symbol;Acc:MGI:97578]	Phkb	ENSG00000102893	PHKB	phosphorylase kinase, beta [Source:HGNC Symbol;Acc:HGNC:8927]
ENSMUSG00000004371	interleukin 11 [Source:MGI Symbol;Acc:MGI:107613]	Il11	ENSG00000095752	IL11	interleukin 11 [Source:HGNC Symbol;Acc:HGNC:5966]
ENSMUSG00000031119	glypican 4 [Source:MGI Symbol;Acc:MGI:104902]	Gpc4	ENSG00000076716	GPC4	glypican 4 [Source:HGNC Symbol;Acc:HGNC:4452]
ENSMUSG00000043099	hypermethylated in cancer 1 [Source:MGI Symbol;Acc:MGI:1338010]	Hic1	ENSG00000177374	HIC1	hypermethylated in cancer 1 [Source:HGNC Symbol;Acc:HGNC:4909]
ENSMUSG00000069793	schlafen 9 [Source:MGI Symbol;Acc:MGI:2445121]	Slfn9	ENSG00000154760	SLFN13	schlafen family member 13 [Source:HGNC Symbol;Acc:HGNC:26481]
ENSMUSG00000046687	predicted gene 5424 [Source:MGI Symbol;Acc:MGI:3643173]	Gm5424	ENSG00000130707	ASS1	argininosuccinate synthase 1 [Source:HGNC Symbol;Acc:HGNC:758]
ENSMUSG00000063568	JAZF zinc finger 1 [Source:MGI Symbol;Acc:MGI:2141450]	Jazf1	ENSG00000153814	JAZF1	JAZF zinc finger 1 [Source:HGNC Symbol;Acc:HGNC:28917]
ENSMUSG00000046731	potassium channel tetramerisation domain containing 11 [Source:MGI Symbol;Acc:MGI:2448712]	Kctd11	ENSG00000213859	KCTD11	potassium channel tetramerization domain containing 11 [Source:HGNC Symbol;Acc:HGNC:21302]
ENSMUSG00000026582	selectin, endothelial cell [Source:MGI Symbol;Acc:MGI:98278]	Sele	ENSG00000007908	SELE	selectin E [Source:HGNC Symbol;Acc:HGNC:10718]
ENSMUSG00000046329	solute carrier family 25 (mitochondrial carrier; phosphate carrier), member 23 [Source:MGI Symbol;Acc:MGI:1914222]	Slc25a23	ENSG00000125648	SLC25A23	solute carrier family 25 (mitochondrial carrier; phosphate carrier), member 23 [Source:HGNC Symbol;Acc:HGNC:19375]
ENSMUSG00000028989	angiopoietin-like 7 [Source:MGI Symbol;Acc:MGI:3605801]	Angptl7	ENSG00000171819	ANGPTL7	angiopoietin-like 7 [Source:HGNC Symbol;Acc:HGNC:24078]
ENSMUSG00000038418	early growth response 1 [Source:MGI Symbol;Acc:MGI:95295]	Egr1	ENSG00000120738	EGR1	early growth response 1 [Source:HGNC Symbol;Acc:HGNC:3238]
ENSMUSG00000053846	lipase, endothelial [Source:MGI Symbol;Acc:MGI:1341803]	Lipg	ENSG00000101670	LIPG	lipase, endothelial [Source:HGNC Symbol;Acc:HGNC:6623]
ENSMUSG00000047407	TGFB-induced factor homeobox 1 [Source:MGI Symbol;Acc:MGI:1194497]	Tgif1	ENSG00000177426	TGIF1	TGFB-induced factor homeobox 1 [Source:HGNC Symbol;Acc:HGNC:11776]
ENSMUSG00000035711	docking protein 3 [Source:MGI Symbol;Acc:MGI:1351490]	Dok3	ENSG00000146094	DOK3	docking protein 3 [Source:HGNC Symbol;Acc:HGNC:24583]
ENSMUSG00000031722	haptoglobin [Source:MGI Symbol;Acc:MGI:96211]	Hp	ENSG00000261701	HPR	haptoglobin-related protein [Source:HGNC Symbol;Acc:HGNC:5156]
ENSMUSG00000031722	haptoglobin [Source:MGI Symbol;Acc:MGI:96211]	Hp	ENSG00000257017	HP	haptoglobin [Source:HGNC Symbol;Acc:HGNC:5141]
ENSMUSG00000047419	cardiomyopathy associated 5 [Source:MGI Symbol;Acc:MGI:1923719]	Cmya5	ENSG00000164309	CMYA5	cardiomyopathy associated 5 [Source:HGNC Symbol;Acc:HGNC:14305]
ENSMUSG00000096606	predicted gene 4980 [Source:MGI Symbol;Acc:MGI:3646425]	Gm4980	ENSG00000261594	TPBGL	trophoblast glycoprotein-like [Source:HGNC Symbol;Acc:HGNC:44159]
ENSMUSG00000046186	CD109 antigen [Source:MGI Symbol;Acc:MGI:2445221]	Cd109	ENSG00000156535	CD109	CD109 molecule [Source:HGNC Symbol;Acc:HGNC:21685]
ENSMUSG00000027581	stathmin-like 3 [Source:MGI Symbol;Acc:MGI:1277137]	Stmn3	ENSG00000197457	STMN3	stathmin-like 3 [Source:HGNC Symbol;Acc:HGNC:15926]
ENSMUSG00000032515	cysteine-serine-rich nuclear protein 1 [Source:MGI Symbol;Acc:MGI:2387989]	Csrnp1	ENSG00000144655	CSRNP1	cysteine-serine-rich nuclear protein 1 [Source:HGNC Symbol;Acc:HGNC:14300]
ENSMUSG00000057948	unc-13 homolog D (C. elegans) [Source:MGI Symbol;Acc:MGI:1917700]	Unc13d	ENSG00000092929	UNC13D	unc-13 homolog D (C. elegans) [Source:HGNC Symbol;Acc:HGNC:23147]
ENSMUSG00000007655	caveolin 1, caveolae protein [Source:MGI Symbol;Acc:MGI:102709]	Cav1	ENSG00000105974	CAV1	caveolin 1, caveolae protein, 22kDa [Source:HGNC Symbol;Acc:HGNC:1527]
ENSMUSG00000027422	ribosome binding protein 1 [Source:MGI Symbol;Acc:MGI:1932395]	Rrbp1	ENSG00000125844	RRBP1	ribosome binding protein 1 [Source:HGNC Symbol;Acc:HGNC:10448]
ENSMUSG00000031825	cysteine-rich secretory protein LCCL domain containing 2 [Source:MGI Symbol;Acc:MGI:1926142]	Crispld2	ENSG00000103196	CRISPLD2	cysteine-rich secretory protein LCCL domain containing 2 [Source:HGNC Symbol;Acc:HGNC:25248]
ENSMUSG00000031283	chordin-like 1 [Source:MGI Symbol;Acc:MGI:1933172]	Chrdl1	ENSG00000101938	CHRDL1	chordin-like 1 [Source:HGNC Symbol;Acc:HGNC:29861]
ENSMUSG00000026581	selectin, lymphocyte [Source:MGI Symbol;Acc:MGI:98279]	Sell	ENSG00000188404	SELL	selectin L [Source:HGNC Symbol;Acc:HGNC:10720]
ENSMUSG00000040010	solute carrier family 7 (cationic amino acid transporter, y+ system), member 5 [Source:MGI Symbol;Acc:MGI:1298205]	Slc7a5	ENSG00000103257	SLC7A5	solute carrier family 7 (amino acid transporter light chain, L system), member 5 [Source:HGNC Symbol;Acc:HGNC:11063]
ENSMUSG00000025161	solute carrier family 16 (monocarboxylic acid transporters), member 3 [Source:MGI Symbol;Acc:MGI:1933438]	Slc16a3	ENSG00000141526	SLC16A3	solute carrier family 16 (monocarboxylate transporter), member 3 [Source:HGNC Symbol;Acc:HGNC:10924]
ENSMUSG00000033960	RIKEN cDNA 9430020K01 gene [Source:MGI Symbol;Acc:MGI:2685174]	9430020K01Rik	ENSG00000165757	KIAA1462	KIAA1462 [Source:HGNC Symbol;Acc:HGNC:29283]
ENSMUSG00000024736	transmembrane protein 132A [Source:MGI Symbol;Acc:MGI:2147810]	Tmem132a	ENSG00000006118	TMEM132A	transmembrane protein 132A [Source:HGNC Symbol;Acc:HGNC:31092]
ENSMUSG00000035828	proviral integration site 3 [Source:MGI Symbol;Acc:MGI:1355297]	Pim3	ENSG00000198355	PIM3	Pim-3 proto-oncogene, serine/threonine kinase [Source:HGNC Symbol;Acc:HGNC:19310]
ENSMUSG00000031805	Janus kinase 3 [Source:MGI Symbol;Acc:MGI:99928]	Jak3	ENSG00000105639	JAK3	Janus kinase 3 [Source:HGNC Symbol;Acc:HGNC:6193]
ENSMUSG00000049265	potassium channel, subfamily K, member 3 [Source:MGI Symbol;Acc:MGI:1100509]	Kcnk3	ENSG00000171303	KCNK3	potassium channel, two pore domain subfamily K, member 3 [Source:HGNC Symbol;Acc:HGNC:6278]
ENSMUSG00000028893	sestrin 2 [Source:MGI Symbol;Acc:MGI:2651874]	Sesn2	ENSG00000130766	SESN2	sestrin 2 [Source:HGNC Symbol;Acc:HGNC:20746]
ENSMUSG00000023903	matrix metallopeptidase 25 [Source:MGI Symbol;Acc:MGI:2443938]	Mmp25	ENSG00000008516	MMP25	matrix metallopeptidase 25 [Source:HGNC Symbol;Acc:HGNC:14246]
ENSMUSG00000042429	adenosine A1 receptor [Source:MGI Symbol;Acc:MGI:99401]	Adora1	ENSG00000163485	ADORA1	adenosine A1 receptor [Source:HGNC Symbol;Acc:HGNC:262]
ENSMUSG00000020151	protein tyrosine phosphatase, receptor type, R [Source:MGI Symbol;Acc:MGI:109559]	Ptprr	ENSG00000153233	PTPRR	protein tyrosine phosphatase, receptor type, R [Source:HGNC Symbol;Acc:HGNC:9680]
ENSMUSG00000028019	platelet-derived growth factor, C polypeptide [Source:MGI Symbol;Acc:MGI:1859631]	Pdgfc	ENSG00000145431	PDGFC	platelet derived growth factor C [Source:HGNC Symbol;Acc:HGNC:8801]
ENSMUSG00000024486	heparin-binding EGF-like growth factor [Source:MGI Symbol;Acc:MGI:96070]	Hbegf	ENSG00000113070	HBEGF	heparin-binding EGF-like growth factor [Source:HGNC Symbol;Acc:HGNC:3059]
ENSMUSG00000036218	PDZ domain containing RING finger 4 [Source:MGI Symbol;Acc:MGI:3056996]	Pdzrn4	ENSG00000165966	PDZRN4	PDZ domain containing ring finger 4 [Source:HGNC Symbol;Acc:HGNC:30552]
ENSMUSG00000008318	RELT tumor necrosis factor receptor [Source:MGI Symbol;Acc:MGI:2443373]	Relt	ENSG00000054967	RELT	RELT tumor necrosis factor receptor [Source:HGNC Symbol;Acc:HGNC:13764]
ENSMUSG00000070436	serine (or cysteine) peptidase inhibitor, clade H, member 1 [Source:MGI Symbol;Acc:MGI:88283]	Serpinh1	ENSG00000149257	SERPINH1	serpin peptidase inhibitor, clade H (heat shock protein 47), member 1, (collagen binding protein 1) [Source:HGNC Symbol;Acc:HGNC:1546]
ENSMUSG00000042284	integrin alpha 1 [Source:MGI Symbol;Acc:MGI:96599]	Itga1	ENSG00000213949	ITGA1	integrin, alpha 1 [Source:HGNC Symbol;Acc:HGNC:6134]
ENSMUSG00000020737	hematological and neurological expressed sequence 1 [Source:MGI Symbol;Acc:MGI:1096361]	Hn1	ENSG00000189159	HN1	hematological and neurological expressed 1 [Source:HGNC Symbol;Acc:HGNC:14569]
ENSMUSG00000028152	tetraspanin 5 [Source:MGI Symbol;Acc:MGI:1928096]	Tspan5	ENSG00000168785	TSPAN5	tetraspanin 5 [Source:HGNC Symbol;Acc:HGNC:17753]
ENSMUSG00000051790	neuroligin 2 [Source:MGI Symbol;Acc:MGI:2681835]	Nlgn2	ENSG00000169992	NLGN2	neuroligin 2 [Source:HGNC Symbol;Acc:HGNC:14290]
ENSMUSG00000028944	protein kinase, AMP-activated, gamma 2 non-catalytic subunit [Source:MGI Symbol;Acc:MGI:1336153]	Prkag2	ENSG00000106617	PRKAG2	protein kinase, AMP-activated, gamma 2 non-catalytic subunit [Source:HGNC Symbol;Acc:HGNC:9386]
ENSMUSG00000025930	musculin [Source:MGI Symbol;Acc:MGI:1333884]	Msc	ENSG00000178860	MSC	musculin [Source:HGNC Symbol;Acc:HGNC:7321]
ENSMUSG00000036381	purinergic receptor P2Y, G-protein coupled, 14 [Source:MGI Symbol;Acc:MGI:2155705]	P2ry14	ENSG00000174944	P2RY14	purinergic receptor P2Y, G-protein coupled, 14 [Source:HGNC Symbol;Acc:HGNC:16442]
ENSMUSG00000043631	extracellular matrix protein 2, female organ and adipocyte specific [Source:MGI Symbol;Acc:MGI:3039578]	Ecm2	ENSG00000106823	ECM2	extracellular matrix protein 2, female organ and adipocyte specific [Source:HGNC Symbol;Acc:HGNC:3154]
ENSMUSG00000049420	transmembrane protein 200A [Source:MGI Symbol;Acc:MGI:1924470]	Tmem200a	ENSG00000164484	TMEM200A	transmembrane protein 200A [Source:HGNC Symbol;Acc:HGNC:21075]
ENSMUSG00000024302	dystrobrevin alpha [Source:MGI Symbol;Acc:MGI:106039]	Dtna	ENSG00000134769	DTNA	dystrobrevin, alpha [Source:HGNC Symbol;Acc:HGNC:3057]
ENSMUSG00000048701	coiled-coil domain containing 6 [Source:MGI Symbol;Acc:MGI:1923801]	Ccdc6	ENSG00000108091	CCDC6	coiled-coil domain containing 6 [Source:HGNC Symbol;Acc:HGNC:18782]
ENSMUSG00000031273	collagen, type IV, alpha 6 [Source:MGI Symbol;Acc:MGI:2152695]	Col4a6	ENSG00000197565	COL4A6	collagen, type IV, alpha 6 [Source:HGNC Symbol;Acc:HGNC:2208]
ENSMUSG00000020437	myosin IG [Source:MGI Symbol;Acc:MGI:1927091]	Myo1g	ENSG00000136286	MYO1G	myosin IG [Source:HGNC Symbol;Acc:HGNC:13880]
ENSMUSG00000041120	neuroblastoma, suppression of tumorigenicity 1 [Source:MGI Symbol;Acc:MGI:104591]	Nbl1	ENSG00000158747	NBL1	neuroblastoma 1, DAN family BMP antagonist [Source:HGNC Symbol;Acc:HGNC:7650]
ENSMUSG00000041120	neuroblastoma, suppression of tumorigenicity 1 [Source:MGI Symbol;Acc:MGI:104591]	Nbl1	ENSG00000270136	MINOS1-NBL1	MINOS1-NBL1 readthrough [Source:HGNC Symbol;Acc:HGNC:48338]
ENSMUSG00000024998	phospholipase C, epsilon 1 [Source:MGI Symbol;Acc:MGI:1921305]	Plce1	ENSG00000138193	PLCE1	phospholipase C, epsilon 1 [Source:HGNC Symbol;Acc:HGNC:17175]
ENSMUSG00000020108	DNA-damage-inducible transcript 4 [Source:MGI Symbol;Acc:MGI:1921997]	Ddit4	ENSG00000168209	DDIT4	DNA-damage-inducible transcript 4 [Source:HGNC Symbol;Acc:HGNC:24944]
ENSMUSG00000019960	dual specificity phosphatase 6 [Source:MGI Symbol;Acc:MGI:1914853]	Dusp6	ENSG00000139318	DUSP6	dual specificity phosphatase 6 [Source:HGNC Symbol;Acc:HGNC:3072]
ENSMUSG00000058794	nuclear factor, erythroid derived 2 [Source:MGI Symbol;Acc:MGI:97308]	Nfe2	ENSG00000123405	NFE2	nuclear factor, erythroid 2 [Source:HGNC Symbol;Acc:HGNC:7780]
ENSMUSG00000033059	brain glycogen phosphorylase [Source:MGI Symbol;Acc:MGI:97828]	Pygb	ENSG00000100994	PYGB	phosphorylase, glycogen; brain [Source:HGNC Symbol;Acc:HGNC:9723]
ENSMUSG00000027858	tetraspanin 2 [Source:MGI Symbol;Acc:MGI:1917997]	Tspan2	ENSG00000134198	TSPAN2	tetraspanin 2 [Source:HGNC Symbol;Acc:HGNC:20659]
ENSMUSG00000054855	Rho family GTPase 1 [Source:MGI Symbol;Acc:MGI:2444878]	Rnd1	ENSG00000172602	RND1	Rho family GTPase 1 [Source:HGNC Symbol;Acc:HGNC:18314]
ENSMUSG00000056962	jumonji domain containing 6 [Source:MGI Symbol;Acc:MGI:1858910]	Jmjd6	ENSG00000070495	JMJD6	jumonji domain containing 6 [Source:HGNC Symbol;Acc:HGNC:19355]
ENSMUSG00000025880	SMAD family member 7 [Source:MGI Symbol;Acc:MGI:1100518]	Smad7	ENSG00000101665	SMAD7	SMAD family member 7 [Source:HGNC Symbol;Acc:HGNC:6773]
ENSMUSG00000031740	matrix metallopeptidase 2 [Source:MGI Symbol;Acc:MGI:97009]	Mmp2	ENSG00000087245	MMP2	matrix metallopeptidase 2 [Source:HGNC Symbol;Acc:HGNC:7166]
ENSMUSG00000023951	vascular endothelial growth factor A [Source:MGI Symbol;Acc:MGI:103178]	Vegfa	ENSG00000112715	VEGFA	vascular endothelial growth factor A [Source:HGNC Symbol;Acc:HGNC:12680]
ENSMUSG00000044060	RIKEN cDNA A830010M20 gene [Source:MGI Symbol;Acc:MGI:2445097]	A830010M20Rik	ENSG00000069712	KIAA1107	KIAA1107 [Source:HGNC Symbol;Acc:HGNC:29192]
ENSMUSG00000044224	DnaJ (Hsp40) homolog, subfamily C, member 21 [Source:MGI Symbol;Acc:MGI:1925371]	Dnajc21	ENSG00000168724	DNAJC21	DnaJ (Hsp40) homolog, subfamily C, member 21 [Source:HGNC Symbol;Acc:HGNC:27030]
ENSMUSG00000056071	S100 calcium binding protein A9 (calgranulin B) [Source:MGI Symbol;Acc:MGI:1338947]	S100a9	ENSG00000163220	S100A9	S100 calcium binding protein A9 [Source:HGNC Symbol;Acc:HGNC:10499]
ENSMUSG00000038349	phospholipase C-like 1 [Source:MGI Symbol;Acc:MGI:3036262]	Plcl1	ENSG00000115896	PLCL1	phospholipase C-like 1 [Source:HGNC Symbol;Acc:HGNC:9063]
ENSMUSG00000005732	RAN binding protein 1 [Source:MGI Symbol;Acc:MGI:96269]	Ranbp1	ENSG00000099901	RANBP1	RAN binding protein 1 [Source:HGNC Symbol;Acc:HGNC:9847]
ENSMUSG00000054196	collagen triple helix repeat containing 1 [Source:MGI Symbol;Acc:MGI:1915838]	Cthrc1	ENSG00000164932	CTHRC1	collagen triple helix repeat containing 1 [Source:HGNC Symbol;Acc:HGNC:18831]
ENSMUSG00000042622	v-maf musculoaponeurotic fibrosarcoma oncogene family, protein F (avian) [Source:MGI Symbol;Acc:MGI:96910]	Maff	ENSG00000185022	MAFF	v-maf avian musculoaponeurotic fibrosarcoma oncogene homolog F [Source:HGNC Symbol;Acc:HGNC:6780]
ENSMUSG00000025006	sorbin and SH3 domain containing 1 [Source:MGI Symbol;Acc:MGI:700014]	Sorbs1	ENSG00000095637	SORBS1	sorbin and SH3 domain containing 1 [Source:HGNC Symbol;Acc:HGNC:14565]
ENSMUSG00000023456	triosephosphate isomerase 1 [Source:MGI Symbol;Acc:MGI:98797]	Tpi1	ENSG00000111669	TPI1	triosephosphate isomerase 1 [Source:HGNC Symbol;Acc:HGNC:12009]
ENSMUSG00000018476	KDM1 lysine (K)-specific demethylase 6B [Source:MGI Symbol;Acc:MGI:2448492]	Kdm6b	ENSG00000132510	KDM6B	lysine (K)-specific demethylase 6B [Source:HGNC Symbol;Acc:HGNC:29012]
ENSMUSG00000054640	solute carrier family 8 (sodium/calcium exchanger), member 1 [Source:MGI Symbol;Acc:MGI:107956]	Slc8a1	ENSG00000183023	SLC8A1	solute carrier family 8 (sodium/calcium exchanger), member 1 [Source:HGNC Symbol;Acc:HGNC:11068]
ENSMUSG00000029664	tissue factor pathway inhibitor 2 [Source:MGI Symbol;Acc:MGI:108543]	Tfpi2	ENSG00000105825	TFPI2	tissue factor pathway inhibitor 2 [Source:HGNC Symbol;Acc:HGNC:11761]
ENSMUSG00000040209	zinc finger protein 704 [Source:MGI Symbol;Acc:MGI:2180715]	Zfp704	ENSG00000164684	ZNF704	zinc finger protein 704 [Source:HGNC Symbol;Acc:HGNC:32291]
ENSMUSG00000029379	chemokine (C-X-C motif) ligand 3 [Source:MGI Symbol;Acc:MGI:3037818]	Cxcl3	ENSG00000163734	CXCL3	chemokine (C-X-C motif) ligand 3 [Source:HGNC Symbol;Acc:HGNC:4604]
ENSMUSG00000029379	chemokine (C-X-C motif) ligand 3 [Source:MGI Symbol;Acc:MGI:3037818]	Cxcl3	ENSG00000081041	CXCL2	chemokine (C-X-C motif) ligand 2 [Source:HGNC Symbol;Acc:HGNC:4603]
ENSMUSG00000029122	Ellis van Creveld gene syndrome [Source:MGI Symbol;Acc:MGI:1890596]	Evc	ENSG00000072840	EVC	Ellis van Creveld protein [Source:HGNC Symbol;Acc:HGNC:3497]
ENSMUSG00000026670	UDP-N-acetylglucosamine pyrophosphorylase 1 [Source:MGI Symbol;Acc:MGI:1334459]	Uap1	ENSG00000117143	UAP1	UDP-N-acetylglucosamine pyrophosphorylase 1 [Source:HGNC Symbol;Acc:HGNC:12457]
ENSMUSG00000036565	tweety homolog 3 (Drosophila) [Source:MGI Symbol;Acc:MGI:1925589]	Ttyh3	ENSG00000136295	TTYH3	tweety family member 3 [Source:HGNC Symbol;Acc:HGNC:22222]
ENSMUSG00000035356	nuclear factor of kappa light polypeptide gene enhancer in B cells inhibitor, zeta [Source:MGI Symbol;Acc:MGI:1931595]	Nfkbiz	ENSG00000144802	NFKBIZ	nuclear factor of kappa light polypeptide gene enhancer in B-cells inhibitor, zeta [Source:HGNC Symbol;Acc:HGNC:29805]
ENSMUSG00000024534	synuclein, alpha interacting protein (synphilin) [Source:MGI Symbol;Acc:MGI:1915097]	Sncaip	ENSG00000064692	SNCAIP	synuclein, alpha interacting protein [Source:HGNC Symbol;Acc:HGNC:11139]
ENSMUSG00000045502	hydroxycarboxylic acid receptor 2 [Source:MGI Symbol;Acc:MGI:1933383]	Hcar2	ENSG00000255398	HCAR3	hydroxycarboxylic acid receptor 3 [Source:HGNC Symbol;Acc:HGNC:16824]
ENSMUSG00000045502	hydroxycarboxylic acid receptor 2 [Source:MGI Symbol;Acc:MGI:1933383]	Hcar2	ENSG00000182782	HCAR2	hydroxycarboxylic acid receptor 2 [Source:HGNC Symbol;Acc:HGNC:24827]
ENSMUSG00000031246	SH3-binding domain glutamic acid-rich protein like [Source:MGI Symbol;Acc:MGI:1930849]	Sh3bgrl	ENSG00000131171	SH3BGRL	SH3 domain binding glutamate-rich protein like [Source:HGNC Symbol;Acc:HGNC:10823]
ENSMUSG00000059040	enolase 1B, retrotransposed [Source:MGI Symbol;Acc:MGI:3648653]	Eno1b	ENSG00000074800	ENO1	enolase 1, (alpha) [Source:HGNC Symbol;Acc:HGNC:3350]
ENSMUSG00000027254	microtubule-associated protein 1 A [Source:MGI Symbol;Acc:MGI:1306776]	Map1a	ENSG00000166963	MAP1A	microtubule-associated protein 1A [Source:HGNC Symbol;Acc:HGNC:6835]
ENSMUSG00000030116	microfibrillar associated protein 5 [Source:MGI Symbol;Acc:MGI:1354387]	Mfap5	ENSG00000197614	MFAP5	microfibrillar associated protein 5 [Source:HGNC Symbol;Acc:HGNC:29673]
ENSMUSG00000028957	period circadian clock 3 [Source:MGI Symbol;Acc:MGI:1277134]	Per3	ENSG00000049246	PER3	period circadian clock 3 [Source:HGNC Symbol;Acc:HGNC:8847]
ENSMUSG00000027848	olfactomedin-like 3 [Source:MGI Symbol;Acc:MGI:1914877]	Olfml3	ENSG00000116774	OLFML3	olfactomedin-like 3 [Source:HGNC Symbol;Acc:HGNC:24956]
ENSMUSG00000020814	matrix-remodelling associated 7 [Source:MGI Symbol;Acc:MGI:1914872]	Mxra7	ENSG00000182534	MXRA7	matrix-remodelling associated 7 [Source:HGNC Symbol;Acc:HGNC:7541]
ENSMUSG00000034612	carbohydrate sulfotransferase 11 [Source:MGI Symbol;Acc:MGI:1927166]	Chst11	ENSG00000171310	CHST11	carbohydrate (chondroitin 4) sulfotransferase 11 [Source:HGNC Symbol;Acc:HGNC:17422]
ENSMUSG00000024300	myosin IF [Source:MGI Symbol;Acc:MGI:107711]	Myo1f	ENSG00000142347	MYO1F	myosin IF [Source:HGNC Symbol;Acc:HGNC:7600]
ENSMUSG00000038210	homeobox A11 [Source:MGI Symbol;Acc:MGI:96172]	Hoxa11	ENSG00000005073	HOXA11	homeobox A11 [Source:HGNC Symbol;Acc:HGNC:5101]
ENSMUSG00000028896	regulator of chromosome condensation 1 [Source:MGI Symbol;Acc:MGI:1913989]	Rcc1	ENSG00000180198	RCC1	regulator of chromosome condensation 1 [Source:HGNC Symbol;Acc:HGNC:1913]
ENSMUSG00000048572	transmembrane protein 252 [Source:MGI Symbol;Acc:MGI:3583948]	Tmem252	ENSG00000181778	TMEM252	transmembrane protein 252 [Source:HGNC Symbol;Acc:HGNC:28537]
ENSMUSG00000001248	GRAM domain containing 1A [Source:MGI Symbol;Acc:MGI:105490]	Gramd1a	ENSG00000089351	GRAMD1A	GRAM domain containing 1A [Source:HGNC Symbol;Acc:HGNC:29305]
ENSMUSG00000090231	complement factor B [Source:MGI Symbol;Acc:MGI:105975]	Cfb	ENSG00000244255	XXbac-BPG116M5.17	Uncharacterized protein; cDNA FLJ55673, highly similar to Complement factor B (EC 3.4.21.47) [Source:UniProtKB/TrEMBL;Acc:B4E1Z4]
ENSMUSG00000090231	complement factor B [Source:MGI Symbol;Acc:MGI:105975]	Cfb	ENSG00000243649	CFB	complement factor B [Source:HGNC Symbol;Acc:HGNC:1037]
ENSMUSG00000034810	sodium channel, voltage-gated, type VII, alpha [Source:MGI Symbol;Acc:MGI:102965]	Scn7a	ENSG00000136546	SCN7A	sodium channel, voltage gated, type VII alpha subunit [Source:HGNC Symbol;Acc:HGNC:10594]
ENSMUSG00000027339	Ras association (RalGDS/AF-6) domain family member 2 [Source:MGI Symbol;Acc:MGI:2442060]	Rassf2	ENSG00000101265	RASSF2	Ras association (RalGDS/AF-6) domain family member 2 [Source:HGNC Symbol;Acc:HGNC:9883]
ENSMUSG00000022309	angiopoietin 1 [Source:MGI Symbol;Acc:MGI:108448]	Angpt1	ENSG00000154188	ANGPT1	angiopoietin 1 [Source:HGNC Symbol;Acc:HGNC:484]
ENSMUSG00000003865	glycogen synthase 1, muscle [Source:MGI Symbol;Acc:MGI:101805]	Gys1	ENSG00000104812	GYS1	glycogen synthase 1 (muscle) [Source:HGNC Symbol;Acc:HGNC:4706]
ENSMUSG00000030732	chordin-like 2 [Source:MGI Symbol;Acc:MGI:1916371]	Chrdl2	ENSG00000054938	CHRDL2	chordin-like 2 [Source:HGNC Symbol;Acc:HGNC:24168]
ENSMUSG00000053113	suppressor of cytokine signaling 3 [Source:MGI Symbol;Acc:MGI:1201791]	Socs3	ENSG00000184557	SOCS3	suppressor of cytokine signaling 3 [Source:HGNC Symbol;Acc:HGNC:19391]
ENSMUSG00000045672	collagen, type XXVII, alpha 1 [Source:MGI Symbol;Acc:MGI:2672118]	Col27a1	ENSG00000196739	COL27A1	collagen, type XXVII, alpha 1 [Source:HGNC Symbol;Acc:HGNC:22986]
ENSMUSG00000039328	ring finger protein 122 [Source:MGI Symbol;Acc:MGI:1916117]	Rnf122	ENSG00000133874	RNF122	ring finger protein 122 [Source:HGNC Symbol;Acc:HGNC:21147]
ENSMUSG00000017386	TNF receptor associated factor 4 [Source:MGI Symbol;Acc:MGI:1202880]	Traf4	ENSG00000076604	TRAF4	TNF receptor-associated factor 4 [Source:HGNC Symbol;Acc:HGNC:12034]
ENSMUSG00000035621	midnolin [Source:MGI Symbol;Acc:MGI:1890222]	Midn	ENSG00000167470	MIDN	midnolin [Source:HGNC Symbol;Acc:HGNC:16298]
ENSMUSG00000027035	ceramide synthase 6 [Source:MGI Symbol;Acc:MGI:2442564]	Cers6	ENSG00000172292	CERS6	ceramide synthase 6 [Source:HGNC Symbol;Acc:HGNC:23826]
ENSMUSG00000025597	kelch-like 4 [Source:MGI Symbol;Acc:MGI:2442829]	Klhl4	ENSG00000102271	KLHL4	kelch-like family member 4 [Source:HGNC Symbol;Acc:HGNC:6355]
ENSMUSG00000026235	Eph receptor A4 [Source:MGI Symbol;Acc:MGI:98277]	Epha4	ENSG00000116106	EPHA4	EPH receptor A4 [Source:HGNC Symbol;Acc:HGNC:3388]
ENSMUSG00000040663	cardiotrophin-like cytokine factor 1 [Source:MGI Symbol;Acc:MGI:1930088]	Clcf1	ENSG00000175505	CLCF1	cardiotrophin-like cytokine factor 1 [Source:HGNC Symbol;Acc:HGNC:17412]
ENSMUSG00000039405	protease, serine 23 [Source:MGI Symbol;Acc:MGI:1923703]	Prss23	ENSG00000150687	PRSS23	protease, serine, 23 [Source:HGNC Symbol;Acc:HGNC:14370]
ENSMUSG00000006724	cytochrome P450, family 27, subfamily b, polypeptide 1 [Source:MGI Symbol;Acc:MGI:1098274]	Cyp27b1	ENSG00000111012	CYP27B1	cytochrome P450, family 27, subfamily B, polypeptide 1 [Source:HGNC Symbol;Acc:HGNC:2606]
ENSMUSG00000015944	GATS protein-like 2 [Source:MGI Symbol;Acc:MGI:1933384]	Gatsl2	ENSG00000274070	GATSL2	GATS protein-like 2 [Source:HGNC Symbol;Acc:HGNC:37073]
ENSMUSG00000015944	GATS protein-like 2 [Source:MGI Symbol;Acc:MGI:1933384]	Gatsl2	ENSG00000239521	GATS	GATS, stromal antigen 3 opposite strand [Source:HGNC Symbol;Acc:HGNC:29954]
ENSMUSG00000054843	attractin like 1 [Source:MGI Symbol;Acc:MGI:2147749]	Atrnl1	ENSG00000107518	ATRNL1	attractin-like 1 [Source:HGNC Symbol;Acc:HGNC:29063]
ENSMUSG00000038205	protein kinase, AMP-activated, beta 2 non-catalytic subunit [Source:MGI Symbol;Acc:MGI:1336185]	Prkab2	ENSG00000131791	PRKAB2	protein kinase, AMP-activated, beta 2 non-catalytic subunit [Source:HGNC Symbol;Acc:HGNC:9379]
ENSMUSG00000031490	eukaryotic translation initiation factor 4E binding protein 1 [Source:MGI Symbol;Acc:MGI:103267]	Eif4ebp1	ENSG00000187840	EIF4EBP1	eukaryotic translation initiation factor 4E binding protein 1 [Source:HGNC Symbol;Acc:HGNC:3288]
ENSMUSG00000070427	interleukin 18 binding protein [Source:MGI Symbol;Acc:MGI:1333800]	Il18bp	ENSG00000137496	IL18BP	interleukin 18 binding protein [Source:HGNC Symbol;Acc:HGNC:5987]
ENSMUSG00000049112	oxytocin receptor [Source:MGI Symbol;Acc:MGI:109147]	Oxtr	ENSG00000180914	OXTR	oxytocin receptor [Source:HGNC Symbol;Acc:HGNC:8529]
ENSMUSG00000053475	tumor necrosis factor alpha induced protein 6 [Source:MGI Symbol;Acc:MGI:1195266]	Tnfaip6	ENSG00000123610	TNFAIP6	tumor necrosis factor, alpha-induced protein 6 [Source:HGNC Symbol;Acc:HGNC:11898]
ENSMUSG00000053644	aldehyde dehydrogenase family 7, member A1 [Source:MGI Symbol;Acc:MGI:108186]	Aldh7a1	ENSG00000164904	ALDH7A1	aldehyde dehydrogenase 7 family, member A1 [Source:HGNC Symbol;Acc:HGNC:877]
ENSMUSG00000002289	angiopoietin-like 4 [Source:MGI Symbol;Acc:MGI:1888999]	Angptl4	ENSG00000167772	ANGPTL4	angiopoietin-like 4 [Source:HGNC Symbol;Acc:HGNC:16039]
ENSMUSG00000035373	chemokine (C-C motif) ligand 7 [Source:MGI Symbol;Acc:MGI:99512]	Ccl7	ENSG00000108688	CCL7	chemokine (C-C motif) ligand 7 [Source:HGNC Symbol;Acc:HGNC:10634]
ENSMUSG00000028803	NIPA-like domain containing 3 [Source:MGI Symbol;Acc:MGI:1921802]	Nipal3	ENSG00000001461	NIPAL3	NIPA-like domain containing 3 [Source:HGNC Symbol;Acc:HGNC:25233]
ENSMUSG00000034563	cell cycle progression 1 [Source:MGI Symbol;Acc:MGI:1196419]	Ccpg1	ENSG00000260916	CCPG1	cell cycle progression 1 [Source:HGNC Symbol;Acc:HGNC:24227]
ENSMUSG00000000340	dihydrolipoamide branched chain transacylase E2 [Source:MGI Symbol;Acc:MGI:105386]	Dbt	ENSG00000137992	DBT	dihydrolipoamide branched chain transacylase E2 [Source:HGNC Symbol;Acc:HGNC:2698]
ENSMUSG00000015766	epidermal growth factor receptor pathway substrate 8 [Source:MGI Symbol;Acc:MGI:104684]	Eps8	ENSG00000151491	EPS8	epidermal growth factor receptor pathway substrate 8 [Source:HGNC Symbol;Acc:HGNC:3420]
ENSMUSG00000059991	neuronal pentraxin 2 [Source:MGI Symbol;Acc:MGI:1858209]	Nptx2	ENSG00000106236	NPTX2	neuronal pentraxin II [Source:HGNC Symbol;Acc:HGNC:7953]
ENSMUSG00000032501	tribbles homolog 1 (Drosophila) [Source:MGI Symbol;Acc:MGI:2443397]	Trib1	ENSG00000173334	TRIB1	tribbles pseudokinase 1 [Source:HGNC Symbol;Acc:HGNC:16891]
ENSMUSG00000021388	asporin [Source:MGI Symbol;Acc:MGI:1913945]	Aspn	ENSG00000106819	ASPN	asporin [Source:HGNC Symbol;Acc:HGNC:14872]
ENSMUSG00000030554	synemin, intermediate filament protein [Source:MGI Symbol;Acc:MGI:2661187]	Synm	ENSG00000182253	SYNM	synemin, intermediate filament protein [Source:HGNC Symbol;Acc:HGNC:24466]
ENSMUSG00000029838	pleiotrophin [Source:MGI Symbol;Acc:MGI:97804]	Ptn	ENSG00000105894	PTN	pleiotrophin [Source:HGNC Symbol;Acc:HGNC:9630]
ENSMUSG00000074934	gremlin 1 [Source:MGI Symbol;Acc:MGI:1344337]	Grem1	ENSG00000166923	GREM1	gremlin 1, DAN family BMP antagonist [Source:HGNC Symbol;Acc:HGNC:2001]
ENSMUSG00000026463	ATPase, Ca++ transporting, plasma membrane 4 [Source:MGI Symbol;Acc:MGI:88111]	Atp2b4	ENSG00000058668	ATP2B4	ATPase, Ca++ transporting, plasma membrane 4 [Source:HGNC Symbol;Acc:HGNC:817]
ENSMUSG00000041773	ectodermal-neural cortex 1 [Source:MGI Symbol;Acc:MGI:109610]	Enc1	ENSG00000171617	ENC1	ectodermal-neural cortex 1 (with BTB domain) [Source:HGNC Symbol;Acc:HGNC:3345]
ENSMUSG00000066392	neurexin III [Source:MGI Symbol;Acc:MGI:1096389]	Nrxn3	ENSG00000021645	NRXN3	neurexin 3 [Source:HGNC Symbol;Acc:HGNC:8010]
ENSMUSG00000022756	solute carrier family 7 (cationic amino acid transporter, y+ system), member 4 [Source:MGI Symbol;Acc:MGI:2146512]	Slc7a4	ENSG00000099960	SLC7A4	solute carrier family 7, member 4 [Source:HGNC Symbol;Acc:HGNC:11062]
ENSMUSG00000019539	reticulocalbin 3, EF-hand calcium binding domain [Source:MGI Symbol;Acc:MGI:1277122]	Rcn3	ENSG00000142552	RCN3	reticulocalbin 3, EF-hand calcium binding domain [Source:HGNC Symbol;Acc:HGNC:21145]
ENSMUSG00000031788	kinesin family member C3 [Source:MGI Symbol;Acc:MGI:109202]	Kifc3	ENSG00000140859	KIFC3	kinesin family member C3 [Source:HGNC Symbol;Acc:HGNC:6326]
ENSMUSG00000035673	strawberry notch homolog 2 (Drosophila) [Source:MGI Symbol;Acc:MGI:2448490]	Sbno2	ENSG00000064932	SBNO2	strawberry notch homolog 2 (Drosophila) [Source:HGNC Symbol;Acc:HGNC:29158]
ENSMUSG00000046480	sodium channel, type IV, beta [Source:MGI Symbol;Acc:MGI:2687406]	Scn4b	ENSG00000177098	SCN4B	sodium channel, voltage gated, type IV beta subunit [Source:HGNC Symbol;Acc:HGNC:10592]
ENSMUSG00000063142	potassium large conductance calcium-activated channel, subfamily M, alpha member 1 [Source:MGI Symbol;Acc:MGI:99923]	Kcnma1	ENSG00000156113	KCNMA1	potassium channel, calcium activated large conductance subfamily M alpha, member 1 [Source:HGNC Symbol;Acc:HGNC:6284]
ENSMUSG00000031661	naked cuticle 1 homolog (Drosophila) [Source:MGI Symbol;Acc:MGI:2135954]	Nkd1	ENSG00000140807	NKD1	naked cuticle homolog 1 (Drosophila) [Source:HGNC Symbol;Acc:HGNC:17045]
ENSMUSG00000046402	retinol binding protein 1, cellular [Source:MGI Symbol;Acc:MGI:97876]	Rbp1	ENSG00000114115	RBP1	retinol binding protein 1, cellular [Source:HGNC Symbol;Acc:HGNC:9919]
ENSMUSG00000032006	platelet-derived growth factor, D polypeptide [Source:MGI Symbol;Acc:MGI:1919035]	Pdgfd	ENSG00000170962	PDGFD	platelet derived growth factor D [Source:HGNC Symbol;Acc:HGNC:30620]
ENSMUSG00000040699	LIM domain containing 2 [Source:MGI Symbol;Acc:MGI:1915053]	Limd2	ENSG00000136490	LIMD2	LIM domain containing 2 [Source:HGNC Symbol;Acc:HGNC:28142]
ENSMUSG00000003355	FK506 binding protein 11 [Source:MGI Symbol;Acc:MGI:1913370]	Fkbp11	ENSG00000134285	FKBP11	FK506 binding protein 11, 19 kDa [Source:HGNC Symbol;Acc:HGNC:18624]
ENSMUSG00000062300	poliovirus receptor-related 2 [Source:MGI Symbol;Acc:MGI:97822]	Pvrl2	ENSG00000130202	PVRL2	poliovirus receptor-related 2 (herpesvirus entry mediator B) [Source:HGNC Symbol;Acc:HGNC:9707]
ENSMUSG00000042272	SEC14 and spectrin domains 1 [Source:MGI Symbol;Acc:MGI:1916262]	Sestd1	ENSG00000187231	SESTD1	SEC14 and spectrin domains 1 [Source:HGNC Symbol;Acc:HGNC:18379]
ENSMUSG00000028859	colony stimulating factor 3 receptor (granulocyte) [Source:MGI Symbol;Acc:MGI:1339755]	Csf3r	ENSG00000119535	CSF3R	colony stimulating factor 3 receptor (granulocyte) [Source:HGNC Symbol;Acc:HGNC:2439]
ENSMUSG00000023092	four and a half LIM domains 1 [Source:MGI Symbol;Acc:MGI:1298387]	Fhl1	ENSG00000022267	FHL1	four and a half LIM domains 1 [Source:HGNC Symbol;Acc:HGNC:3702]
ENSMUSG00000028413	UDP-Gal:betaGlcNAc beta 1,4- galactosyltransferase, polypeptide 1 [Source:MGI Symbol;Acc:MGI:95705]	B4galt1	ENSG00000086062	B4GALT1	UDP-Gal:betaGlcNAc beta 1,4- galactosyltransferase, polypeptide 1 [Source:HGNC Symbol;Acc:HGNC:924]
ENSMUSG00000020407	uridine phosphorylase 1 [Source:MGI Symbol;Acc:MGI:1097668]	Upp1	ENSG00000183696	UPP1	uridine phosphorylase 1 [Source:HGNC Symbol;Acc:HGNC:12576]
ENSMUSG00000036885	Rho guanine nucleotide exchange factor (GEF) 26 [Source:MGI Symbol;Acc:MGI:1918053]	Arhgef26	ENSG00000114790	ARHGEF26	Rho guanine nucleotide exchange factor (GEF) 26 [Source:HGNC Symbol;Acc:HGNC:24490]
ENSMUSG00000037685	ATPase, aminophospholipid transporter (APLT), class I, type 8A, member 1 [Source:MGI Symbol;Acc:MGI:1330848]	Atp8a1	ENSG00000124406	ATP8A1	ATPase, aminophospholipid transporter (APLT), class I, type 8A, member 1 [Source:HGNC Symbol;Acc:HGNC:13531]
ENSMUSG00000024014	proviral integration site 1 [Source:MGI Symbol;Acc:MGI:97584]	Pim1	ENSG00000137193	PIM1	Pim-1 proto-oncogene, serine/threonine kinase [Source:HGNC Symbol;Acc:HGNC:8986]
ENSMUSG00000031765	metallothionein 1 [Source:MGI Symbol;Acc:MGI:97171]	Mt1	ENSG00000244020	MT1HL1	metallothionein 1H-like 1 [Source:HGNC Symbol;Acc:HGNC:31864]
ENSMUSG00000031765	metallothionein 1 [Source:MGI Symbol;Acc:MGI:97171]	Mt1	ENSG00000125144	MT1G	metallothionein 1G [Source:HGNC Symbol;Acc:HGNC:7399]
ENSMUSG00000031765	metallothionein 1 [Source:MGI Symbol;Acc:MGI:97171]	Mt1	ENSG00000205358	MT1H	metallothionein 1H [Source:HGNC Symbol;Acc:HGNC:7400]
ENSMUSG00000031765	metallothionein 1 [Source:MGI Symbol;Acc:MGI:97171]	Mt1	ENSG00000198417	MT1F	metallothionein 1F [Source:HGNC Symbol;Acc:HGNC:7398]
ENSMUSG00000031765	metallothionein 1 [Source:MGI Symbol;Acc:MGI:97171]	Mt1	ENSG00000169688	MT1B	metallothionein 1B [Source:HGNC Symbol;Acc:HGNC:7394]
ENSMUSG00000031765	metallothionein 1 [Source:MGI Symbol;Acc:MGI:97171]	Mt1	ENSG00000205362	MT1A	metallothionein 1A [Source:HGNC Symbol;Acc:HGNC:7393]
ENSMUSG00000070462	mesoderm development candidate 1 [Source:MGI Symbol;Acc:MGI:1891420]	Mesdc1	ENSG00000140406	MESDC1	mesoderm development candidate 1 [Source:HGNC Symbol;Acc:HGNC:13519]
ENSMUSG00000041757	pleckstrin homology domain containing, family A member 6 [Source:MGI Symbol;Acc:MGI:2388662]	Plekha6	ENSG00000143850	PLEKHA6	pleckstrin homology domain containing, family A member 6 [Source:HGNC Symbol;Acc:HGNC:17053]
ENSMUSG00000040451	sphingomyelin synthase 1 [Source:MGI Symbol;Acc:MGI:2444110]	Sgms1	ENSG00000198964	SGMS1	sphingomyelin synthase 1 [Source:HGNC Symbol;Acc:HGNC:29799]
ENSMUSG00000032575	mesencephalic astrocyte-derived neurotrophic factor [Source:MGI Symbol;Acc:MGI:1922090]	Manf	ENSG00000145050	MANF	mesencephalic astrocyte-derived neurotrophic factor [Source:HGNC Symbol;Acc:HGNC:15461]
ENSMUSG00000053158	feline sarcoma oncogene [Source:MGI Symbol;Acc:MGI:95514]	Fes	ENSG00000182511	FES	FES proto-oncogene, tyrosine kinase [Source:HGNC Symbol;Acc:HGNC:3657]
ENSMUSG00000032717	MyoD family inhibitor [Source:MGI Symbol;Acc:MGI:107687]	Mdfi	ENSG00000112559	MDFI	MyoD family inhibitor [Source:HGNC Symbol;Acc:HGNC:6967]
ENSMUSG00000036390	growth arrest and DNA-damage-inducible 45 alpha [Source:MGI Symbol;Acc:MGI:107799]	Gadd45a	ENSG00000116717	GADD45A	growth arrest and DNA-damage-inducible, alpha [Source:HGNC Symbol;Acc:HGNC:4095]
ENSMUSG00000027993	tripartite motif-containing 2 [Source:MGI Symbol;Acc:MGI:1933163]	Trim2	ENSG00000109654	TRIM2	tripartite motif containing 2 [Source:HGNC Symbol;Acc:HGNC:15974]
ENSMUSG00000003545	FBJ osteosarcoma oncogene B [Source:MGI Symbol;Acc:MGI:95575]	Fosb	ENSG00000125740	FOSB	FBJ murine osteosarcoma viral oncogene homolog B [Source:HGNC Symbol;Acc:HGNC:3797]
ENSMUSG00000025140	pyrroline-5-carboxylate reductase 1 [Source:MGI Symbol;Acc:MGI:2384795]	Pycr1	ENSG00000183010	PYCR1	pyrroline-5-carboxylate reductase 1 [Source:HGNC Symbol;Acc:HGNC:9721]
ENSMUSG00000029371	chemokine (C-X-C motif) ligand 5 [Source:MGI Symbol;Acc:MGI:1096868]	Cxcl5	ENSG00000163735	CXCL5	chemokine (C-X-C motif) ligand 5 [Source:HGNC Symbol;Acc:HGNC:10642]
ENSMUSG00000029371	chemokine (C-X-C motif) ligand 5 [Source:MGI Symbol;Acc:MGI:1096868]	Cxcl5	ENSG00000124875	CXCL6	chemokine (C-X-C motif) ligand 6 [Source:HGNC Symbol;Acc:HGNC:10643]
ENSMUSG00000022769	stromal cell-derived factor 2-like 1 [Source:MGI Symbol;Acc:MGI:2149842]	Sdf2l1	ENSG00000128228	SDF2L1	stromal cell-derived factor 2-like 1 [Source:HGNC Symbol;Acc:HGNC:10676]
ENSMUSG00000037820	transglutaminase 2, C polypeptide [Source:MGI Symbol;Acc:MGI:98731]	Tgm2	ENSG00000198959	TGM2	transglutaminase 2 [Source:HGNC Symbol;Acc:HGNC:11778]
ENSMUSG00000020592	syndecan 1 [Source:MGI Symbol;Acc:MGI:1349162]	Sdc1	ENSG00000115884	SDC1	syndecan 1 [Source:HGNC Symbol;Acc:HGNC:10658]
ENSMUSG00000038332	sestrin 1 [Source:MGI Symbol;Acc:MGI:2155278]	Sesn1	ENSG00000080546	SESN1	sestrin 1 [Source:HGNC Symbol;Acc:HGNC:21595]
ENSMUSG00000023328	acetylcholinesterase [Source:MGI Symbol;Acc:MGI:87876]	Ache	ENSG00000087085	ACHE	acetylcholinesterase (Yt blood group) [Source:HGNC Symbol;Acc:HGNC:108]
ENSMUSG00000021187	tandem C2 domains, nuclear [Source:MGI Symbol;Acc:MGI:1921663]	Tc2n	ENSG00000165929	TC2N	tandem C2 domains, nuclear [Source:HGNC Symbol;Acc:HGNC:19859]
ENSMUSG00000004665	calponin 2 [Source:MGI Symbol;Acc:MGI:105093]	Cnn2	ENSG00000064666	CNN2	calponin 2 [Source:HGNC Symbol;Acc:HGNC:2156]
ENSMUSG00000058979	cat eye syndrome chromosome region, candidate 5 [Source:MGI Symbol;Acc:MGI:2136976]	Cecr5	ENSG00000069998	CECR5	cat eye syndrome chromosome region, candidate 5 [Source:HGNC Symbol;Acc:HGNC:1843]
ENSMUSG00000052062	par-3 family cell polarity regulator beta [Source:MGI Symbol;Acc:MGI:1919301]	Pard3b	ENSG00000116117	PARD3B	par-3 family cell polarity regulator beta [Source:HGNC Symbol;Acc:HGNC:14446]
ENSMUSG00000009628	testis expressed gene 15 [Source:MGI Symbol;Acc:MGI:1934816]	Tex15	ENSG00000133863	TEX15	testis expressed 15 [Source:HGNC Symbol;Acc:HGNC:11738]
ENSMUSG00000046719	neurexophilin 3 [Source:MGI Symbol;Acc:MGI:1336188]	Nxph3	ENSG00000182575	NXPH3	neurexophilin 3 [Source:HGNC Symbol;Acc:HGNC:8077]
ENSMUSG00000026249	serine (or cysteine) peptidase inhibitor, clade E, member 2 [Source:MGI Symbol;Acc:MGI:101780]	Serpine2	ENSG00000135919	SERPINE2	serpin peptidase inhibitor, clade E (nexin, plasminogen activator inhibitor type 1), member 2 [Source:HGNC Symbol;Acc:HGNC:8951]
ENSMUSG00000029501	ankyrin repeat and LEM domain containing 2 [Source:MGI Symbol;Acc:MGI:1261856]	Ankle2	ENSG00000176915	ANKLE2	ankyrin repeat and LEM domain containing 2 [Source:HGNC Symbol;Acc:HGNC:29101]
ENSMUSG00000025921	retinol dehydrogenase 10 (all-trans) [Source:MGI Symbol;Acc:MGI:1924238]	Rdh10	ENSG00000121039	RDH10	retinol dehydrogenase 10 (all-trans) [Source:HGNC Symbol;Acc:HGNC:19975]
ENSMUSG00000048096	leiomodin 1 (smooth muscle) [Source:MGI Symbol;Acc:MGI:2135671]	Lmod1	ENSG00000163431	LMOD1	leiomodin 1 (smooth muscle) [Source:HGNC Symbol;Acc:HGNC:6647]
ENSMUSG00000043518	retinoic acid induced 2 [Source:MGI Symbol;Acc:MGI:1344378]	Rai2	ENSG00000131831	RAI2	retinoic acid induced 2 [Source:HGNC Symbol;Acc:HGNC:9835]
ENSMUSG00000042331	sperm antigen with calponin homology and coiled-coil domains 1 [Source:MGI Symbol;Acc:MGI:2442356]	Specc1	ENSG00000128487	SPECC1	sperm antigen with calponin homology and coiled-coil domains 1 [Source:HGNC Symbol;Acc:HGNC:30615]
ENSMUSG00000019699	thymoma viral proto-oncogene 3 [Source:MGI Symbol;Acc:MGI:1345147]	Akt3	ENSG00000117020	AKT3	v-akt murine thymoma viral oncogene homolog 3 [Source:HGNC Symbol;Acc:HGNC:393]
ENSMUSG00000019838	solute carrier family 16 (monocarboxylic acid transporters), member 10 [Source:MGI Symbol;Acc:MGI:1919722]	Slc16a10	ENSG00000112394	SLC16A10	solute carrier family 16 (aromatic amino acid transporter), member 10 [Source:HGNC Symbol;Acc:HGNC:17027]
ENSMUSG00000086040	WAS/WASL interacting protein family, member 3 [Source:MGI Symbol;Acc:MGI:3044681]	Wipf3	ENSG00000122574	WIPF3	WAS/WASL interacting protein family, member 3 [Source:HGNC Symbol;Acc:HGNC:22004]
ENSMUSG00000025473	a disintegrin and metallopeptidase domain 8 [Source:MGI Symbol;Acc:MGI:107825]	Adam8	ENSG00000151651	ADAM8	ADAM metallopeptidase domain 8 [Source:HGNC Symbol;Acc:HGNC:215]
ENSMUSG00000031214	oligophrenin 1 [Source:MGI Symbol;Acc:MGI:2151070]	Ophn1	ENSG00000079482	OPHN1	oligophrenin 1 [Source:HGNC Symbol;Acc:HGNC:8148]
ENSMUSG00000030087	Kruppel-like factor 15 [Source:MGI Symbol;Acc:MGI:1929988]	Klf15	ENSG00000163884	KLF15	Kruppel-like factor 15 [Source:HGNC Symbol;Acc:HGNC:14536]
ENSMUSG00000025504	EPS8-like 2 [Source:MGI Symbol;Acc:MGI:2138828]	Eps8l2	ENSG00000177106	EPS8L2	EPS8-like 2 [Source:HGNC Symbol;Acc:HGNC:21296]
ENSMUSG00000041624	guanylate cyclase 1, soluble, alpha 2 [Source:MGI Symbol;Acc:MGI:2660877]	Gucy1a2	ENSG00000152402	GUCY1A2	guanylate cyclase 1, soluble, alpha 2 [Source:HGNC Symbol;Acc:HGNC:4684]
ENSMUSG00000040430	phosphatidylinositol transfer protein, cytoplasmic 1 [Source:MGI Symbol;Acc:MGI:1919045]	Pitpnc1	ENSG00000154217	PITPNC1	phosphatidylinositol transfer protein, cytoplasmic 1 [Source:HGNC Symbol;Acc:HGNC:21045]
ENSMUSG00000022842	endothelin converting enzyme 2 [Source:MGI Symbol;Acc:MGI:1101356]	Ece2	ENSG00000145194	ECE2	endothelin converting enzyme 2 [Source:HGNC Symbol;Acc:HGNC:13275]
ENSMUSG00000047409	CTD (carboxy-terminal domain, RNA polymerase II, polypeptide A) small phosphatase-like [Source:MGI Symbol;Acc:MGI:1916524]	Ctdspl	ENSG00000144677	CTDSPL	CTD (carboxy-terminal domain, RNA polymerase II, polypeptide A) small phosphatase-like [Source:HGNC Symbol;Acc:HGNC:16890]
ENSMUSG00000028494	perilipin 2 [Source:MGI Symbol;Acc:MGI:87920]	Plin2	ENSG00000147872	PLIN2	perilipin 2 [Source:HGNC Symbol;Acc:HGNC:248]
ENSMUSG00000015312	growth arrest and DNA-damage-inducible 45 beta [Source:MGI Symbol;Acc:MGI:107776]	Gadd45b	ENSG00000099860	GADD45B	growth arrest and DNA-damage-inducible, beta [Source:HGNC Symbol;Acc:HGNC:4096]
ENSMUSG00000038058	nucleotide-binding oligomerization domain containing 1 [Source:MGI Symbol;Acc:MGI:1341839]	Nod1	ENSG00000106100	NOD1	nucleotide-binding oligomerization domain containing 1 [Source:HGNC Symbol;Acc:HGNC:16390]
ENSMUSG00000001131	tissue inhibitor of metalloproteinase 1 [Source:MGI Symbol;Acc:MGI:98752]	Timp1	ENSG00000102265	TIMP1	TIMP metallopeptidase inhibitor 1 [Source:HGNC Symbol;Acc:HGNC:11820]
ENSMUSG00000020846	family with sequence similarity 101, member B [Source:MGI Symbol;Acc:MGI:1923816]	Fam101b	ENSG00000183688	FAM101B	family with sequence similarity 101, member B [Source:HGNC Symbol;Acc:HGNC:28705]
ENSMUSG00000059901	a disintegrin-like and metallopeptidase (reprolysin type) with thrombospondin type 1 motif, 14 [Source:MGI Symbol;Acc:MGI:2179942]	Adamts14	ENSG00000138316	ADAMTS14	ADAM metallopeptidase with thrombospondin type 1 motif, 14 [Source:HGNC Symbol;Acc:HGNC:14899]
ENSMUSG00000003752	inositol 1,4,5-trisphosphate 3-kinase C [Source:MGI Symbol;Acc:MGI:2442554]	Itpkc	ENSG00000086544	ITPKC	inositol-trisphosphate 3-kinase C [Source:HGNC Symbol;Acc:HGNC:14897]
ENSMUSG00000040659	EF hand domain containing 2 [Source:MGI Symbol;Acc:MGI:106504]	Efhd2	ENSG00000142634	EFHD2	EF-hand domain family, member D2 [Source:HGNC Symbol;Acc:HGNC:28670]
ENSMUSG00000031355	Rho GTPase activating protein 6 [Source:MGI Symbol;Acc:MGI:1196332]	Arhgap6	ENSG00000047648	ARHGAP6	Rho GTPase activating protein 6 [Source:HGNC Symbol;Acc:HGNC:676]
ENSMUSG00000042677	zinc finger CCCH type containing 12A [Source:MGI Symbol;Acc:MGI:2385891]	Zc3h12a	ENSG00000163874	ZC3H12A	zinc finger CCCH-type containing 12A [Source:HGNC Symbol;Acc:HGNC:26259]
ENSMUSG00000023272	cysteine-rich with EGF-like domains 2 [Source:MGI Symbol;Acc:MGI:1923987]	Creld2	ENSG00000184164	CRELD2	cysteine-rich with EGF-like domains 2 [Source:HGNC Symbol;Acc:HGNC:28150]
ENSMUSG00000020250	thioredoxin reductase 1 [Source:MGI Symbol;Acc:MGI:1354175]	Txnrd1	ENSG00000198431	TXNRD1	thioredoxin reductase 1 [Source:HGNC Symbol;Acc:HGNC:12437]
ENSMUSG00000000120	nerve growth factor receptor (TNFR superfamily, member 16) [Source:MGI Symbol;Acc:MGI:97323]	Ngfr	ENSG00000064300	NGFR	nerve growth factor receptor [Source:HGNC Symbol;Acc:HGNC:7809]
ENSMUSG00000059895	protein tyrosine phosphatase 4a3 [Source:MGI Symbol;Acc:MGI:1277098]	Ptp4a3	ENSG00000184489	PTP4A3	protein tyrosine phosphatase type IVA, member 3 [Source:HGNC Symbol;Acc:HGNC:9636]
ENSMUSG00000030255	sarcospan [Source:MGI Symbol;Acc:MGI:1353511]	Sspn	ENSG00000123096	SSPN	sarcospan [Source:HGNC Symbol;Acc:HGNC:11322]
ENSMUSG00000022860	chondrolectin [Source:MGI Symbol;Acc:MGI:2179069]	Chodl	ENSG00000154645	CHODL	chondrolectin [Source:HGNC Symbol;Acc:HGNC:17807]
ENSMUSG00000062980	cadherin-like and PC-esterase domain containing 1 [Source:MGI Symbol;Acc:MGI:2444814]	Cped1	ENSG00000106034	CPED1	cadherin-like and PC-esterase domain containing 1 [Source:HGNC Symbol;Acc:HGNC:26159]
ENSMUSG00000050931	sphingomyelin synthase 2 [Source:MGI Symbol;Acc:MGI:1921692]	Sgms2	ENSG00000164023	SGMS2	sphingomyelin synthase 2 [Source:HGNC Symbol;Acc:HGNC:28395]
ENSMUSG00000029379	chemokine (C-X-C motif) ligand 3 [Source:MGI Symbol;Acc:MGI:3037818]	Cxcl3	ENSG00000163739	CXCL1	chemokine (C-X-C motif) ligand 1 (melanoma growth stimulating activity, alpha) [Source:HGNC Symbol;Acc:HGNC:4602]
ENSMUSG00000074480	mex3 homolog A (C. elegans) [Source:MGI Symbol;Acc:MGI:1919890]	Mex3a	ENSG00000254726	MEX3A	mex-3 RNA binding family member A [Source:HGNC Symbol;Acc:HGNC:33482]
ENSMUSG00000029674	LIM-domain containing, protein kinase [Source:MGI Symbol;Acc:MGI:104572]	Limk1	ENSG00000106683	LIMK1	LIM domain kinase 1 [Source:HGNC Symbol;Acc:HGNC:6613]
ENSMUSG00000019850	tumor necrosis factor, alpha-induced protein 3 [Source:MGI Symbol;Acc:MGI:1196377]	Tnfaip3	ENSG00000118503	TNFAIP3	tumor necrosis factor, alpha-induced protein 3 [Source:HGNC Symbol;Acc:HGNC:11896]
ENSMUSG00000044252	oxysterol binding protein-like 1A [Source:MGI Symbol;Acc:MGI:1927551]	Osbpl1a	ENSG00000141447	OSBPL1A	oxysterol binding protein-like 1A [Source:HGNC Symbol;Acc:HGNC:16398]
ENSMUSG00000020363	glutamine fructose-6-phosphate transaminase 2 [Source:MGI Symbol;Acc:MGI:1338883]	Gfpt2	ENSG00000131459	GFPT2	glutamine-fructose-6-phosphate transaminase 2 [Source:HGNC Symbol;Acc:HGNC:4242]
ENSMUSG00000054342	potassium intermediate/small conductance calcium-activated channel, subfamily N, member 4 [Source:MGI Symbol;Acc:MGI:1277957]	Kcnn4	ENSG00000104783	KCNN4	potassium channel, calcium activated intermediate/small conductance subfamily N alpha, member 4 [Source:HGNC Symbol;Acc:HGNC:6293]
ENSMUSG00000040280	NADH dehydrogenase (ubiquinone) 1 alpha subcomplex, 4-like 2 [Source:MGI Symbol;Acc:MGI:3039567]	Ndufa4l2	ENSG00000185633	NDUFA4L2	NADH dehydrogenase (ubiquinone) 1 alpha subcomplex, 4-like 2 [Source:HGNC Symbol;Acc:HGNC:29836]
ENSMUSG00000030069	prokineticin 2 [Source:MGI Symbol;Acc:MGI:1354178]	Prok2	ENSG00000163421	PROK2	prokineticin 2 [Source:HGNC Symbol;Acc:HGNC:18455]
ENSMUSG00000020644	inhibitor of DNA binding 2 [Source:MGI Symbol;Acc:MGI:96397]	Id2	ENSG00000115738	ID2	inhibitor of DNA binding 2, dominant negative helix-loop-helix protein [Source:HGNC Symbol;Acc:HGNC:5361]
ENSMUSG00000027398	interleukin 1 beta [Source:MGI Symbol;Acc:MGI:96543]	Il1b	ENSG00000125538	IL1B	interleukin 1, beta [Source:HGNC Symbol;Acc:HGNC:5992]
ENSMUSG00000025854	family with sequence similarity 20, member C [Source:MGI Symbol;Acc:MGI:2136853]	Fam20c	ENSG00000177706	FAM20C	family with sequence similarity 20, member C [Source:HGNC Symbol;Acc:HGNC:22140]
ENSMUSG00000031558	slit homolog 2 (Drosophila) [Source:MGI Symbol;Acc:MGI:1315205]	Slit2	ENSG00000145147	SLIT2	slit guidance ligand 2 [Source:HGNC Symbol;Acc:HGNC:11086]
ENSMUSG00000034127	tetraspanin 8 [Source:MGI Symbol;Acc:MGI:2384918]	Tspan8	ENSG00000127324	TSPAN8	tetraspanin 8 [Source:HGNC Symbol;Acc:HGNC:11855]
ENSMUSG00000026494	kinesin family member 26B [Source:MGI Symbol;Acc:MGI:2447076]	Kif26b	ENSG00000162849	KIF26B	kinesin family member 26B [Source:HGNC Symbol;Acc:HGNC:25484]
ENSMUSG00000023885	thrombospondin 2 [Source:MGI Symbol;Acc:MGI:98738]	Thbs2	ENSG00000186340	THBS2	thrombospondin 2 [Source:HGNC Symbol;Acc:HGNC:11786]
ENSMUSG00000021820	calcium/calmodulin-dependent protein kinase II gamma [Source:MGI Symbol;Acc:MGI:88259]	Camk2g	ENSG00000148660	CAMK2G	calcium/calmodulin-dependent protein kinase II gamma [Source:HGNC Symbol;Acc:HGNC:1463]
ENSMUSG00000020572	nicotinamide phosphoribosyltransferase [Source:MGI Symbol;Acc:MGI:1929865]	Nampt	ENSG00000105835	NAMPT	nicotinamide phosphoribosyltransferase [Source:HGNC Symbol;Acc:HGNC:30092]
ENSMUSG00000040836	G protein-coupled receptor 161 [Source:MGI Symbol;Acc:MGI:2685054]	Gpr161	ENSG00000143147	GPR161	G protein-coupled receptor 161 [Source:HGNC Symbol;Acc:HGNC:23694]
ENSMUSG00000030103	basic helix-loop-helix family, member e40 [Source:MGI Symbol;Acc:MGI:1097714]	Bhlhe40	ENSG00000134107	BHLHE40	basic helix-loop-helix family, member e40 [Source:HGNC Symbol;Acc:HGNC:1046]
ENSMUSG00000022867	ubiquitin specific peptidase 25 [Source:MGI Symbol;Acc:MGI:1353655]	Usp25	ENSG00000155313	USP25	ubiquitin specific peptidase 25 [Source:HGNC Symbol;Acc:HGNC:12624]
ENSMUSG00000047557	latexin [Source:MGI Symbol;Acc:MGI:107633]	Lxn	ENSG00000079257	LXN	latexin [Source:HGNC Symbol;Acc:HGNC:13347]
ENSMUSG00000027217	tetraspanin 18 [Source:MGI Symbol;Acc:MGI:1917186]	Tspan18	ENSG00000157570	TSPAN18	tetraspanin 18 [Source:HGNC Symbol;Acc:HGNC:20660]
ENSMUSG00000041731	phosphoglucomutase 5 [Source:MGI Symbol;Acc:MGI:1925668]	Pgm5	ENSG00000154330	PGM5	phosphoglucomutase 5 [Source:HGNC Symbol;Acc:HGNC:8908]
ENSMUSG00000035441	myosin ID [Source:MGI Symbol;Acc:MGI:107728]	Myo1d	ENSG00000176658	MYO1D	myosin ID [Source:HGNC Symbol;Acc:HGNC:7598]
ENSMUSG00000034394	leukemia inhibitory factor [Source:MGI Symbol;Acc:MGI:96787]	Lif	ENSG00000128342	LIF	leukemia inhibitory factor [Source:HGNC Symbol;Acc:HGNC:6596]
ENSMUSG00000070366	phosphatidic acid phosphatase type 2 domain containing 1A [Source:MGI Symbol;Acc:MGI:2685936]	Ppapdc1a	ENSG00000203805	PPAPDC1A	phosphatidic acid phosphatase type 2 domain containing 1A [Source:HGNC Symbol;Acc:HGNC:23531]
ENSMUSG00000074622	v-maf musculoaponeurotic fibrosarcoma oncogene family, protein B (avian) [Source:MGI Symbol;Acc:MGI:104555]	Mafb	ENSG00000204103	MAFB	v-maf avian musculoaponeurotic fibrosarcoma oncogene homolog B [Source:HGNC Symbol;Acc:HGNC:6408]
ENSMUSG00000052837	jun B proto-oncogene [Source:MGI Symbol;Acc:MGI:96647]	Junb	ENSG00000171223	JUNB	jun B proto-oncogene [Source:HGNC Symbol;Acc:HGNC:6205]
ENSMUSG00000071604	family with sequence similarity 189, member A2 [Source:MGI Symbol;Acc:MGI:2685813]	Fam189a2	ENSG00000135063	FAM189A2	family with sequence similarity 189, member A2 [Source:HGNC Symbol;Acc:HGNC:24820]
ENSMUSG00000052087	regulator of G-protein signaling 14 [Source:MGI Symbol;Acc:MGI:1859709]	Rgs14	ENSG00000169220	RGS14	regulator of G-protein signaling 14 [Source:HGNC Symbol;Acc:HGNC:9996]
ENSMUSG00000020806	rhomboid 5 homolog 2 (Drosophila) [Source:MGI Symbol;Acc:MGI:2442473]	Rhbdf2	ENSG00000129667	RHBDF2	rhomboid 5 homolog 2 (Drosophila) [Source:HGNC Symbol;Acc:HGNC:20788]
ENSMUSG00000004328	hypoxia inducible factor 3, alpha subunit [Source:MGI Symbol;Acc:MGI:1859778]	Hif3a	ENSG00000124440	HIF3A	hypoxia inducible factor 3, alpha subunit [Source:HGNC Symbol;Acc:HGNC:15825]
ENSMUSG00000022389	thyrotroph embryonic factor [Source:MGI Symbol;Acc:MGI:98663]	Tef	ENSG00000167074	TEF	thyrotrophic embryonic factor [Source:HGNC Symbol;Acc:HGNC:11722]
ENSMUSG00000043421	hypoxia inducible lipid droplet associated [Source:MGI Symbol;Acc:MGI:1916823]	Hilpda	ENSG00000135245	HILPDA	hypoxia inducible lipid droplet-associated [Source:HGNC Symbol;Acc:HGNC:28859]
ENSMUSG00000004698	histone deacetylase 9 [Source:MGI Symbol;Acc:MGI:1931221]	Hdac9	ENSG00000048052	HDAC9	histone deacetylase 9 [Source:HGNC Symbol;Acc:HGNC:14065]
ENSMUSG00000033207	MAM domain containing 2 [Source:MGI Symbol;Acc:MGI:1918988]	Mamdc2	ENSG00000165072	MAMDC2	MAM domain containing 2 [Source:HGNC Symbol;Acc:HGNC:23673]
ENSMUSG00000002897	interleukin 17 receptor A [Source:MGI Symbol;Acc:MGI:107399]	Il17ra	ENSG00000177663	IL17RA	interleukin 17 receptor A [Source:HGNC Symbol;Acc:HGNC:5985]
ENSMUSG00000031274	collagen, type IV, alpha 5 [Source:MGI Symbol;Acc:MGI:88456]	Col4a5	ENSG00000188153	COL4A5	collagen, type IV, alpha 5 [Source:HGNC Symbol;Acc:HGNC:2207]
ENSMUSG00000023034	nuclear receptor subfamily 4, group A, member 1 [Source:MGI Symbol;Acc:MGI:1352454]	Nr4a1	ENSG00000123358	NR4A1	nuclear receptor subfamily 4, group A, member 1 [Source:HGNC Symbol;Acc:HGNC:7980]
ENSMUSG00000012519	mixed lineage kinase domain-like [Source:MGI Symbol;Acc:MGI:1921818]	Mlkl	ENSG00000168404	MLKL	mixed lineage kinase domain-like [Source:HGNC Symbol;Acc:HGNC:26617]
ENSMUSG00000024236	supervillin [Source:MGI Symbol;Acc:MGI:2147319]	Svil	ENSG00000197321	SVIL	supervillin [Source:HGNC Symbol;Acc:HGNC:11480]
ENSMUSG00000022475	histone deacetylase 7 [Source:MGI Symbol;Acc:MGI:1891835]	Hdac7	ENSG00000061273	HDAC7	histone deacetylase 7 [Source:HGNC Symbol;Acc:HGNC:14067]
ENSMUSG00000034898	filamin A interacting protein 1 [Source:MGI Symbol;Acc:MGI:1917848]	Filip1	ENSG00000118407	FILIP1	filamin A interacting protein 1 [Source:HGNC Symbol;Acc:HGNC:21015]
ENSMUSG00000025576	RNA binding protein, fox-1 homolog (C. elegans) 3 [Source:MGI Symbol;Acc:MGI:106368]	Rbfox3	ENSG00000167281	RBFOX3	RNA binding protein, fox-1 homolog (C. elegans) 3 [Source:HGNC Symbol;Acc:HGNC:27097]
ENSMUSG00000029571	transmembrane protein 106B [Source:MGI Symbol;Acc:MGI:1919150]	Tmem106b	ENSG00000106460	TMEM106B	transmembrane protein 106B [Source:HGNC Symbol;Acc:HGNC:22407]
ENSMUSG00000023206	interleukin 15 receptor, alpha chain [Source:MGI Symbol;Acc:MGI:104644]	Il15ra	ENSG00000134470	IL15RA	interleukin 15 receptor, alpha [Source:HGNC Symbol;Acc:HGNC:5978]
ENSMUSG00000007682	deiodinase, iodothyronine, type II [Source:MGI Symbol;Acc:MGI:1338833]	Dio2	ENSG00000211448	DIO2	deiodinase, iodothyronine, type II [Source:HGNC Symbol;Acc:HGNC:2884]
ENSMUSG00000045954	serum deprivation response [Source:MGI Symbol;Acc:MGI:99513]	Sdpr	ENSG00000168497	SDPR	serum deprivation response [Source:HGNC Symbol;Acc:HGNC:10690]
ENSMUSG00000040022	RAB11 family interacting protein 2 (class I) [Source:MGI Symbol;Acc:MGI:1922248]	Rab11fip2	ENSG00000107560	RAB11FIP2	RAB11 family interacting protein 2 (class I) [Source:HGNC Symbol;Acc:HGNC:29152]
ENSMUSG00000030790	adrenomedullin [Source:MGI Symbol;Acc:MGI:108058]	Adm	ENSG00000148926	ADM	adrenomedullin [Source:HGNC Symbol;Acc:HGNC:259]
ENSMUSG00000038193	heart and neural crest derivatives expressed transcript 2 [Source:MGI Symbol;Acc:MGI:103580]	Hand2	ENSG00000164107	HAND2	heart and neural crest derivatives expressed 2 [Source:HGNC Symbol;Acc:HGNC:4808]
ENSMUSG00000062866	phosphatase and actin regulator 2 [Source:MGI Symbol;Acc:MGI:2446138]	Phactr2	ENSG00000112419	PHACTR2	phosphatase and actin regulator 2 [Source:HGNC Symbol;Acc:HGNC:20956]
ENSMUSG00000057604	LIM and cysteine-rich domains 1 [Source:MGI Symbol;Acc:MGI:1353635]	Lmcd1	ENSG00000071282	LMCD1	LIM and cysteine-rich domains 1 [Source:HGNC Symbol;Acc:HGNC:6633]
ENSMUSG00000031639	toll-like receptor 3 [Source:MGI Symbol;Acc:MGI:2156367]	Tlr3	ENSG00000164342	TLR3	toll-like receptor 3 [Source:HGNC Symbol;Acc:HGNC:11849]
ENSMUSG00000030539	sema domain, immunoglobulin domain (Ig), transmembrane domain (TM) and short cytoplasmic domain, (semaphorin) 4B [Source:MGI Symbol;Acc:MGI:107559]	Sema4b	ENSG00000185033	SEMA4B	sema domain, immunoglobulin domain (Ig), transmembrane domain (TM) and short cytoplasmic domain, (semaphorin) 4B [Source:HGNC Symbol;Acc:HGNC:10730]
ENSMUSG00000037447	AT rich interactive domain 5A (MRF1-like) [Source:MGI Symbol;Acc:MGI:2443039]	Arid5a	ENSG00000196843	ARID5A	AT rich interactive domain 5A (MRF1-like) [Source:HGNC Symbol;Acc:HGNC:17361]
ENSMUSG00000015134	aldehyde dehydrogenase family 1, subfamily A3 [Source:MGI Symbol;Acc:MGI:1861722]	Aldh1a3	ENSG00000184254	ALDH1A3	aldehyde dehydrogenase 1 family, member A3 [Source:HGNC Symbol;Acc:HGNC:409]
ENSMUSG00000075707	deiodinase, iodothyronine type III [Source:MGI Symbol;Acc:MGI:1306782]	Dio3	ENSG00000197406	DIO3	deiodinase, iodothyronine, type III [Source:HGNC Symbol;Acc:HGNC:2885]
ENSMUSG00000036006	family with sequence similarity 65, member B [Source:MGI Symbol;Acc:MGI:2444879]	Fam65b	ENSG00000111913	FAM65B	family with sequence similarity 65, member B [Source:HGNC Symbol;Acc:HGNC:13872]
ENSMUSG00000040852	pleckstrin homology domain containing, family H (with MyTH4 domain) member 2 [Source:MGI Symbol;Acc:MGI:2146813]	Plekhh2	ENSG00000152527	PLEKHH2	pleckstrin homology domain containing, family H (with MyTH4 domain) member 2 [Source:HGNC Symbol;Acc:HGNC:30506]
ENSMUSG00000026204	protein tyrosine phosphatase, receptor type, N [Source:MGI Symbol;Acc:MGI:102765]	Ptprn	ENSG00000054356	PTPRN	protein tyrosine phosphatase, receptor type, N [Source:HGNC Symbol;Acc:HGNC:9676]
ENSMUSG00000039542	neural cell adhesion molecule 1 [Source:MGI Symbol;Acc:MGI:97281]	Ncam1	ENSG00000149294	NCAM1	neural cell adhesion molecule 1 [Source:HGNC Symbol;Acc:HGNC:7656]
ENSMUSG00000003882	interleukin 7 receptor [Source:MGI Symbol;Acc:MGI:96562]	Il7r	ENSG00000168685	IL7R	interleukin 7 receptor [Source:HGNC Symbol;Acc:HGNC:6024]
ENSMUSG00000027832	pentraxin related gene [Source:MGI Symbol;Acc:MGI:104641]	Ptx3	ENSG00000163661	PTX3	pentraxin 3, long [Source:HGNC Symbol;Acc:HGNC:9692]
ENSMUSG00000029919	hematopoietic prostaglandin D synthase [Source:MGI Symbol;Acc:MGI:1859384]	Hpgds	ENSG00000163106	HPGDS	hematopoietic prostaglandin D synthase [Source:HGNC Symbol;Acc:HGNC:17890]
ENSMUSG00000026180	chemokine (C-X-C motif) receptor 2 [Source:MGI Symbol;Acc:MGI:105303]	Cxcr2	ENSG00000180871	CXCR2	chemokine (C-X-C motif) receptor 2 [Source:HGNC Symbol;Acc:HGNC:6027]
ENSMUSG00000026180	chemokine (C-X-C motif) receptor 2 [Source:MGI Symbol;Acc:MGI:105303]	Cxcr2	ENSG00000163464	CXCR1	chemokine (C-X-C motif) receptor 1 [Source:HGNC Symbol;Acc:HGNC:6026]
ENSMUSG00000035671	zinc finger SWIM-type containing 4 [Source:MGI Symbol;Acc:MGI:2443726]	Zswim4	ENSG00000132003	ZSWIM4	zinc finger, SWIM-type containing 4 [Source:HGNC Symbol;Acc:HGNC:25704]
ENSMUSG00000030022	a disintegrin-like and metallopeptidase (reprolysin type) with thrombospondin type 1 motif, 9 [Source:MGI Symbol;Acc:MGI:1916320]	Adamts9	ENSG00000163638	ADAMTS9	ADAM metallopeptidase with thrombospondin type 1 motif, 9 [Source:HGNC Symbol;Acc:HGNC:13202]
ENSMUSG00000031375	biglycan [Source:MGI Symbol;Acc:MGI:88158]	Bgn	ENSG00000182492	BGN	biglycan [Source:HGNC Symbol;Acc:HGNC:1044]
ENSMUSG00000074575	potassium voltage-gated channel, subfamily G, member 1 [Source:MGI Symbol;Acc:MGI:3616086]	Kcng1	ENSG00000026559	KCNG1	potassium channel, voltage gated modifier subfamily G, member 1 [Source:HGNC Symbol;Acc:HGNC:6248]
ENSMUSG00000009281	retinoic acid receptor responder (tazarotene induced) 2 [Source:MGI Symbol;Acc:MGI:1918910]	Rarres2	ENSG00000106538	RARRES2	retinoic acid receptor responder (tazarotene induced) 2 [Source:HGNC Symbol;Acc:HGNC:9868]
ENSMUSG00000047945	MARCKS-like 1 [Source:MGI Symbol;Acc:MGI:97143]	Marcksl1	ENSG00000175130	MARCKSL1	MARCKS-like 1 [Source:HGNC Symbol;Acc:HGNC:7142]
ENSMUSG00000031093	dedicator of cytokinesis 11 [Source:MGI Symbol;Acc:MGI:1923224]	Dock11	ENSG00000147251	DOCK11	dedicator of cytokinesis 11 [Source:HGNC Symbol;Acc:HGNC:23483]
ENSMUSG00000053560	immediate early response 2 [Source:MGI Symbol;Acc:MGI:104815]	Ier2	ENSG00000160888	IER2	immediate early response 2 [Source:HGNC Symbol;Acc:HGNC:28871]
ENSMUSG00000038319	potassium voltage-gated channel, subfamily H (eag-related), member 2 [Source:MGI Symbol;Acc:MGI:1341722]	Kcnh2	ENSG00000055118	KCNH2	potassium channel, voltage gated eag related subfamily H, member 2 [Source:HGNC Symbol;Acc:HGNC:6251]
ENSMUSG00000030748	interleukin 4 receptor, alpha [Source:MGI Symbol;Acc:MGI:105367]	Il4ra	ENSG00000077238	IL4R	interleukin 4 receptor [Source:HGNC Symbol;Acc:HGNC:6015]
ENSMUSG00000022419	DEP domain containing MTOR-interacting protein [Source:MGI Symbol;Acc:MGI:2146322]	Deptor	ENSG00000155792	DEPTOR	DEP domain containing MTOR-interacting protein [Source:HGNC Symbol;Acc:HGNC:22953]
ENSMUSG00000020154	protein tyrosine phosphatase, receptor type, B [Source:MGI Symbol;Acc:MGI:97809]	Ptprb	ENSG00000127329	PTPRB	protein tyrosine phosphatase, receptor type, B [Source:HGNC Symbol;Acc:HGNC:9665]
ENSMUSG00000032487	prostaglandin-endoperoxide synthase 2 [Source:MGI Symbol;Acc:MGI:97798]	Ptgs2	ENSG00000073756	PTGS2	prostaglandin-endoperoxide synthase 2 (prostaglandin G/H synthase and cyclooxygenase) [Source:HGNC Symbol;Acc:HGNC:9605]
ENSMUSG00000032194	KN motif and ankyrin repeat domains 2 [Source:MGI Symbol;Acc:MGI:2384568]	Kank2	ENSG00000197256	KANK2	KN motif and ankyrin repeat domains 2 [Source:HGNC Symbol;Acc:HGNC:29300]
ENSMUSG00000028599	tumor necrosis factor receptor superfamily, member 1b [Source:MGI Symbol;Acc:MGI:1314883]	Tnfrsf1b	ENSG00000028137	TNFRSF1B	tumor necrosis factor receptor superfamily, member 1B [Source:HGNC Symbol;Acc:HGNC:11917]
ENSMUSG00000026864	heat shock protein 5 [Source:MGI Symbol;Acc:MGI:95835]	Hspa5	ENSG00000044574	HSPA5	heat shock 70kDa protein 5 (glucose-regulated protein, 78kDa) [Source:HGNC Symbol;Acc:HGNC:5238]
ENSMUSG00000042302	EH domain binding protein 1 [Source:MGI Symbol;Acc:MGI:2667252]	Ehbp1	ENSG00000115504	EHBP1	EH domain binding protein 1 [Source:HGNC Symbol;Acc:HGNC:29144]
ENSMUSG00000027208	fibroblast growth factor 7 [Source:MGI Symbol;Acc:MGI:95521]	Fgf7	ENSG00000140285	FGF7	fibroblast growth factor 7 [Source:HGNC Symbol;Acc:HGNC:3685]
ENSMUSG00000004768	RAB23, member RAS oncogene family [Source:MGI Symbol;Acc:MGI:99833]	Rab23	ENSG00000112210	RAB23	RAB23, member RAS oncogene family [Source:HGNC Symbol;Acc:HGNC:14263]
ENSMUSG00000031765	metallothionein 1 [Source:MGI Symbol;Acc:MGI:97171]	Mt1	ENSG00000169715	MT1E	metallothionein 1E [Source:HGNC Symbol;Acc:HGNC:7397]
ENSMUSG00000050315	synaptopodin 2 [Source:MGI Symbol;Acc:MGI:2153070]	Synpo2	ENSG00000172403	SYNPO2	synaptopodin 2 [Source:HGNC Symbol;Acc:HGNC:17732]
ENSMUSG00000019124	secernin 1 [Source:MGI Symbol;Acc:MGI:1917188]	Scrn1	ENSG00000136193	SCRN1	secernin 1 [Source:HGNC Symbol;Acc:HGNC:22192]
ENSMUSG00000038059	small integral membrane protein 3 [Source:MGI Symbol;Acc:MGI:1917088]	Smim3	ENSG00000256235	SMIM3	small integral membrane protein 3 [Source:HGNC Symbol;Acc:HGNC:30248]
ENSMUSG00000025993	solute carrier family 40 (iron-regulated transporter), member 1 [Source:MGI Symbol;Acc:MGI:1315204]	Slc40a1	ENSG00000138449	SLC40A1	solute carrier family 40 (iron-regulated transporter), member 1 [Source:HGNC Symbol;Acc:HGNC:10909]
ENSMUSG00000026981	interleukin 1 receptor antagonist [Source:MGI Symbol;Acc:MGI:96547]	Il1rn	ENSG00000136689	IL1RN	interleukin 1 receptor antagonist [Source:HGNC Symbol;Acc:HGNC:6000]
ENSMUSG00000021109	hypoxia inducible factor 1, alpha subunit [Source:MGI Symbol;Acc:MGI:106918]	Hif1a	ENSG00000100644	HIF1A	hypoxia inducible factor 1, alpha subunit (basic helix-loop-helix transcription factor) [Source:HGNC Symbol;Acc:HGNC:4910]
ENSMUSG00000042759	apolipoprotein B receptor [Source:MGI Symbol;Acc:MGI:2176230]	Apobr	ENSG00000184730	APOBR	apolipoprotein B receptor [Source:HGNC Symbol;Acc:HGNC:24087]
ENSMUSG00000038291	sorting nexin 25 [Source:MGI Symbol;Acc:MGI:2142610]	Snx25	ENSG00000109762	SNX25	sorting nexin 25 [Source:HGNC Symbol;Acc:HGNC:21883]
ENSMUSG00000005124	WNT1 inducible signaling pathway protein 1 [Source:MGI Symbol;Acc:MGI:1197008]	Wisp1	ENSG00000104415	WISP1	WNT1 inducible signaling pathway protein 1 [Source:HGNC Symbol;Acc:HGNC:12769]
ENSMUSG00000053897	solute carrier family 39 (metal ion transporter), member 8 [Source:MGI Symbol;Acc:MGI:1914797]	Slc39a8	ENSG00000138821	SLC39A8	solute carrier family 39 (zinc transporter), member 8 [Source:HGNC Symbol;Acc:HGNC:20862]
ENSMUSG00000030747	diacylglycerol O-acyltransferase 2 [Source:MGI Symbol;Acc:MGI:1915050]	Dgat2	ENSG00000062282	DGAT2	diacylglycerol O-acyltransferase 2 [Source:HGNC Symbol;Acc:HGNC:16940]
ENSMUSG00000052632	ArfGAP with SH3 domain, ankyrin repeat and PH domain 2 [Source:MGI Symbol;Acc:MGI:2685438]	Asap2	ENSG00000151693	ASAP2	ArfGAP with SH3 domain, ankyrin repeat and PH domain 2 [Source:HGNC Symbol;Acc:HGNC:2721]
ENSMUSG00000029436	matrix metallopeptidase 17 [Source:MGI Symbol;Acc:MGI:1346076]	Mmp17	ENSG00000198598	MMP17	matrix metallopeptidase 17 (membrane-inserted) [Source:HGNC Symbol;Acc:HGNC:7163]
ENSMUSG00000028036	prostaglandin F receptor [Source:MGI Symbol;Acc:MGI:97796]	Ptgfr	ENSG00000122420	PTGFR	prostaglandin F receptor (FP) [Source:HGNC Symbol;Acc:HGNC:9600]
ENSMUSG00000021250	FBJ osteosarcoma oncogene [Source:MGI Symbol;Acc:MGI:95574]	Fos	ENSG00000170345	FOS	FBJ murine osteosarcoma viral oncogene homolog [Source:HGNC Symbol;Acc:HGNC:3796]
ENSMUSG00000001750	T cell, immune regulator 1, ATPase, H+ transporting, lysosomal V0 protein A3 [Source:MGI Symbol;Acc:MGI:1350931]	Tcirg1	ENSG00000110719	TCIRG1	T-cell, immune regulator 1, ATPase, H+ transporting, lysosomal V0 subunit A3 [Source:HGNC Symbol;Acc:HGNC:11647]
ENSMUSG00000053411	chromobox 7 [Source:MGI Symbol;Acc:MGI:1196439]	Cbx7	ENSG00000100307	CBX7	chromobox homolog 7 [Source:HGNC Symbol;Acc:HGNC:1557]
ENSMUSG00000041347	bradykinin receptor, beta 1 [Source:MGI Symbol;Acc:MGI:88144]	Bdkrb1	ENSG00000100739	BDKRB1	bradykinin receptor B1 [Source:HGNC Symbol;Acc:HGNC:1029]
ENSMUSG00000039103	nexilin [Source:MGI Symbol;Acc:MGI:1916060]	Nexn	ENSG00000162614	NEXN	nexilin (F actin binding protein) [Source:HGNC Symbol;Acc:HGNC:29557]
ENSMUSG00000093661	eukaryotic translation initiation factor 4E member 3 [Source:MGI Symbol;Acc:MGI:1914142]	Eif4e3	ENSG00000163412	EIF4E3	eukaryotic translation initiation factor 4E family member 3 [Source:HGNC Symbol;Acc:HGNC:31837]
ENSMUSG00000042726	TRAF type zinc finger domain containing 1 [Source:MGI Symbol;Acc:MGI:1923551]	Trafd1	ENSG00000135148	TRAFD1	TRAF-type zinc finger domain containing 1 [Source:HGNC Symbol;Acc:HGNC:24808]
ENSMUSG00000063234	G protein-coupled receptor 84 [Source:MGI Symbol;Acc:MGI:1934129]	Gpr84	ENSG00000139572	GPR84	G protein-coupled receptor 84 [Source:HGNC Symbol;Acc:HGNC:4535]
