# Supplementary material for: Modeling hormonal and inflammatory contributions to preterm and term labor using uterine temporal transcriptomics
Source: BMC Med. 2016 Jun 13;14:86. doi: 10.1186/s12916-016-0632-4 (PMC4904357; doi:10.1186/s12916-016-0632-4)
Supplement: Additional file 16: — Loadings values derived from the OSC-PLS modeling of the 357 human–mouse gene orthologs. (XLSX 39 kb) [file 12916_2016_632_MOESM16_ESM.xlsx]

## Sheet: Additional data 16
Gene list and loadings associated with the 357 orthologs used in the human and mouse OSC_PLS analysis.
Gene ensembl id	cluster	Term Gestation	RU486	LPS	Human
ENSMUSG00000034898	1	-0.0455776	-0.0656658	-0.0427308	-0.0540013
ENSMUSG00000038210	1	-0.0658995	-0.0322782	-0.00935021	-0.0583434
ENSMUSG00000030554	1	-0.0642417	-0.0709548	-0.0421317	-0.0510114
ENSMUSG00000063568	1	-0.0632876	-0.0518918	-0.062519	-0.0576315
ENSMUSG00000028989	1	-0.0396986	-0.0677886	-0.0528303	-0.0312626
ENSMUSG00000031273	1	-0.0579798	-0.0518829	-0.0177665	-0.0511121
ENSMUSG00000029838	1	-0.0604928	-0.0382674	-0.0486727	-0.0522068
ENSMUSG00000039542	1	-0.055769	-0.0554021	-0.0554049	-0.0441839
ENSMUSG00000029919	1	-0.0629522	-0.0734098	-0.0664403	-0.0539779
ENSMUSG00000034127	1	-0.0459682	-0.0609162	-0.0469331	-0.0503219
ENSMUSG00000020151	1	-0.0580028	-0.0528627	-0.0481073	-0.0368546
ENSMUSG00000038332	1	-0.0565119	-0.0449672	-0.0368905	-0.0576555
ENSMUSG00000027217	1	-0.0628807	-0.0496929	-0.0633875	-0.0556603
ENSMUSG00000024998	1	-0.0542326	-0.0654759	-0.0635906	-0.0507088
ENSMUSG00000022419	1	-0.023599	-0.0595673	-0.0754829	-0.0462277
ENSMUSG00000053644	1	-0.0580985	-0.076733	-0.0672568	-0.0559107
ENSMUSG00000029571	1	-0.0696199	-0.0619817	-0.0696469	-0.0609728
ENSMUSG00000022756	1	-0.0644021	-0.0671222	-0.0683797	-0.0559459
ENSMUSG00000027993	1	-0.0578934	-0.0450096	-0.0666174	-0.061178
ENSMUSG00000034563	1	-0.0572976	-0.0703971	-0.0610869	-0.0612835
ENSMUSG00000022389	1	-0.0439112	-0.0443948	-0.0608589	-0.0541676
ENSMUSG00000034810	1	-0.0527291	-0.0299708	-0.0525576	-0.056847
ENSMUSG00000028944	1	-0.0464917	-0.0515881	-0.066833	-0.0529077
ENSMUSG00000027339	1	-0.0480293	-0.074588	-0.0603398	-0.0477315
ENSMUSG00000004328	1	-0.0386102	-0.0469901	-0.0583906	-0.0503469
ENSMUSG00000042302	1	-0.0607134	-0.0495917	-0.0727651	-0.0582499
ENSMUSG00000048572	1	-0.0530508	-0.0732766	-0.0609647	-0.0586983
ENSMUSG00000038319	1	-0.0464175	-0.0610765	-0.0684347	-0.051951
ENSMUSG00000047409	1	-0.0736608	-0.0659654	-0.0564133	-0.0547614
ENSMUSG00000044252	1	-0.0504313	-0.0614877	-0.0662649	-0.0583516
ENSMUSG00000037685	1	-0.0495863	-0.0643246	-0.0443817	-0.0569473
ENSMUSG00000024236	1	-0.0512478	-0.0726527	-0.0587923	-0.0565754
ENSMUSG00000043631	1	-0.04119	-0.0508876	-0.0429468	-0.0474952
ENSMUSG00000033207	1	-0.0620801	-0.0398676	-0.0474946	-0.0574959
ENSMUSG00000035064	1	-0.0550225	-0.041702	-0.0715623	-0.0541919
ENSMUSG00000046329	1	-0.0628769	-0.0131002	-0.0683088	-0.0481412
ENSMUSG00000020814	1	-0.0507293	-0.0194052	-0.0626138	-0.0544097
ENSMUSG00000032194	1	-0.0705832	-0.0222307	-0.0323297	-0.0552546
ENSMUSG00000032006	1	-0.0704511	-0.0562551	-0.0623072	-0.060348
ENSMUSG00000048096	1	-0.0507088	-0.0678914	-0.0494946	-0.0572648
ENSMUSG00000027858	1	-0.053336	-0.0670022	-0.044676	-0.0491358
ENSMUSG00000031661	1	-0.057376	-0.0616115	-0.0599677	-0.0595566
ENSMUSG00000050931	1	-0.0612641	-0.0707084	-0.0639575	-0.0516293
ENSMUSG00000041731	1	-0.0630878	-0.0757034	-0.0390178	-0.0559679
ENSMUSG00000030255	1	-0.0586316	-0.0540525	-0.0570218	-0.0478263
ENSMUSG00000041624	1	-0.0520557	-0.0486502	-0.063999	-0.0608187
ENSMUSG00000021820	1	-0.0651127	-0.0812356	-0.0350428	-0.0550309
ENSMUSG00000054263	1	-0.065236	-0.0742597	-0.070304	-0.0607496
ENSMUSG00000038205	1	-0.0632783	-0.0784883	-0.0468879	-0.0546504
ENSMUSG00000029122	1	-0.0677817	-0.0505353	-0.0590328	-0.057073
ENSMUSG00000033059	1	-0.0657995	-0.0754519	-0.0510201	-0.0525264
ENSMUSG00000019124	1	-0.062129	-0.0599084	-0.0613542	-0.0535398
ENSMUSG00000031283	1	-0.0666712	-0.078041	-0.0281218	-0.0457363
ENSMUSG00000027254	1	-0.0645228	-0.0442386	-0.0254779	-0.0517824
ENSMUSG00000027848	1	-0.0677554	-0.0476681	-0.0430929	-0.0493151
ENSMUSG00000022860	1	-0.0487209	-0.0338854	-0.0653443	-0.0405669
ENSMUSG00000036218	1	-0.056551	-0.0567009	-0.0641226	-0.0541185
ENSMUSG00000025576	1	-0.052052	-0.0653599	-0.0334825	-0.0468081
ENSMUSG00000025400	1	-0.0558601	-0.0238016	-0.0126113	-0.0310821
ENSMUSG00000040451	2	0.0203024	-0.00790879	-0.0517463	-0.0574817
ENSMUSG00000028019	2	-0.015393	-0.036345	-0.0479124	-0.057405
ENSMUSG00000053411	2	0.00458391	-0.0193442	-0.062036	-0.0550567
ENSMUSG00000015944	2	0.0150889	0.0120308	-0.0730458	-0.0573955
ENSMUSG00000020154	2	0.0314215	-0.0117037	-0.0616085	-0.0564309
ENSMUSG00000031214	2	0.0657084	-0.00387013	-0.0665969	-0.0529346
ENSMUSG00000042272	2	-0.0071411	-0.00644061	-0.0663669	-0.0606059
ENSMUSG00000040209	2	-0.00810976	-0.031908	-0.0716112	-0.0509246
ENSMUSG00000036879	2	-0.0302016	0.0344334	-0.0556933	-0.0594864
ENSMUSG00000086040	2	0.0115133	-0.0218989	-0.0668554	-0.0532046
ENSMUSG00000038349	2	0.0462443	0.0146406	-0.0638563	-0.0596826
ENSMUSG00000028803	2	-0.019868	0.00290232	-0.0684044	-0.0547158
ENSMUSG00000046480	2	-0.0642653	0.0498621	-0.0534959	-0.0475891
ENSMUSG00000062866	2	-0.0292533	-0.0442104	-0.0633777	-0.0570113
ENSMUSG00000025597	2	-0.0197657	-0.0377063	-0.0672878	-0.0496367
ENSMUSG00000028957	2	-0.0280628	-0.0290157	-0.0700697	-0.0499193
ENSMUSG00000009628	2	-0.010441	0.00160705	-0.0604692	-0.0508746
ENSMUSG00000022237	2	-0.00162579	-0.0366872	-0.0482711	-0.0609898
ENSMUSG00000025504	2	0.01883	0.023503	-0.0643262	-0.049436
ENSMUSG00000031119	3	-0.049509	-0.0675264	0.0204022	-0.053648
ENSMUSG00000024302	3	-0.0684338	-0.0731655	0.0389814	-0.0560793
ENSMUSG00000031274	3	-0.0594275	-0.0628081	-0.00940694	-0.0479148
ENSMUSG00000038291	3	-0.0352717	-0.0153666	0.070531	-0.0558587
ENSMUSG00000045954	3	-0.0524342	-0.0615867	-0.00808255	-0.0551912
ENSMUSG00000046186	3	-0.0504499	-0.00114681	0.0192127	-0.0603454
ENSMUSG00000026604	3	-0.0491655	-0.0689087	-0.00465873	-0.0547163
ENSMUSG00000048701	3	-0.0346407	-0.0621993	0.074626	-0.0581948
ENSMUSG00000028152	3	-0.058041	-0.0590101	0.0512065	-0.0614784
ENSMUSG00000054640	3	-0.0602677	-0.0721099	0.0380635	-0.0551594
ENSMUSG00000027035	3	-0.0604422	-0.0480647	0.0701092	-0.0591109
ENSMUSG00000044224	3	-0.0405096	-0.0377876	0.0735667	-0.0567049
ENSMUSG00000052062	3	-0.0729844	-0.0729604	0.0111608	-0.0556158
ENSMUSG00000030087	3	-0.0593929	-0.0526411	-0.00256085	-0.0523351
ENSMUSG00000004698	3	-0.0303509	-0.021507	0.0729698	-0.0594588
ENSMUSG00000047419	3	-0.042484	-0.0109452	0.0604495	-0.0550261
ENSMUSG00000093661	3	-0.0482088	-0.0285387	0.0750005	-0.0604089
ENSMUSG00000038193	3	-0.0384803	-0.0525375	-0.0142313	-0.0495067
ENSMUSG00000063142	3	-0.0507035	-0.0707839	0.014505	-0.0530633
ENSMUSG00000031093	3	-0.0423626	-0.0286905	0.0667332	-0.0577153
ENSMUSG00000034520	3	-0.00404944	-0.0386725	0.0758984	-0.0556522
ENSMUSG00000031246	3	-0.0363657	-0.0639612	-0.00258736	-0.0582763
ENSMUSG00000033960	3	-0.0613067	-0.0405972	0.0523611	-0.0607446
ENSMUSG00000026483	3	-0.0704982	-0.0710279	-0.00997518	-0.0431889
ENSMUSG00000040836	3	-0.0332716	-0.0707813	0.0646708	-0.0527083
ENSMUSG00000026463	3	-0.0618116	-0.0667009	0.00996459	-0.0565183
ENSMUSG00000024238	3	-0.0599649	-0.0483347	0.0534224	-0.0551384
ENSMUSG00000042284	3	-0.0673263	-0.0710952	0.0540088	-0.0489547
ENSMUSG00000039103	3	-0.0458111	-0.041292	0.0507469	-0.0551311
ENSMUSG00000007655	3	-0.061516	-0.0678397	0.0313077	-0.0609634
ENSMUSG00000023092	3	-0.0588924	-0.0642069	0.0153361	-0.0553243
ENSMUSG00000025006	3	-0.0659422	-0.0758903	0.0472838	-0.0533689
ENSMUSG00000022309	3	-0.0639609	-0.027836	0.0454247	-0.0562159
ENSMUSG00000050315	3	-0.057328	-0.0759523	0.00614185	-0.0577258
ENSMUSG00000066392	3	-0.0602411	-0.0762785	0.0613618	-0.0546894
ENSMUSG00000030116	3	-0.0635817	-0.0481632	0.00160916	-0.048055
ENSMUSG00000036006	3	-0.0672419	-0.0343639	0.021527	-0.056221
ENSMUSG00000032575	4	-0.0705793	-0.0792687	0.0272055	0.0580393
ENSMUSG00000070436	4	-0.0668142	-0.0432384	-0.0149414	0.058519
ENSMUSG00000022769	4	-0.0602684	-0.0747096	-0.045367	0.0583863
ENSMUSG00000025140	4	-0.0640381	-0.0705504	-0.0403207	0.056128
ENSMUSG00000030022	4	-0.0655621	-0.0683504	0.00891374	0.0460866
ENSMUSG00000027208	4	-0.0629245	-0.0475068	0.00481426	0.0549397
ENSMUSG00000021822	4	-0.0629279	-0.0598205	-0.00599107	0.0351473
ENSMUSG00000029664	4	-0.0616556	-0.0550342	0.0059774	0.0554028
ENSMUSG00000042429	4	-0.0228004	-0.0616219	0.0280399	0.0467781
ENSMUSG00000031722	4	-0.0273758	-0.0722418	0.0431176	0.0527543
ENSMUSG00000057948	4	-0.0471717	-0.0692768	-0.0190401	0.0526013
ENSMUSG00000037827	4	-0.0562751	-0.0691722	-0.0603558	0.0494
ENSMUSG00000030539	4	-0.036384	0.00651009	-0.0551066	0.0583457
ENSMUSG00000020363	4	-0.0649926	-0.0559792	-0.0587299	0.0507961
ENSMUSG00000000120	4	-0.015177	0.0154211	-0.0556139	0.0531989
ENSMUSG00000035828	4	-0.0520665	-0.0535285	-0.057673	0.0625661
ENSMUSG00000036390	4	-0.0493667	-0.0378349	-0.0391914	0.051832
ENSMUSG00000046731	4	-0.0594475	-0.00870516	-0.0593146	0.0586
ENSMUSG00000022475	4	-0.0529777	-0.0674055	-0.0371032	0.0616659
ENSMUSG00000031825	4	-0.0696524	-0.0687628	0.0208733	0.0466965
ENSMUSG00000031740	4	-0.0298725	-0.0418564	-0.0191828	0.0450197
ENSMUSG00000026179	4	-0.0629216	-0.0408104	-0.0737524	0.0515083
ENSMUSG00000031375	4	-0.0563399	-0.0666936	0.0040789	0.0572253
ENSMUSG00000027435	4	-0.0293896	-0.0198473	-0.0595046	0.0468621
ENSMUSG00000041120	4	-0.0414374	-0.0464317	0.037323	0.0627534
ENSMUSG00000031765	4	-0.0617506	-0.0526536	-0.0164574	0.0443403
ENSMUSG00000003355	4	-0.0459158	-0.0582856	-0.0553784	0.0585952
ENSMUSG00000009281	4	-0.058316	-0.052606	0.00109809	0.0354467
ENSMUSG00000032115	4	-0.0691443	-0.0807585	0.00190847	0.0529548
ENSMUSG00000075707	4	-0.0631904	-0.050513	-0.0702193	0.0460425
ENSMUSG00000025854	4	-0.0579351	-0.0665798	-0.0626195	0.0570785
ENSMUSG00000004665	4	-0.0624734	-0.0619179	-0.00837616	0.0567686
ENSMUSG00000003814	4	-0.0642541	-0.081575	-0.0417858	0.0585445
ENSMUSG00000026864	4	-0.0599037	-0.0799165	0.0431093	0.0534382
ENSMUSG00000059991	4	-0.0484277	-0.064071	0.0241999	0.0565526
ENSMUSG00000058979	4	-0.0594013	-0.0515637	-0.0657307	0.0600327
ENSMUSG00000023272	4	-0.0609149	-0.0742239	-0.0579706	0.0601572
ENSMUSG00000020644	4	-0.0641838	-0.0623296	0.000444863	0.0596711
ENSMUSG00000019539	4	-0.0631543	-0.0597517	-0.0115294	0.0608553
ENSMUSG00000029436	4	-0.0574541	-0.0731805	-0.0343406	0.0609518
ENSMUSG00000023393	4	-0.0554989	-0.0671072	-0.0476054	0.0593978
ENSMUSG00000074575	4	-0.0578316	-0.0537172	-0.0605137	0.0496451
ENSMUSG00000027832	4	-0.0619217	-0.0586284	-0.0146773	0.0422513
ENSMUSG00000027581	4	-0.0623594	-0.0821073	-0.0236859	0.0589648
ENSMUSG00000054196	4	-0.0532998	-0.0336119	-0.0286474	0.0412067
ENSMUSG00000070366	4	-0.053913	-0.0365582	-0.0326067	0.0446912
ENSMUSG00000006724	4	-0.0506407	-0.0593701	-0.0476717	0.0386497
ENSMUSG00000053846	5	-0.027658	-0.0245996	0.0594282	0.0583561
ENSMUSG00000028893	5	-0.0175294	-0.0357009	0.0610479	0.0489733
ENSMUSG00000025473	5	-0.0135408	-0.0449145	0.0646169	0.0465301
ENSMUSG00000030790	5	0.00139777	-0.00548821	0.0697702	0.0505896
ENSMUSG00000040280	5	-0.0504815	0.00369856	0.0692813	0.0553409
ENSMUSG00000026249	5	-0.0614252	-0.0208453	0.0444945	0.051194
ENSMUSG00000007805	5	-0.0403263	0.0113275	0.0728702	0.0605501
ENSMUSG00000059895	5	-0.0377565	0.0025386	0.0658085	0.0506543
ENSMUSG00000056962	5	-0.0113037	-0.00968041	0.0778071	0.052675
ENSMUSG00000003865	5	-0.0569582	0.00950648	0.0714058	0.0533368
ENSMUSG00000003882	5	-0.00352488	-0.0452983	0.0435044	0.0378775
ENSMUSG00000070427	5	-0.0168529	-0.0238345	0.0524563	0.0559999
ENSMUSG00000038058	5	-0.0514912	-0.0570079	0.0637709	0.0588287
ENSMUSG00000029674	5	-0.0704764	-0.0394081	0.0756428	0.0561965
ENSMUSG00000022842	5	-0.0355397	-0.00238019	0.0498031	0.0601978
ENSMUSG00000031760	5	-0.0712302	-0.0459927	0.0439777	0.0502967
ENSMUSG00000023951	5	-0.0496804	0.000119219	0.0735449	0.0512148
ENSMUSG00000031490	5	-0.054691	-0.0600531	0.072168	0.0541452
ENSMUSG00000020572	5	-0.043564	-0.0201343	0.0681638	0.0487038
ENSMUSG00000025059	5	-0.0241644	-0.0498414	0.0532711	0.0418037
ENSMUSG00000052087	5	-0.0685643	0.0170178	0.0711774	0.0503283
ENSMUSG00000023206	5	-0.0560068	-0.0352037	0.0700606	0.0576656
ENSMUSG00000025877	5	-0.0256371	-0.0273329	0.0713174	0.0503413
ENSMUSG00000074934	5	-0.00215296	-0.0419428	0.0514033	0.0513221
ENSMUSG00000059901	5	-0.0603111	-0.0409351	0.0635846	0.0501476
ENSMUSG00000001131	5	-0.062712	-0.0422671	0.0716496	0.0535763
ENSMUSG00000029379	5	-0.00674309	-0.0285445	0.0679629	0.0483443
ENSMUSG00000026204	6	0.0582893	0.0532218	0.0513667	0.0433144
ENSMUSG00000030732	6	0.0603929	0.0522876	0.069508	0.0555225
ENSMUSG00000025930	6	0.0300898	-0.00492395	0.0716529	0.0503707
ENSMUSG00000015134	6	0.0190573	0.0637818	0.0499139	0.0453409
ENSMUSG00000056071	6	0.0486087	-0.0513695	0.0406486	0.042007
ENSMUSG00000032717	6	0.0658997	0.0740535	0.0478879	0.0532093
ENSMUSG00000008318	6	0.0482235	0.0623089	0.0387552	0.0579358
ENSMUSG00000045502	6	0.0623058	0.0536322	0.0625221	0.0342537
ENSMUSG00000023034	6	0.0582414	0.0516794	0.0515245	0.0564025
ENSMUSG00000058794	6	0.0649356	0.0648462	0.0440596	0.0419289
ENSMUSG00000023885	6	0.025925	0.0793263	0.0716741	0.0542808
ENSMUSG00000025880	6	0.0711249	0.0551788	0.0662415	0.0552383
ENSMUSG00000042759	6	0.0630856	0.0663716	0.0478798	0.0483294
ENSMUSG00000023328	6	0.0664187	0.0431422	0.0638748	0.0534641
ENSMUSG00000024190	6	0.0564531	0.0497149	0.00673444	0.0552035
ENSMUSG00000026581	6	0.0361144	-0.00643762	0.0400933	0.0372028
ENSMUSG00000047407	6	0.0713033	0.0514312	0.0231679	0.0569126
ENSMUSG00000064246	6	0.0436552	0.0185042	0.0553313	0.0501166
ENSMUSG00000024736	6	0.0691953	0.0769399	0.0578386	0.0459816
ENSMUSG00000020737	6	0.0659783	0.0720174	0.0337333	0.0592227
ENSMUSG00000001750	6	0.0635866	0.0616647	0.0657688	0.0550106
ENSMUSG00000047557	6	0.0632194	0.0663025	0.0575191	0.0501566
ENSMUSG00000074622	6	0.0551241	0.0440762	0.0544406	0.0549593
ENSMUSG00000034394	6	0.0601017	0.0656683	0.0285658	0.0474433
ENSMUSG00000040659	6	0.0658899	0.0586132	0.0446011	0.0536128
ENSMUSG00000042726	6	0.0645923	0.0402996	0.0627966	0.0576767
ENSMUSG00000020407	6	0.0139412	0.064595	0.070033	0.0486371
ENSMUSG00000042677	6	0.0640604	0.0350073	0.0250623	0.0602458
ENSMUSG00000090231	6	0.0256956	0.0164731	0.0476462	0.0334009
ENSMUSG00000012519	6	0.0296678	0.0528403	0.0585463	0.0586591
ENSMUSG00000028766	6	0.0557946	0.044692	0.0431824	0.0517673
ENSMUSG00000019960	6	0.0710878	0.0704474	0.0720496	0.0562
ENSMUSG00000020592	6	0.0582249	0.0777876	0.0464652	0.0555867
ENSMUSG00000029501	6	0.0461606	0.0373173	0.0427981	0.0493758
ENSMUSG00000037820	6	0.0543648	0.0433684	0.0446735	0.0513511
ENSMUSG00000019082	6	0.0326069	-0.0162128	0.0675521	0.0555303
ENSMUSG00000032487	6	0.0645439	0.0624485	0.0761701	0.0509577
ENSMUSG00000053158	6	0.0691764	0.0733258	0.0400617	0.0521533
ENSMUSG00000062300	6	0.0632076	0.0222714	0.0577157	0.0605604
ENSMUSG00000043099	6	0.0293725	0.0311182	0.0719642	0.0543766
ENSMUSG00000029371	6	0.0112532	-0.0109391	0.0550227	0.0279945
ENSMUSG00000035356	6	0.064975	0.0462845	0.0192907	0.0530423
ENSMUSG00000023903	6	0.0183938	-0.0103235	0.0570496	0.031853
ENSMUSG00000028599	6	-0.00984539	0.0594743	0.0607031	0.0527223
ENSMUSG00000053897	6	0.0286965	-0.00113626	0.0349626	0.0547266
ENSMUSG00000026981	6	0.0638675	0.0121463	0.061366	0.0437582
ENSMUSG00000031788	6	0.0265818	0.00401263	0.0701762	0.0612829
ENSMUSG00000028859	6	0.0440197	-0.00577516	0.0406727	0.0396316
ENSMUSG00000028896	6	0.0426112	0.0139292	0.0554142	0.0559519
ENSMUSG00000004371	6	0.0416165	0.0745195	0.0622317	0.0478228
ENSMUSG00000025161	6	0.0553561	0.0707355	0.0717592	0.0552315
ENSMUSG00000035711	6	0.0405239	0.0251196	0.0507454	0.054377
ENSMUSG00000023456	6	0.0117941	0.0682142	0.0700854	0.0556264
ENSMUSG00000027422	6	0.0528833	0.044623	0.0558563	0.0627267
ENSMUSG00000043421	6	-0.0293337	0.0319107	0.0688528	0.049385
ENSMUSG00000020676	6	0.0433204	0.0519795	0.0643135	0.0458188
ENSMUSG00000051790	6	0.0186552	-0.036573	0.0718159	0.0561751
ENSMUSG00000040010	6	0.0642185	0.0705951	0.0502179	0.0430642
ENSMUSG00000005732	6	0.0461301	0.0258829	0.0629395	0.0610878
ENSMUSG00000040430	6	0.0623453	0.0283232	0.0750874	0.052042
ENSMUSG00000057604	6	0.0486608	0.0232992	0.073208	0.0540646
ENSMUSG00000037731	6	0.0395598	-0.018493	0.0534355	0.0508033
ENSMUSG00000059040	6	0.0497551	0.0788274	0.0724713	0.0534533
ENSMUSG00000057191	6	0.0357688	0.0305977	0.046727	0.0501702
ENSMUSG00000069793	6	0.0352038	0.0366799	0.0485144	0.0500813
ENSMUSG00000049265	6	0.00318054	0.0300923	0.0729592	0.0540719
ENSMUSG00000021109	6	-0.0186691	0.0535247	0.0763989	0.0400463
ENSMUSG00000035373	6	0.0442065	0.0587288	0.0641222	0.0436724
ENSMUSG00000030069	6	0.0115988	0.0489133	0.0661904	0.0418081
ENSMUSG00000026180	6	0.0180312	-0.00302424	0.0425169	0.0331112
ENSMUSG00000021250	6	0.0572433	0.0362549	0.0556203	0.0504644
ENSMUSG00000028494	6	0.0591748	0.0692751	0.0509507	0.050002
ENSMUSG00000032860	6	0.0687881	0.0656156	0.0357744	0.0511264
ENSMUSG00000030747	6	0.0686709	0.0566722	0.0338611	0.041094
ENSMUSG00000020108	6	0.0662269	0.0659248	0.0613381	0.0512795
ENSMUSG00000076431	6	0.0672778	0.0761559	0.0513549	0.0571308
ENSMUSG00000040663	6	0.0716562	0.0591782	0.0113178	0.0562841
ENSMUSG00000007682	6	0.0647395	0.0516812	0.0740498	0.0244606
ENSMUSG00000041773	6	0.0677993	0.0721494	0.0482997	0.0539265
ENSMUSG00000028664	6	0.0632714	0.0609704	0.0208527	0.0547282
ENSMUSG00000024534	6	0.0660042	0.0664454	0.0537548	0.0501892
ENSMUSG00000030103	6	0.0658107	0.0520929	0.0354524	0.0539599
ENSMUSG00000074480	6	0.0687695	0.0681441	0.0320464	0.059177
ENSMUSG00000046687	6	0.0693323	0.0659063	0.0374393	0.0551989
ENSMUSG00000034612	6	0.021905	0.0689751	0.0745996	0.0515881
ENSMUSG00000028413	6	0.0547617	0.0747797	0.054835	0.0550206
ENSMUSG00000070462	6	0.0670553	0.062056	0.0178581	0.057376
ENSMUSG00000049420	7	0.0589368	0.0696906	0.0663582	-0.0465143
ENSMUSG00000041757	7	0.0716366	0.0606153	0.0344522	-0.0507837
ENSMUSG00000039910	7	0.0668558	0.046247	0.0751627	-0.0507106
ENSMUSG00000025993	7	0.0613252	0.0552105	-0.0624473	-0.05082
ENSMUSG00000031639	7	0.0683402	0.0475386	0.0565958	-0.0567456
ENSMUSG00000036885	7	0.00897961	-0.00444952	0.0584272	-0.0485952
ENSMUSG00000052632	7	0.0560926	0.0611193	0.0303408	-0.0576623
ENSMUSG00000036381	7	0.0651581	0.0625797	0.0359537	-0.0420708
ENSMUSG00000040022	7	0.0415378	0.0605055	0.0650053	-0.0583861
ENSMUSG00000039405	7	0.0509033	0.0762969	0.0696375	-0.0604329
ENSMUSG00000022867	7	0.0177983	-0.00160383	0.0706708	-0.0554486
ENSMUSG00000031355	7	0.0608908	0.0727177	-0.0303994	-0.0571982
ENSMUSG00000043518	7	0.0321515	0.0752897	-0.0633037	-0.0585879
ENSMUSG00000019699	7	0.0369358	0.00181345	0.0641015	-0.0584863
ENSMUSG00000044060	7	-0.0180293	0.0190849	0.0550451	-0.0572471
ENSMUSG00000046719	7	0.0355091	0.0325014	0.0611601	-0.0532807
ENSMUSG00000054843	7	0.0574003	0.0605226	0.0674619	-0.048518
ENSMUSG00000062980	7	0.0352738	0.0732631	-0.0486321	-0.0586425
ENSMUSG00000021388	7	0.0554682	0.0436566	-0.020445	-0.0572312
ENSMUSG00000028036	7	0.0609729	0.0702936	0.0546945	-0.043382
ENSMUSG00000015766	7	0.0569129	0.0668709	0.056718	-0.0605394
ENSMUSG00000000340	7	-0.0134243	-0.00949156	0.0452359	-0.0587293
ENSMUSG00000040852	7	0.0539985	0.0785102	0.0247223	-0.0550676
ENSMUSG00000004768	7	0.0382486	-0.00298488	0.0734603	-0.0585498
ENSMUSG00000049112	7	0.0584657	0.0641381	0.0694311	-0.0533533
ENSMUSG00000026235	7	0.0728779	0.0615724	-0.00191427	-0.0562494
ENSMUSG00000046402	7	0.0604686	0.0579867	0.0152744	-0.0343449
ENSMUSG00000021187	7	0.0495764	0.0493609	-0.00258346	-0.0480606
ENSMUSG00000031558	7	0.0688559	0.0810763	0.00158364	-0.0482322
ENSMUSG00000020250	7	0.0728167	0.0750438	0.0226738	-0.0503442
ENSMUSG00000071604	7	0.0600047	0.0705489	-0.0638945	-0.0566542
ENSMUSG00000042331	7	0.0703389	0.0611607	0.0446897	-0.048877
ENSMUSG00000035441	7	0.0711752	0.0567481	0.049779	-0.0567821
ENSMUSG00000063234	8	0.0274289	0.0562104	-0.0759249	0.0590087
ENSMUSG00000003545	8	0.0493802	0.0344311	-0.0236285	0.0434208
ENSMUSG00000041347	8	0.0665233	0.0706797	-0.0606893	0.0477153
ENSMUSG00000026494	8	0.0678258	0.0816271	-0.0699327	0.0414224
ENSMUSG00000038059	8	0.0541148	0.0816254	-0.0427019	0.0525746
ENSMUSG00000038418	8	0.0525131	0.0276972	-0.0378352	0.0552796
ENSMUSG00000015312	8	0.0527872	0.0441823	-0.0483301	0.0522741
ENSMUSG00000047945	8	0.0677455	0.0736417	-0.0500796	0.0543427
ENSMUSG00000053475	8	0.06526	0.0563078	-0.0492438	0.0528819
ENSMUSG00000026582	8	0.0629513	0.0357815	-0.0690143	0.0558979
ENSMUSG00000042622	8	0.0600255	0.0534623	-0.0319506	0.0488529
ENSMUSG00000017386	8	0.0698283	0.0703475	-0.0118231	0.0572475
ENSMUSG00000019850	8	0.0558704	0.0358506	-0.0332685	0.047915
ENSMUSG00000052837	8	0.0632389	0.0597939	-0.0388764	0.0626004
ENSMUSG00000032515	8	0.0528711	0.0299228	-0.000169563	0.0553385
ENSMUSG00000020846	8	0.0653926	0.0694302	-0.0342186	0.0495964
ENSMUSG00000031805	8	0.0667176	0.0716856	-0.019806	0.0474007
ENSMUSG00000096606	8	0.016265	0.0429916	-0.00979407	0.053561
ENSMUSG00000024486	8	0.0660749	0.0351513	-0.00133157	0.043957
ENSMUSG00000018476	8	0.0390562	-0.0154331	-0.0651456	0.0447803
ENSMUSG00000035671	8	0.0687774	0.0694922	-0.0471228	0.0529877
ENSMUSG00000030748	8	0.0707285	0.0734509	-0.07389	0.0590989
ENSMUSG00000032501	8	0.0632556	0.0723638	-0.0417419	0.0547453
ENSMUSG00000020806	8	0.0713984	0.0668098	-0.0304226	0.0579459
ENSMUSG00000024014	8	0.0621826	0.0215857	-0.00145405	0.0574113
ENSMUSG00000036565	8	0.0698519	0.0644726	-0.0713184	0.0441159
ENSMUSG00000026670	8	0.00737567	0.0489708	-0.0593301	0.0456485
ENSMUSG00000054855	8	0.0619893	0.0595497	-0.0608546	0.0579177
ENSMUSG00000019838	8	0.0518273	0.0110656	-0.0652182	0.0517674
ENSMUSG00000002289	8	0.0093622	0.0290281	-0.0626472	0.0517663
ENSMUSG00000053560	8	0.0557841	0.0333332	-0.0471281	0.0482282
ENSMUSG00000040699	8	0.0676573	0.0722173	-0.0192873	0.0441926
ENSMUSG00000045672	8	0.0122267	-0.01844	-0.0369744	0.0477292
ENSMUSG00000027398	8	0.0525012	0.0361814	-0.0620674	0.0479258
ENSMUSG00000003752	8	-0.00860182	-0.0432952	-0.0667247	0.0488868
ENSMUSG00000001248	8	0.0524811	0.0406833	-0.0518347	0.0625741
ENSMUSG00000037447	8	0.0574469	0.0651655	-0.0691633	0.0539701
ENSMUSG00000005124	8	0.00928371	-0.00170843	-0.0574496	0.0462951
ENSMUSG00000002897	8	-0.0157815	0.0605672	-0.0635603	0.0559316
ENSMUSG00000035673	8	0.0243605	-0.00432705	-0.0714109	0.0581183
ENSMUSG00000024300	8	0.00652385	-0.0153974	-0.0691182	0.0464551
ENSMUSG00000053113	8	0.0579563	0.0652492	-0.0704431	0.0611713
ENSMUSG00000020437	8	0.00370844	0.00512513	-0.0616521	0.0517703
ENSMUSG00000022346	8	-0.00415355	-0.0297251	-0.065528	0.0580969
ENSMUSG00000054342	8	0.0663393	0.0679055	-0.039671	0.0473033
ENSMUSG00000025921	8	0.0626	0.0571935	-0.0484026	0.0459353
ENSMUSG00000039328	8	0.0673708	0.0597288	-0.0649401	0.0537881
ENSMUSG00000035621	8	0.0681937	0.0516485	-0.0567882	0.0619788
